# Supplementary material for: The Transcription Factor FgAtrR Regulates Asexual and Sexual Development, Virulence, and DON Production and Contributes to Intrinsic Resistance to Azole Fungicides in Fusarium graminearum
Source: Biology (Basel). 2022 Feb 18;11(2):326. doi: 10.3390/biology11020326 (PMC8869466; doi:10.3390/biology11020326)
Supplement: Supplementary file 1 [file biology-11-00326-s001.zip]

Archive with 6 entries (5 files):
- Supplementary Materials/
- Supplementary Materials/Supplementary Figures.pdf
- Supplementary Materials/Table S1  Primers used in this study.docx
- Supplementary Materials/Table S2 All identified DEGs.xlsx
- Supplementary Materials/Table S3 MTvsWT_GOenrich.xlsx
- Supplementary Materials/Table S4 MTvsWT_KEGGenrich.xlsx
