# Supplementary material for: The Transcription Factor FgAtrR Regulates Asexual and Sexual Development, Virulence, and DON Production and Contributes to Intrinsic Resistance to Azole Fungicides in Fusarium graminearum
Source: Biology (Basel). 2022 Feb 18;11(2):326. doi: 10.3390/biology11020326 (PMC8869466; doi:10.3390/biology11020326)
Supplement: Supplementary file 1 [file biology-11-00326-s001.zip › Supplementary Materials/Table S2 All identified DEGs.xlsx]

## Sheet: MTvsWT_deg_all
gene_id	MT_1	MT_2	MT_3	WT_1	WT_2	WT_3	MT	WT	log2FoldChange	pvalue	padj	gene_name	gene_chr	gene_start	gene_end	gene_strand	gene_length	gene_biotype	gene_description	tf_family
FGSG_03585	15179.4	14718.3	7795.58	26.5961	38.6832	11.9292	12564.4	25.7362	8.91199	6.08e-54	7.5e-50	-	2	6525406	6526309	-	847	protein_coding	- && - && -	-
FGSG_03518	13177.8	21369.9	8515.79	158.177	113.681	113.99	14354.5	128.616	6.80383	3.09e-40	1.9e-36	-	2	6691393	6693537	-	2145	protein_coding	- && - && -	-
FGSG_07988	16232.7	13249.2	4494.25	65.7903	67.1036	46.3913	11325.4	59.7617	7.56422	7.18e-39	2.95e-35	-	2	3201800	3202578	+	779	protein_coding	- && Q5ATP7.1 RecName: Full=Cell wall protein phiA; AltName: Full=Bafilomycin-induced protein B; AltName: Full=Phialide development protein A; Flags: Precursor && -	-
FGSG_10614	0.937925	3.23052	1.71275	1091.84	772.086	954.336	1.9604	939.42	-8.87516	1.62e-33	5e-30	-	1	11414656	11415481	+	708	protein_coding	- && A1CFL7.1 RecName: Full=Patulin synthesis protein J && -	-
FGSG_00422	9.37925	12.1145	5.13825	726.493	1502.33	917.223	8.87732	1048.68	-6.88231	7.58e-32	1.87e-28	-	1	1357910	1359085	+	1176	protein_coding	- && - && -	-
FGSG_04214	15.9447	25.0365	13.702	1500.58	824.19	1426.2	18.2278	1250.32	-6.09624	7.6e-31	1.56e-27	-	2	4748218	4749629	-	1161	protein_coding	- && Q9HTE3.1 RecName: Full=Glutathione-independent formaldehyde dehydrogenase; Short=FALDH; Short=FDH && PF08240:Alcohol dehydrogenase GroES-like domain|PF00107:Zinc-binding dehydrogenase|PF13823:Alcohol dehydrogenase GroES-associated	ADH_N
FGSG_02342	611.527	1254.25	1314.54	1.39979	7.10508	3.9764	1060.1	4.16043	7.89447	1.81e-29	3.19e-26	-	1	7562286	7563178	-	681	protein_coding	- && P29292.1 RecName: Full=Cutinase; AltName: Full=Cutin hydrolase; Flags: Precursor && PF01083:Cutinase	-
FGSG_03817	13.131	8.07631	0.856375	1105.84	1930.21	1575.98	7.35454	1537.34	-7.71734	2.72e-29	4.19e-26	-	2	5918951	5920042	-	1092	protein_coding	- && - && -	-
FGSG_13782	86.2891	333.551	71.9355	108226	13503.6	115659	163.925	79129.6	-8.91447	2.52e-28	3.45e-25	-	1	11176228	11176920	+	642	protein_coding	- && - && -	-
FGSG_08015	64.7168	66.2257	26.5476	4582.92	7285.87	2396.44	52.4967	4755.08	-6.50143	6.72e-28	8.29e-25	-	2	3115336	3115964	+	629	protein_coding	- && - && -	-
FGSG_03639	3647.59	5899.74	2987.04	47.593	78.1559	21.2075	4178.12	48.9854	6.40218	1.07e-27	1.2e-24	-	2	6370575	6376845	+	6104	protein_coding	- && - && -	-
FGSG_06592	120.054	47.6502	137.02	18282.7	4872.51	9291.52	101.575	10815.6	-6.73503	1.23e-26	1.26e-23	-	4	528575	529953	-	1284	protein_coding	- && D4B388.1 RecName: Full=Fasciclin-like arabinogalactan protein ARB_02922; Flags: Precursor && PF02469:Fasciclin domain	-
FGSG_10611	4.68963	2.42289	2.56912	531.921	584.196	2336.8	3.22721	1150.97	-8.49021	4.66e-26	4.42e-23	-	1	11408328	11410037	+	1467	protein_coding	- && D7UQ40.1 RecName: Full=Bifunctional solanapyrone synthase; AltName: Full=Prosolanapyrone-II oxidase; AltName: Full=Prosolanapyrone-III cycloisomerase; Flags: Precursor && PF01565:FAD binding domain	FAD_binding_4
FGSG_02325	760.657	450.658	1753	154233	62030.5	75252.1	988.105	97172	-6.61974	5.04e-26	4.44e-23	-	1	7526267	7526878	+	557	protein_coding	- && Q4WQY7.1 RecName: Full=Probable decarboxylase tpcK; AltName: Full=Trypacidin synthesis protein K && PF07110:EthD domain	-
FGSG_03719	10.3172	9.69157	15.4147	751.689	712.877	393.664	11.8078	619.41	-5.71317	2.67e-25	2.19e-22	-	2	6164411	6164836	-	381	protein_coding	- && - && -	-
FGSG_03790	2.81378	0.807631	0	1808.53	457.094	1687.32	1.20714	1317.65	-10.1392	3.92e-25	3.02e-22	-	2	5985697	5986642	-	801	protein_coding	- && A4RGT4.1 RecName: Full=Extracellular metalloprotease MGG_08041; Flags: Precursor && PF05572:Pregnancy-associated plasma protein-A	-
FGSG_02327	2594.3	1626.57	5363.48	239257	127585	197223	3194.78	188022	-5.87904	4.53e-25	3.29e-22	-	1	7529060	7530852	+	1584	protein_coding	- && P49109.2 RecName: Full=Dimethylaniline monooxygenase [N-oxide-forming] 5; AltName: Full=Dimethylaniline oxidase 5; AltName: Full=Hepatic flavin-containing monooxygenase 5; Short=FMO 5 && PF00743:Flavin-binding monooxygenase-like	FMO-like
FGSG_03897	968.877	1414.97	1343.65	18.1973	14.2102	39.764	1242.5	24.0572	5.70821	6.16e-25	4.22e-22	-	2	5688770	5690257	-	1062	protein_coding	- && - && PF05730:CFEM domain	-
FGSG_13797	0.937925	0.807631	1.71275	583.714	443.673	797.931	1.15277	608.439	-9.0438	2.41e-24	1.57e-21	-	1	11405993	11407421	-	1323	protein_coding	- && Q9XHC6.1 RecName: Full=Beta-amyrin 24-hydroxylase; AltName: Full=Cytochrome P450 93E1; AltName: Full=Sophoradiol 24-hydroxylase && PF00067:Cytochrome P450	p450
FGSG_11224	9.37925	3.23052	2.56912	4189.58	363.938	1557.42	5.05963	2036.98	-8.66625	1.05e-23	6.48e-21	-	3	5396454	5399227	-	2139	protein_coding	- && Q4WQ08.2 RecName: Full=Disintegrin and metalloproteinase domain-containing protein B; Short=ADAM B; Flags: Precursor && PF00200:Disintegrin|PF13688:Metallo-peptidase family M12	-
FGSG_10612	2.81378	0	0.856375	929.463	483.935	2554.18	1.22338	1322.52	-10.1355	1.18e-23	6.93e-21	-	1	11410754	11412156	+	1350	protein_coding	- && Q9F131.1 RecName: Full=3-hydroxybenzoate 6-hydroxylase 1; AltName: Full=Constitutive 3-hydroxybenzoate 6-hydroxylase && PF01494:FAD binding domain	FAD_binding_3
FGSG_09063	1032.66	3951.74	1063.62	9.79855	1.57891	14.5801	2016	8.65253	7.91617	3.94e-23	2.21e-20	-	4	7614350	7615755	+	1356	protein_coding	- && Q0CJ62.1 RecName: Full=6-methylsalicylic acid decarboxylase atA; AltName: Full=FAD-dependent monooxygenase atA; AltName: Full=Terreic acid biosynthesis cluster protein A && PF01494:FAD binding domain|PF13450:NAD(P)-binding Rossmann-like domain	FAD_binding_3
FGSG_03340	441.763	1328.55	470.15	5.59917	4.73672	1.32547	746.822	3.88712	7.56454	5.44e-23	2.91e-20	-	2	7172433	7180957	-	7698	protein_coding	- && G3XMD1.1 RecName: Full=Highly reducing polyketide synthase azaB; Short=HR-PKS azaB; AltName: Full=Azaphilone biosynthesis cluster protein azaB && PF08242:Methyltransferase domain|PF08659:KR domain|PF14765:Polyketide synthase dehydratase|PF00698:Acyl transferase domain|PF00550:Phosphopantetheine attachment site|PF02801:Beta-ketoacyl synthase, C-terminal domain|PF00109:Beta-ketoacyl synthase, …	ketoacyl-synt
FGSG_02321	3585.69	3274.94	6866.41	195589	130935	112526	4575.68	146350	-4.99929	6.49e-23	3.33e-20	-	1	7512396	7514148	+	1660	protein_coding	- && P08159.2 RecName: Full=6-hydroxy-D-nicotine oxidase; Short=6-HDNO && PF08031:Berberine and berberine like|PF01565:FAD binding domain	FAD_binding_4
FGSG_02326	2211.63	1572.46	5237.59	196579	111588	134148	3007.22	147438	-5.61553	1.33e-22	6.56e-20	-	1	7527127	7528618	-	1381	protein_coding	- && S0E608.1 RecName: Full=O-methyltransferase bik3; AltName: Full=Bikaverin biosynthesis protein 3 && PF00891:O-methyltransferase	-
FGSG_10545	25.324	67.0333	24.8349	1369	1923.9	1642.25	39.0641	1645.05	-5.3929	1.46e-22	6.93e-20	-	1	11207999	11208863	-	806	protein_coding	- && B8M9K3.1 RecName: Full=Esterase tropF; AltName: Full=Tropolone synthesis protein F && PF03959:Serine hydrolase (FSH1)	-
FGSG_00224	32.8274	41.1892	36.8241	1266.81	648.931	1302.93	36.9469	1072.89	-4.85831	2.56e-22	1.17e-19	-	1	701995	704264	-	2166	protein_coding	- && P39992.1 RecName: Full=Uncharacterized protein YEL023C && PF09994:Uncharacterized alpha/beta hydrolase domain (DUF2235)	-
FGSG_04972	0.937925	0	1.71275	1777.74	466.567	824.441	0.883558	1022.91	-10.2009	2.81e-22	1.24e-19	-	3	775765	776762	+	903	protein_coding	- && - && PF13668:Ferritin-like domain	-
FGSG_13796	0.937925	0	0.856375	891.668	1218.92	1894.09	0.5981	1334.89	-11.1713	3.66e-22	1.56e-19	-	1	11404223	11405661	-	1335	protein_coding	- && Q9Y8G7.1 RecName: Full=Bifunctional cytochrome P450/NADPH--P450 reductase; AltName: Full=Cytochrome P450foxy; AltName: Full=Fatty acid omega-hydroxylase; AltName: Full=P450foxy; Includes: RecName: Full=Cytochrome P450 505; Includes: RecName: Full=NADPH--cytochrome P450 reductase && PF00067:Cytochrome P450	p450
FGSG_10608	615.279	536.267	440.177	8542.94	8852.14	7707.59	530.574	8367.56	-3.97929	7.02e-22	2.88e-19	-	1	11399015	11400359	-	1293	protein_coding	- && B8M9L2.1 RecName: Full=Short-chain dehydrogenase/reductase tropG; AltName: Full=Tropolone synthesis protein G && PF00106:short chain dehydrogenase	adh_short
FGSG_10589	33.7653	38.7663	43.6751	881.87	899.188	641.526	38.7356	807.528	-4.38121	7.74e-22	3.08e-19	-	1	11352781	11353194	+	279	protein_coding	- && - && -	-
FGSG_03588	319.833	508	530.096	1.39979	2.36836	1.32547	452.643	1.69787	7.97904	1.19e-21	4.6e-19	-	2	6518377	6519669	-	1095	protein_coding	- && - && -	-
FGSG_02324	2749.06	1742.06	6110.23	201140	108713	312373	3533.78	207409	-5.87512	2.36e-21	8.8e-19	-	1	7519307	7525769	-	6204	protein_coding	- && Q4WZA8.1 RecName: Full=Conidial pigment polyketide synthase alb1; AltName: Full=Conidial pigment biosynthesis protein alb1; AltName: Full=Naphthopyrone synthase && PF00109:Beta-ketoacyl synthase, N-terminal domain|PF00975:Thioesterase domain|PF00698:Acyl transferase domain|PF00550:Phosphopantetheine attachment site|PF02801:Beta-ketoacyl synthase, C-terminal domain|PF16073:Starter unit:ACP tr…	ketoacyl-synt
FGSG_10543	237.295	906.969	225.227	92100.8	15926.4	183879	456.497	97302.2	-7.73553	2.6e-21	9.44e-19	-	1	11177145	11178179	-	1035	protein_coding	- && - && -	-
FGSG_03513	0	0.807631	2.56912	494.127	440.515	310.159	1.12558	414.934	-8.49914	3.61e-21	1.27e-18	-	2	6708569	6709697	+	1026	protein_coding	- && Q92247.1 RecName: Full=Putative oxidoreductase bli-4, mitochondrial; AltName: Full=Blue light-induced protein 4; Flags: Precursor && PF00106:short chain dehydrogenase	adh_short
FGSG_08795	10.3172	4.84578	5.13825	674.7	224.205	734.309	6.76707	544.405	-6.33922	4.09e-21	1.4e-18	-	2	591188	598613	-	7053	protein_coding	- && W7MT31.1 RecName: Full=Reducing polyketide synthase FUB1; AltName: Full=Fusaric acid biosynthesis protein 1 && PF02801:Beta-ketoacyl synthase, C-terminal domain|PF00698:Acyl transferase domain|PF14765:Polyketide synthase dehydratase|PF16197:Ketoacyl-synthetase C-terminal extension|PF08659:KR domain|PF00109:Beta-ketoacyl synthase, N-terminal domain	ketoacyl-synt
FGSG_07660	84.4133	140.528	76.2174	2530.83	4404.36	2013.38	100.386	2982.86	-4.89251	8.47e-21	2.82e-18	-	4	4123695	4125102	+	996	protein_coding	- && M2SNN6.1 RecName: Full=Secondary metabolism regulator LAE1; AltName: Full=Methyltransferase LAE1; AltName: Full=Velvet complex subunit LAE1 && PF13489:Methyltransferase domain	-
FGSG_00160	3.7517	2.42289	5.99462	369.545	282.624	190.867	4.05641	281.012	-6.11825	1.81e-20	5.87e-18	-	1	519739	520283	-	545	protein_coding	- && - && -	-
FGSG_02328	1351.55	950.581	2726.7	66287.2	61584.5	38398.8	1676.28	55423.5	-5.04717	2.16e-20	6.83e-18	-	1	7531187	7533451	-	2074	protein_coding	- && E9RBR0.1 RecName: Full=Laccase abr2; AltName: Full=Conidial pigment biosynthesis oxidase abr2; Flags: Precursor && PF07731:Multicopper oxidase|PF00394:Multicopper oxidase|PF07732:Multicopper oxidase	-
FGSG_02333	8.44133	4.84578	5.13825	517.923	389.99	194.844	6.14179	367.586	-5.91205	2.29e-20	7.06e-18	-	1	7542879	7544494	-	978	protein_coding	- && - && -	-
FGSG_03372	4.68963	6.46105	1.71275	232.366	254.993	450.659	4.28781	312.673	-6.18293	3.85e-20	1.16e-17	-	2	7098245	7099448	+	1204	protein_coding	- && - && PF13469:Sulfotransferase family	-
FGSG_10613	0	0	0.856375	677.5	1384.7	2302.34	0.285458	1454.85	-12.1957	4.92e-20	1.44e-17	-	1	11412688	11413701	+	1014	protein_coding	- && Q10252.2 RecName: Full=4-hydroxybenzoate polyprenyltransferase, mitochondrial; Short=4-HB polyprenyltransferase; AltName: Full=4-hydroxybenzoate decaprenyltransferase; AltName: Full=Para-hydroxybenzoate--polyprenyltransferase; Short=PHB:PPT; Short=PHB:polyprenyltransferase; AltName: Full=p-hydroxybenzoate polyprenyl diphosphate transferase; Flags: Precursor && PF01040:UbiA prenyltransferase …	UbiA
FGSG_02558	5.62755	10.4992	3.4255	818.879	212.363	1199.55	6.51742	743.597	-6.82681	5.38e-20	1.54e-17	-	1	8221420	8222491	+	951	protein_coding	- && - && -	-
FGSG_07843	18.7585	11.3068	8.56375	1625.16	449.199	518.258	12.8764	864.205	-6.07249	8.48e-20	2.38e-17	-	4	4661022	4663991	-	2772	protein_coding	- && - && -	-
FGSG_03700	1281.21	3495.43	1786.4	20.9969	29.9992	1.32547	2187.68	17.4405	6.94818	1.05e-19	2.87e-17	-	2	6212582	6214303	+	1662	protein_coding	- && Q4WAZ6.1 RecName: Full=Multifunctional cytochrome P450 monooxygenase af510; AltName: Full=Fumagillin bioynthesis cluster P450 monooxygenase; Short=Fma-P450 && PF00067:Cytochrome P450	p450
FGSG_08624	41.2687	74.302	33.3986	5876.33	885.767	9035.71	49.6564	5265.94	-6.72755	1.48e-19	3.97e-17	-	2	1227742	1228935	+	1194	protein_coding	- && - && PF08241:Methyltransferase domain	Methyltransf_11
FGSG_03510	791.609	1229.21	621.728	32.1952	33.157	13.2547	880.85	26.2023	5.06161	1.82e-19	4.78e-17	-	2	6717143	6718834	+	1692	protein_coding	- && - && -	-
FGSG_03741	13878.5	13246.8	23295.1	799.282	236.047	389.687	16806.8	475.005	5.14632	2.81e-19	7.21e-17	-	2	6103509	6105328	-	1551	protein_coding	- && Q9Y7G5.1 RecName: Full=Phenylacetate 2-hydroxylase && PF00067:Cytochrome P450	p450
FGSG_05792	10.3172	26.6518	26.5476	1068.04	964.712	442.706	21.1722	825.153	-5.28007	3.79e-19	9.53e-17	-	3	3401057	3402063	-	861	protein_coding	- && A0A067Z9B6.1 RecName: Full=O-methyltransferase af390-400; AltName: Full=Fumagillin biosynthesis methyltransferase; Short=Fma-MT && -	-
FGSG_02353	2363.57	2442.28	1367.63	51.7923	106.576	38.4385	2057.83	65.6024	4.9601	4.43e-19	1.09e-16	-	1	7602701	7604110	-	1248	protein_coding	- && - && -	-
FGSG_08546	198.84	155.065	163.568	2661.01	4440.68	2343.43	172.491	3148.37	-4.19054	4.64e-19	1.12e-16	-	2	1482383	1483177	-	738	protein_coding	- && Q8GY96.1 RecName: Full=Phosphoglycerate mutase-like protein; Short=AtPGM && PF00300:Histidine phosphatase superfamily (branch 1)	-
FGSG_10609	6.56548	17.7679	68.51	2355.85	3198.08	2283.78	30.9478	2612.57	-6.39785	1.1e-18	2.6e-16	-	1	11401032	11403012	-	1701	protein_coding	- && D7UQ40.1 RecName: Full=Bifunctional solanapyrone synthase; AltName: Full=Prosolanapyrone-II oxidase; AltName: Full=Prosolanapyrone-III cycloisomerase; Flags: Precursor && PF01565:FAD binding domain	FAD_binding_4
FGSG_05793	6.56548	2.42289	1.71275	237.965	284.993	173.636	3.56704	232.198	-6.05015	1.75e-18	4.07e-16	-	3	3403409	3404661	+	1059	protein_coding	- && - && -	-
FGSG_07188	3470.32	2847.71	1362.49	27.9959	86.0504	86.1554	2560.17	66.7339	5.25633	1.93e-18	4.41e-16	-	4	2669805	2671925	-	1950	protein_coding	- && O14192.1 RecName: Full=Aromatic amino acid aminotransferase C56E4.03 && -	-
FGSG_06810	13.131	48.4578	41.106	765.687	2107.05	1532.24	34.2316	1468.33	-5.41966	3.59e-18	8.06e-16	-	4	1306671	1309830	+	2885	protein_coding	- && O59741.2 RecName: Full=Uncharacterized transcriptional regulatory protein C530.05 && PF04082:Fungal specific transcription factor domain|PF00172:Fungal Zn(2)-Cys(6) binuclear cluster domain	Fungal_trans
FGSG_00140	817.871	928.775	1328.24	36.3946	66.3141	56.9951	1024.96	53.2346	4.25949	5.31e-18	1.17e-15	-	1	451965	455517	-	3553	protein_coding	- && - && PF13857:Ankyrin repeats (many copies)|PF12796:Ankyrin repeats (3 copies)	-
FGSG_11174	95.6684	27.4594	26.5476	4552.13	1067.34	5278.01	49.8918	3632.49	-6.1883	1.02e-17	2.2e-15	-	3	5545142	5546450	+	1155	protein_coding	- && F4HX15.1 RecName: Full=Phospholipase A I; Short=AtPLA1 && PF01734:Patatin-like phospholipase	-
FGSG_03035	0	0	0	684.499	134.207	1724.43	0	847.713	-12.3777	1.16e-17	2.47e-15	-	2	8001919	8002368	-	450	protein_coding	- && - && PF16541:Alternaria alternata allergen 1	-
FGSG_10548	2.81378	28.2671	8.56375	1784.74	494.987	13324.9	13.2149	5201.55	-8.61496	1.77e-17	3.69e-15	-	1	11216941	11224849	+	7392	protein_coding	- && A0A0D2YG10.2 RecName: Full=Reducing polyketide synthase FUB1; AltName: Full=Fusaric acid biosynthesis protein 1 && PF00698:Acyl transferase domain|PF02801:Beta-ketoacyl synthase, C-terminal domain|PF00109:Beta-ketoacyl synthase, N-terminal domain|PF08659:KR domain|PF00550:Phosphopantetheine attachment site|PF16197:Ketoacyl-synthetase C-terminal extension|PF14765:Polyketide synthase dehydrata…	ketoacyl-synt
FGSG_02018	190.399	78.3402	97.6267	2614.81	2174.94	2318.24	122.122	2369.33	-4.27936	2e-17	4.11e-15	-	1	6664620	6665889	+	1224	protein_coding	- && P43603.3 RecName: Full=LAS seventeen-binding protein 3; Short=LAS17-binding protein 3 >A7A261.2 RecName: Full=LAS seventeen-binding protein 3; Short=LAS17-binding protein 3 && PF04366:Las17-binding protein actin regulator	-
FGSG_03415	247.612	445.004	612.308	19.5971	14.9996	14.5801	434.975	16.3923	4.73676	9.33e-17	1.89e-14	-	2	6963934	6966447	+	2094	protein_coding	- && - && PF00172:Fungal Zn(2)-Cys(6) binuclear cluster domain	Zn_clus
FGSG_03511	351.722	591.993	536.091	29.3957	30.7887	25.1839	493.269	28.4561	4.11204	9.76e-17	1.94e-14	-	2	6713817	6714968	-	1152	protein_coding	- && - && PF06985:Heterokaryon incompatibility protein (HET)	-
FGSG_01746	131.31	90.4546	107.047	2630.21	1350.76	1471.27	109.604	1817.41	-4.05186	1.04e-16	2.03e-14	-	1	5769251	5769948	-	650	protein_coding	- && Q5AR45.1 RecName: Full=Isochorismatase-like protein asqB; AltName: Full=4'-methoxyviridicatin/aspoquinolone biosynthesis cluster protein asqB; AltName: Full=Aspoquinolone biosynthesis protein B && PF00857:Isochorismatase family	Isochorismatase
FGSG_13783	27.1998	32.3052	16.2711	2012.9	366.306	8569.14	25.2587	3649.45	-7.17438	1.07e-16	2.06e-14	-	1	11178871	11207936	+	29066	protein_coding	- && Q4WVN4.1 RecName: Full=Nonribosomal peptide synthetase 8 && -	-
FGSG_09046	13.131	6.46105	4.28187	398.941	180.785	323.414	7.95796	301.047	-5.25077	1.12e-16	2.12e-14	-	4	7659154	7662092	+	2010	protein_coding	- && Q9FR37.1 RecName: Full=Amidase 1; Short=AtAMI1; AltName: Full=Translocon at the outer membrane of chloroplasts 64-I; Short=AtTOC64-I && PF01425:Amidase	Amidase
FGSG_09031	8.44133	4.03815	2.56912	908.466	324.465	151.103	5.0162	461.345	-6.53405	1.42e-16	2.65e-14	-	4	7696235	7697519	-	1237	protein_coding	- && P35844.1 RecName: Full=Oxysterol-binding protein homolog 4; AltName: Full=Protein KES1 && PF01237:Oxysterol-binding protein	-
FGSG_11175	38.4549	18.5755	14.5584	922.464	398.674	1674.06	23.8629	998.401	-5.38998	2.04e-16	3.75e-14	-	3	5543173	5544440	-	1098	protein_coding	- && - && -	-
FGSG_04450	646.231	713.945	144.727	0	0	0	501.634	0	11.2296	3.36e-16	6.1e-14	-	2	3998130	3998852	+	723	protein_coding	- && - && -	-
FGSG_02329	1189.29	1022.46	3178.01	54046	51159.7	31943.8	1796.59	45716.5	-4.66938	4.06e-16	7.25e-14	-	1	7533805	7535085	+	1224	protein_coding	- && - && PF02469:Fasciclin domain	-
FGSG_00986	1295.27	1119.38	1303.4	13079.7	10667.1	12476.6	1239.35	12074.5	-3.28431	4.23e-16	7.46e-14	-	1	3256197	3258020	-	1722	protein_coding	- && P20073.3 RecName: Full=Annexin A7; AltName: Full=Annexin VII; AltName: Full=Annexin-7; AltName: Full=Synexin && PF00191:Annexin	-
FGSG_11564	27.1998	36.3434	31.6859	727.892	617.353	341.971	31.743	562.405	-4.14584	5.95e-16	1.03e-13	-	2	8766310	8766772	-	411	protein_coding	- && - && -	-
FGSG_13462	5.62755	4.84578	0.856375	404.54	179.995	155.08	3.77657	246.538	-6.03337	6.32e-16	1.08e-13	-	2	3177346	3177885	-	540	protein_coding	- && - && -	-
FGSG_00917	13510.8	14001.9	14115.6	984.054	1637.33	1129.3	13876.1	1250.23	3.47183	1.15e-15	1.93e-13	-	1	3001766	3002475	+	710	protein_coding	- && - && -	-
FGSG_13146	25.324	24.2289	15.4147	1175.83	245.52	967.591	21.6559	796.312	-5.20018	1.16e-15	1.93e-13	-	4	3460717	3461542	+	774	protein_coding	- && - && -	-
FGSG_12123	4.68963	16.9602	12.8456	243.564	798.138	377.758	11.4985	473.153	-5.356	1.18e-15	1.94e-13	-	1	7685801	7686511	+	711	protein_coding	- && - && -	-
FGSG_12169	536.493	642.066	445.315	22.3967	33.157	46.3913	541.291	33.9817	3.99288	2.23e-15	3.6e-13	-	1	8464701	8465370	+	591	protein_coding	- && - && -	-
FGSG_03816	377.984	352.935	120.749	5842.74	4847.24	6028.22	283.889	5572.73	-4.29508	2.25e-15	3.6e-13	-	2	5921687	5923190	+	1250	protein_coding	- && - && PF08450:SMP-30/Gluconolaconase/LRE-like region	-
FGSG_07735	13.131	5.65341	3.4255	905.666	112.892	884.087	7.40329	634.215	-6.42888	2.5e-15	3.95e-13	-	4	4334305	4338278	+	2223	protein_coding	- && - && -	-
FGSG_02221	81.5995	12.1145	9.42012	5818.94	513.934	25525.8	34.378	10619.6	-8.27349	3.12e-15	4.87e-13	-	1	7208272	7208821	-	550	protein_coding	- && - && -	-
FGSG_03368	45.9583	58.1494	45.3879	2778.59	735.771	839.021	49.8319	1451.13	-4.86306	3.68e-15	5.67e-13	-	2	7108113	7108859	+	747	protein_coding	- && - && -	-
FGSG_04094	2017.48	1097.57	1054.2	100.785	86.0504	108.688	1389.75	98.5079	3.82029	3.9e-15	5.94e-13	-	2	5134984	5136540	-	1557	protein_coding	- && - && -	-
FGSG_03650	120.054	105.8	28.2604	3862.03	1663.38	2225.46	84.7048	2583.62	-4.93108	4.01e-15	6.04e-13	-	2	6345970	6347005	+	1036	protein_coding	- && - && PF03747:ADP-ribosylglycohydrolase	-
FGSG_12519	647.168	897.278	250.918	19.5971	2.36836	3.9764	598.455	8.64729	6.16915	5.64e-15	8.38e-13	-	2	7902160	7903663	+	1449	protein_coding	- && O74524.1 RecName: Full=Probable proline dehydrogenase, mitochondrial; AltName: Full=Probable proline oxidase; Flags: Precursor && PF01619:Proline dehydrogenase	-
FGSG_00006	1120.82	1922.97	309.151	32.1952	7.89454	5.30187	1117.65	15.1305	6.2293	6.34e-15	9.3e-13	-	1	68474	69679	+	891	protein_coding	- && - && PF11327:Protein of unknown function (DUF3129)	-
FGSG_02217	2.81378	6.46105	4.28187	597.712	54.4723	1362.58	4.5189	671.588	-7.20721	9.18e-15	1.33e-12	-	1	7198176	7199392	+	1162	protein_coding	- && - && PF00199:Catalase	Catalase
FGSG_03277	1023.28	1357.63	599.462	48.9928	78.1559	42.4149	993.455	56.5212	4.12703	9.45e-15	1.35e-12	-	2	7350203	7351628	-	1179	protein_coding	- && - && -	-
FGSG_02642	278.564	876.279	1203.21	11.1983	30.7887	23.8584	786.017	21.9485	5.14641	9.96e-15	1.41e-12	-	1	8510158	8510637	+	480	protein_coding	- && - && -	-
FGSG_03535	203.53	319.014	174.7	0	4.73672	0	232.415	1.57891	6.88304	1.18e-14	1.65e-12	-	2	6653929	6655896	+	1789	protein_coding	- && Q12612.1 RecName: Full=Trichodiene oxygenase; AltName: Full=Cytochrome P450 58 && PF00067:Cytochrome P450	p450
FGSG_03544	29.0757	33.1129	117.323	1056.84	5144.87	2454.77	59.8373	2885.49	-5.59142	1.25e-14	1.74e-12	-	2	6634236	6634984	+	693	protein_coding	- && D4B5F9.2 RecName: Full=Probable peptidoglycan-N-acetylglucosamine deacetylase ARB_03699; Short=Peptidoglycan GlcNAc deacetylase; AltName: Full=Peptidoglycan N-deacetylase; Short=PG N-deacetylase; Flags: Precursor && PF01522:Polysaccharide deacetylase	Polysacc_deac_1
FGSG_09187	36.5791	61.3799	24.8349	1164.63	487.882	2141.95	40.9313	1264.82	-4.94789	1.36e-14	1.87e-12	-	4	7285032	7285911	+	880	protein_coding	- && - && PF13561:Enoyl-(Acyl carrier protein) reductase	-
FGSG_08205	0.937925	9.69157	7.70737	264.561	169.733	530.187	6.11229	321.493	-5.69976	1.71e-14	2.31e-12	-	2	2606087	2608560	+	1314	protein_coding	- && O94562.1 RecName: Full=Uncharacterized aminotransferase C1771.03c && PF00202:Aminotransferase class-III	Aminotran_3
FGSG_06656	26.2619	18.5755	17.9839	713.894	697.087	204.122	20.9404	538.368	-4.68678	1.87e-14	2.5e-12	-	4	754362	755315	-	897	protein_coding	- && O13780.1 RecName: Full=Uncharacterized protein C17G6.02c && PF04479:RTA1 like protein	RTA1
FGSG_12522	5.62755	11.3068	14.5584	314.953	514.724	155.08	10.4976	328.252	-4.96293	2.12e-14	2.82e-12	-	2	7951728	7953086	-	1011	protein_coding	- && M2SNN6.1 RecName: Full=Secondary metabolism regulator LAE1; AltName: Full=Methyltransferase LAE1; AltName: Full=Velvet complex subunit LAE1 && PF13489:Methyltransferase domain	-
FGSG_00060	10.3172	3.23052	3.4255	1007.85	37.1043	3061.83	5.65773	1368.93	-7.92703	3.57e-14	4.68e-12	-	1	255431	255887	-	405	protein_coding	- && - && PF09044:Kp4	-
FGSG_09142	164.137	48.4578	53.0952	3629.66	1716.27	1679.37	88.5633	2341.77	-4.72633	5.33e-14	6.91e-12	-	4	7407594	7408658	-	1065	protein_coding	- && Q25386.1 RecName: Full=Beta-scruin [Limulus polyphemus] && PF01344:Kelch motif	Kelch_1
FGSG_10547	30.0136	97.7233	28.2604	2413.24	660.773	17534.6	51.9991	6869.54	-7.04443	7.11e-14	9.13e-12	-	1	11211135	11215766	-	4409	protein_coding	- && Q8CG09.2 RecName: Full=Multidrug resistance-associated protein 1; AltName: Full=ATP-binding cassette sub-family C member 1; AltName: Full=Leukotriene C(4) transporter; Short=LTC4 transporter && -	-
FGSG_00062	140.689	37.151	108.76	7435.7	697.877	18743.4	95.5331	8959	-6.55175	1.03e-13	1.31e-11	-	1	258302	258869	+	512	protein_coding	- && - && PF09044:Kp4	-
novel.426	1027.97	1814.75	3598.49	75.5888	144.47	68.9243	2147.07	96.3277	4.47299	1.12e-13	1.41e-11	-	4	4282934	4283717	+	714	-	-	-
FGSG_05692	319.833	243.904	400.783	19.5971	16.5785	3.9764	321.507	13.384	4.57468	1.48e-13	1.85e-11	-	3	3112241	3113365	-	1125	protein_coding	- && - && -	-
FGSG_07263	1.87585	1.61526	8.56375	165.176	125.523	391.013	4.01829	227.237	-5.81746	1.55e-13	1.91e-11	-	4	2942645	2944494	+	1687	protein_coding	- && Q55CD9.2 RecName: Full=Probable NADH dehydrogenase && PF07992:Pyridine nucleotide-disulphide oxidoreductase	Pyr_redox_2
FGSG_07743	11.2551	8.07631	6.851	221.167	145.259	970.242	8.72747	445.556	-5.67611	1.63e-13	1.99e-11	-	4	4361786	4362676	+	393	protein_coding	- && - && -	-
FGSG_03044	43.1446	54.1113	48.8134	509.525	587.353	400.291	48.6897	499.056	-3.35723	1.89e-13	2.28e-11	-	2	7981904	7983663	+	1707	protein_coding	- && - && PF00172:Fungal Zn(2)-Cys(6) binuclear cluster domain	Zn_clus
FGSG_12206	655.61	793.093	236.359	16.7975	33.9465	19.882	561.687	23.542	4.55883	1.93e-13	2.31e-11	-	2	3354832	3356292	+	1407	protein_coding	- && Q2UG11.1 RecName: Full=Beta-cyclopiazonate dehydrogenase; AltName: Full=Beta-Cyclopiazonate oxidocyclase; AltName: Full=FAD-dependent oxidoreductase cpaO; Flags: Precursor >F5HN72.1 RecName: Full=Beta-cyclopiazonate dehydrogenase; AltName: Full=Beta-Cyclopiazonate oxidocyclase; AltName: Full=FAD-dependent oxidoreductase cpaO; Flags: Precursor && PF13450:NAD(P)-binding Rossmann-like domain	-
FGSG_03898	1278.39	2239.56	363.959	27.9959	0.789454	3.9764	1293.97	10.9206	6.9297	2.09e-13	2.46e-11	-	2	5683851	5685514	-	1614	protein_coding	- && P08159.2 RecName: Full=6-hydroxy-D-nicotine oxidase; Short=6-HDNO && PF08031:Berberine and berberine like|PF01565:FAD binding domain	FAD_binding_4
FGSG_03023	250.426	298.016	94.2012	0	0.789454	3.9764	214.214	1.58862	7.15164	2.1e-13	2.46e-11	-	2	8036736	8038099	-	1257	protein_coding	- && - && PF05462:Slime mold cyclic AMP receptor	-
FGSG_03519	148.192	88.0317	158.429	2180.88	1149.44	1574.65	131.551	1634.99	-3.63582	2.12e-13	2.47e-11	-	2	6689929	6690854	-	780	protein_coding	- && - && -	-
FGSG_01787	0.937925	4.03815	1.71275	110.584	90.7872	139.174	2.22961	113.515	-5.63847	2.44e-13	2.81e-11	-	1	5872719	5873522	-	804	protein_coding	- && - && -	-
FGSG_13391	15.9447	16.1526	18.8402	156.777	310.255	335.343	16.9792	267.458	-3.97827	3.35e-13	3.83e-11	-	2	2233982	2234749	+	716	protein_coding	- && B3LJA1.2 RecName: Full=Sphingoid long-chain base transporter RSB1 && PF04479:RTA1 like protein	RTA1
FGSG_08220	50.648	56.5341	22.2657	928.063	1224.44	422.824	43.1493	858.443	-4.31478	3.78e-13	4.28e-11	-	2	2553703	2554872	+	1170	protein_coding	- && - && -	-
FGSG_13955	22.5102	16.9602	16.2711	361.147	421.568	167.009	18.5805	316.575	-4.09411	4.05e-13	4.54e-11	-	3	7143761	7145209	-	1308	protein_coding	- && - && -	-
FGSG_03304	261.681	457.119	348.545	30.7954	18.1574	29.1603	355.782	26.0377	3.78811	4.81e-13	5.34e-11	-	2	7287002	7287847	+	784	protein_coding	- && Q5B2C1.1 RecName: Full=Probable cutinase 1; AltName: Full=Cutin hydrolase 1; Flags: Precursor && PF01083:Cutinase	-
FGSG_07556	1433.15	1396.39	1130.41	180.573	119.997	107.363	1319.99	135.978	3.2811	5.35e-13	5.89e-11	-	4	3867767	3869076	+	1134	protein_coding	- && D4APQ6.1 RecName: Full=Probable thioredoxin reductase ARB_06224; Flags: Precursor && PF07992:Pyridine nucleotide-disulphide oxidoreductase	Pyr_redox_2
FGSG_09170	112.551	75.9173	39.3932	2077.29	712.877	1697.92	75.9539	1496.03	-4.30042	6.37e-13	6.95e-11	-	4	7331843	7332451	-	609	protein_coding	- && - && PF17106:Sigma domain on NACHT-NTPases|PF17107:N-terminal domain on NACHT_NTPase and P-loop NTPases	-
FGSG_13832	762.533	476.502	97.6267	13.9979	9.47344	7.9528	445.554	10.4747	5.41804	7.64e-13	8.26e-11	-	3	5414742	5415713	+	972	protein_coding	- && - && -	-
FGSG_13423	13.131	20.1908	12.8456	156.777	248.678	319.438	15.3891	241.631	-3.96981	8.52e-13	9.14e-11	-	2	2617669	2618755	-	1087	protein_coding	- && - && -	-
FGSG_12497	130.372	124.375	47.957	1534.17	1291.55	1232.68	100.901	1352.8	-3.74516	8.96e-13	9.53e-11	-	2	7612945	7614952	-	1875	protein_coding	- && Q9UV10.1 RecName: Full=Heterokaryon incompatibility protein 6, OR allele; Short=Het-6(OR) && PF06985:Heterokaryon incompatibility protein (HET)	-
FGSG_04892	20.6344	40.3815	84.7811	2518.23	848.663	803.233	48.599	1390.04	-4.83665	9.42e-13	9.93e-11	-	3	569238	570212	+	975	protein_coding	- && P0CU01.1 RecName: Full=Uncharacterized oxidoreductase SPBC1348.09 >P0CU00.1 RecName: Full=Uncharacterized oxidoreductase SPAC977.08 && PF00106:short chain dehydrogenase	adh_short
FGSG_09570	4.68963	21.806	17.9839	664.902	157.891	3218.23	14.8265	1347.01	-6.50112	9.84e-13	1.03e-10	-	4	6013710	6014339	+	513	protein_coding	- && - && -	-
FGSG_03643	2539.9	1622.53	342.55	62.9907	46.5778	26.5093	1501.66	45.3593	5.04935	1.01e-12	1.05e-10	-	2	6360267	6361595	+	1329	protein_coding	- && P50537.1 RecName: Full=Malic acid transport protein; AltName: Full=Malate permease && PF03595:Voltage-dependent anion channel	C4dic_mal_tran
FGSG_12170	1055.17	1537.73	1175.8	22.3967	71.8403	104.712	1256.23	66.3163	4.24107	1.04e-12	1.06e-10	-	1	8465628	8466050	+	423	protein_coding	- && - && PF11905:Domain of unknown function (DUF3425)	-
FGSG_08206	1.87585	4.84578	14.5584	242.164	181.574	208.098	7.09334	210.612	-4.88402	1.08e-12	1.1e-10	-	2	2605292	2605756	-	417	protein_coding	- && - && PF07876:Stress responsive A/B Barrel Domain	-
FGSG_03930	1043.91	502.346	688.525	67.1901	71.0508	58.3206	744.927	65.5205	3.50513	1.17e-12	1.19e-10	-	2	5615874	5616908	-	933	protein_coding	- && P38152.3 RecName: Full=Tricarboxylate transport protein; AltName: Full=Citrate transport protein; Short=CTP && PF00153:Mitochondrial carrier protein	Mito_carr
FGSG_03046	0	1.61526	7.70737	74.189	729.455	327.39	3.10754	377.011	-6.91366	1.5e-12	1.5e-10	-	2	7976015	7976969	-	955	protein_coding	- && - && -	-
FGSG_09277	557.128	673.564	653.414	6973.77	4051.48	10228.6	628.035	7084.62	-3.49563	1.79e-12	1.78e-10	-	4	7021291	7023028	+	1611	protein_coding	- && - && -	-
FGSG_06278	1370.31	1472.31	274.04	48.9928	36.3149	42.4149	1038.89	42.5742	4.6121	1.83e-12	1.8e-10	-	3	4855978	4858162	-	1902	protein_coding	- && P14804.3 RecName: Full=Glucoamylase; AltName: Full=1,4-alpha-D-glucan glucohydrolase; AltName: Full=Glucan 1,4-alpha-glucosidase; Flags: Precursor && PF00686:Starch binding domain|PF00723:Glycosyl hydrolases family 15	-
FGSG_12607	196.964	72.6868	245.78	6639.22	830.505	92420.8	171.81	33296.9	-7.59855	1.9e-12	1.86e-10	-	3	225898	226577	-	629	protein_coding	- && - && -	-
FGSG_00201	1068.3	1459.39	876.928	20.9969	89.9977	74.2262	1134.87	61.7403	4.19158	2.16e-12	2.1e-10	-	1	640400	641805	+	1197	protein_coding	- && - && -	-
FGSG_06548	34.7032	16.1526	29.9731	138.58	1657.06	2633.7	26.943	1476.45	-5.77769	2.32e-12	2.24e-10	-	4	376973	378461	-	1489	protein_coding	- && G3XD94.1 RecName: Full=UDP-N-acetyl-D-glucosamine 6-dehydrogenase; Short=UDP-D-GlcNAc 6-dehydrogenase; AltName: Full=UDP-N-acetylglucosamine 6-dehydrogenase && PF03721:UDP-glucose/GDP-mannose dehydrogenase family, NAD binding domain|PF00984:UDP-glucose/GDP-mannose dehydrogenase family, central domain	-
FGSG_05589	51.5859	45.2273	82.212	622.908	625.247	1513.68	59.6751	920.613	-3.94707	2.35e-12	2.25e-10	-	3	2783971	2785900	+	1878	protein_coding	- && Q8RXN0.1 RecName: Full=ABC transporter G family member 11; Short=ABC transporter ABCG.11; Short=AtABCG11; AltName: Full=Protein CUTICULAR DEFECT AND ORGAN FUSION 1; AltName: Full=Protein DESPERADO; AltName: Full=Protein PERMEABLE LEAVES 1; AltName: Full=White-brown complex homolog protein 11; Short=AtWBC11 && PF01061:ABC-2 type transporter|PF00005:ABC transporter	ABC2_membrane
FGSG_05037	1637.62	959.465	1111.57	21400	8283.74	31456	1236.22	20379.9	-4.04317	2.51e-12	2.38e-10	-	3	961007	963031	-	1947	protein_coding	- && - && PF12796:Ankyrin repeats (3 copies)	-
FGSG_08749	58.1514	61.3799	89.9194	494.127	890.504	975.544	69.8169	786.725	-3.49427	2.82e-12	2.66e-10	-	2	762917	764830	-	1755	protein_coding	- && B6HJU0.1 RecName: Full=Efflux pump roqT; AltName: Full=Roquefortine/meleagrin synthesis protein T && PF07690:Major Facilitator Superfamily	MFS_1
FGSG_07899	2.81378	4.03815	0	218.368	96.3133	88.8063	2.28398	134.496	-5.87145	3.53e-12	3.29e-10	-	4	4808415	4809173	-	648	protein_coding	- && - && -	-
FGSG_07734	1.87585	0	0	375.145	63.1563	306.183	0.625284	248.161	-8.72323	4.45e-12	4.12e-10	-	4	4330377	4333801	-	2757	protein_coding	- && Q10332.1 RecName: Full=Uncharacterized ATP-dependent helicase C582.10c && PF00271:Helicase conserved C-terminal domain|PF00176:SNF2 family N-terminal domain	SNF2_N
FGSG_12609	37.517	16.9602	35.1114	544.519	255.783	536.814	29.8629	445.706	-3.90124	4.48e-12	4.12e-10	-	3	251728	252090	+	363	protein_coding	- && - && -	-
FGSG_11222	2.81378	4.03815	4.28187	149.778	108.945	66.2734	3.71127	108.332	-4.86048	4.88e-12	4.46e-10	-	3	5405285	5405716	+	432	protein_coding	- && - && -	-
FGSG_09060	22.5102	37.9586	41.9624	933.662	483.146	292.928	34.1437	569.912	-4.05881	5.54e-12	5.02e-10	-	4	7618474	7620307	-	1677	protein_coding	- && Q9C101.1 RecName: Full=Uncharacterized MFS-type transporter PB1E7.08c && PF00083:Sugar (and other) transporter	Sugar_tr
FGSG_11888	10713	14428.3	8738.45	344.349	203.679	1045.79	11293.3	531.274	4.41079	5.82e-12	5.24e-10	-	1	3515076	3516442	-	1367	protein_coding	- && - && -	-
FGSG_13795	7.5034	11.3068	0.856375	265.961	151.575	180.264	6.55554	199.266	-4.92045	5.87e-12	5.24e-10	-	1	11386475	11387038	-	564	protein_coding	- && - && -	-
FGSG_05740	15.9447	20.1908	76.2174	341.549	2908.35	1920.6	37.451	1723.5	-5.52381	6.26e-12	5.55e-10	-	3	3247237	3248636	+	1184	protein_coding	- && Q9P3R1.1 RecName: Full=Sterol 24-C-methyltransferase erg-4; AltName: Full=Delta(24)-sterol C-methyltransferase && PF08498:Sterol methyltransferase C-terminal|PF08241:Methyltransferase domain	Methyltransf_11
FGSG_00554	1160.21	1075.76	1818.08	16421	13494.1	72012.6	1351.35	33975.9	-4.65202	7.69e-12	6.77e-10	-	1	1754528	1755886	-	1359	protein_coding	- && Q9ZW31.1 RecName: Full=17.6 kDa class I heat shock protein 2; AltName: Full=17.6 kDa heat shock protein 2; Short=AtHsp17.6B && PF00011:Hsp20/alpha crystallin family	-
FGSG_09061	1756.73	6986	1901.15	107.784	7.10508	6.62734	3547.96	40.5055	6.46301	9.53e-12	8.34e-10	-	4	7617220	7618277	+	1011	protein_coding	- && P80402.2 RecName: Full=2,3-dihydroxybenzoate decarboxylase; Short=2,3-DHBA decarboxylase; Short=DHBD; AltName: Full=o-pyrocatechuate decarboxylase && PF04909:Amidohydrolase	Amidohydro_2
FGSG_02614	7.5034	14.5374	6.851	89.5867	393.148	273.046	9.63058	251.927	-4.70592	9.86e-12	8.56e-10	-	1	8420652	8421350	-	522	protein_coding	- && - && -	-
FGSG_12608	18.7585	0.807631	1.71275	481.529	232.889	547.418	7.09296	420.612	-5.90955	1e-11	8.66e-10	-	3	248402	251348	+	2853	protein_coding	- && - && PF12796:Ankyrin repeats (3 copies)	-
FGSG_04517	35.6412	16.9602	8.56375	648.104	225.784	471.866	20.3884	448.585	-4.46339	1.03e-11	8.84e-10	-	2	3764020	3765082	-	1011	protein_coding	- && O13780.1 RecName: Full=Uncharacterized protein C17G6.02c && PF04479:RTA1 like protein	RTA1
FGSG_11165	22.5102	5.65341	4.28187	377.944	581.038	148.452	10.8152	369.145	-5.10532	1.07e-11	9.13e-10	-	3	5568242	5569822	+	1248	protein_coding	- && Q00808.1 RecName: Full=Vegetative incompatibility protein HET-E-1 && PF06985:Heterokaryon incompatibility protein (HET)	-
FGSG_03659	74.0961	66.2257	77.9301	1348	556.565	7670.48	72.7506	3191.68	-5.45516	1.08e-11	9.15e-10	-	2	6327878	6329209	-	1332	protein_coding	- && - && PF12051:Protein of unknown function (DUF3533)	-
FGSG_02037	11.2551	1.61526	2.56912	158.177	116.05	229.306	5.1465	167.844	-5.05164	1.09e-11	9.16e-10	-	1	6718897	6721124	-	2034	protein_coding	- && - && -	-
FGSG_01342	14.0689	17.7679	48.8134	229.566	782.348	3965.8	26.8834	1659.24	-5.94685	1.45e-11	1.21e-09	-	1	4444465	4446012	-	1422	protein_coding	- && Q9C206.1 RecName: Full=Alternative oxidase, mitochondrial; Flags: Precursor && PF01786:Alternative oxidase	AOX
FGSG_10994	4.68963	5.65341	5.13825	274.359	82.1032	95.4336	5.16043	150.632	-4.8616	1.5e-11	1.24e-09	-	3	6029463	6030856	+	801	protein_coding	- && - && PF12796:Ankyrin repeats (3 copies)	-
FGSG_05821	143.503	150.219	56.5207	0	0	0	116.748	0	9.12632	1.57e-11	1.29e-09	-	3	3472377	3473917	-	1386	protein_coding	- && - && PF05730:CFEM domain	-
FGSG_08119	8.44133	2.42289	5.99462	113.383	174.469	91.4572	5.61961	126.437	-4.50992	1.91e-11	1.56e-09	-	2	2852499	2853861	+	1179	protein_coding	- && - && PF06985:Heterokaryon incompatibility protein (HET)	-
novel.332	12909.6	7905.9	9999.89	1038.65	836.031	1546.82	10271.8	1140.5	3.1713	1.98e-11	1.61e-09	-	3	7365557	7367088	+	1477	-	-	-
FGSG_05606	291.695	193.024	71.9355	2116.49	3046.5	3008.81	185.551	2723.93	-3.87634	2.04e-11	1.64e-09	-	3	2838228	2839856	-	1414	protein_coding	- && - && -	-
FGSG_13865	1.87585	0	0.856375	599.111	9.47344	542.116	0.910742	383.567	-8.76027	2.06e-11	1.65e-09	-	3	5897750	5899516	+	1449	protein_coding	- && P08157.2 RecName: Full=Aldehyde dehydrogenase; Short=ALDDH; Short=ALDH && PF00171:Aldehyde dehydrogenase family	Aldedh
FGSG_13827	2.81378	0.807631	5.99462	107.784	116.05	80.8535	3.20534	101.562	-4.99508	2.16e-11	1.72e-09	-	3	5403237	5404378	-	1086	protein_coding	- && - && -	-
FGSG_13887	60.9651	44.4197	41.9624	411.539	428.673	371.131	49.1157	403.781	-3.04109	2.49e-11	1.97e-09	-	3	6223209	6224132	+	924	protein_coding	- && - && -	-
FGSG_04728	47.8342	60.5723	35.1114	760.088	900.767	303.532	47.8393	654.795	-3.77485	2.59e-11	2.04e-09	-	3	139233	140967	-	1617	protein_coding	- && P56216.1 RecName: Full=Vanillyl-alcohol oxidase; AltName: Full=4-allylphenol oxidase; AltName: Full=Aryl-alcohol oxidase && PF02913:FAD linked oxidases, C-terminal domain|PF01565:FAD binding domain	FAD_binding_4
FGSG_01650	66.5927	40.3815	37.6805	589.313	540.776	349.923	48.2182	493.337	-3.35717	2.63e-11	2.05e-09	-	1	5496036	5498898	-	2427	protein_coding	- && Q4IR87.1 RecName: Full=Protein PNG1 && PF03835:Rad4 transglutaminase-like domain	-
FGSG_02162	25.324	12.9221	3.4255	895.867	124.734	740.936	13.8905	587.179	-5.40559	2.78e-11	2.16e-09	-	1	7060002	7060412	+	411	protein_coding	- && - && PF01042:Endoribonuclease L-PSP	Ribonuc_L-PSP
FGSG_09210	1641.37	734.136	444.459	23597.7	7484.02	27891.8	939.988	19657.8	-4.38641	2.83e-11	2.18e-09	-	4	7222830	7224084	+	1194	protein_coding	- && - && PF04479:RTA1 like protein	RTA1
FGSG_07773	436.135	711.523	446.171	12.5981	1.57891	31.8112	531.276	15.3294	5.14855	2.97e-11	2.28e-09	-	4	4445661	4448550	+	2664	protein_coding	- && - && PF03707:Bacterial signalling protein N terminal repeat	MHYT
FGSG_10263	3.7517	2.42289	1.71275	44.7934	124.734	147.127	2.62911	105.551	-5.34038	3.17e-11	2.41e-09	-	1	10304463	10305469	+	735	protein_coding	- && - && -	-
FGSG_09127	138.813	76.7249	77.9301	0	0	0	97.8227	0	8.87048	3.31e-11	2.5e-09	-	4	7454893	7455405	-	348	protein_coding	- && - && -	-
FGSG_04764	5.62755	19.3831	59.9462	1055.44	577.88	772.747	28.319	802.024	-4.8214	3.36e-11	2.52e-09	-	3	228794	232232	-	2526	protein_coding	- && - && PF12796:Ankyrin repeats (3 copies)	-
FGSG_13718	2358.88	2742.71	541.229	97.9855	120.786	49.0423	1880.94	89.2714	4.39406	3.38e-11	2.52e-09	-	1	10090467	10091006	-	438	protein_coding	- && - && -	-
FGSG_10592	114.427	28.2671	23.1221	2910.17	521.829	2106.17	55.272	1846.06	-5.06373	3.67e-11	2.73e-09	-	1	11359482	11359915	-	381	protein_coding	- && - && -	-
FGSG_07901	8.44133	1.61526	8.56375	123.182	171.311	107.363	6.20678	133.952	-4.44679	5.8e-11	4.29e-09	-	4	4814052	4815257	-	1206	protein_coding	- && - && PF05704:Capsular polysaccharide synthesis protein	-
FGSG_07824	204.468	226.137	118.18	2383.85	1183.39	1822.52	182.928	1796.59	-3.29558	7.33e-11	5.38e-09	-	4	4610975	4611677	-	633	protein_coding	- && - && -	-
FGSG_10569	18.7585	13.7297	2.56912	289.757	149.996	413.546	11.6858	284.433	-4.60811	7.59e-11	5.54e-09	-	1	11291298	11295431	+	3318	protein_coding	- && - && PF12796:Ankyrin repeats (3 copies)	-
FGSG_06549	21.5723	29.8823	44.5315	162.376	1263.13	1011.33	31.9954	812.278	-4.66572	7.69e-11	5.58e-09	-	4	380557	382281	+	1466	protein_coding	- && D4B5F9.2 RecName: Full=Probable peptidoglycan-N-acetylglucosamine deacetylase ARB_03699; Short=Peptidoglycan GlcNAc deacetylase; AltName: Full=Peptidoglycan N-deacetylase; Short=PG N-deacetylase; Flags: Precursor && PF01522:Polysaccharide deacetylase	Polysacc_deac_1
FGSG_12438	69.4065	118.722	695.376	4.19938	0	0	294.501	1.39979	7.91251	7.94e-11	5.72e-09	-	2	6955623	6955988	-	366	protein_coding	- && - && -	-
FGSG_10472	77.8478	26.6518	84.7811	3115.94	1416.28	437.404	63.0936	1656.54	-4.71536	8.36e-11	5.99e-09	-	1	10921432	10922408	-	843	protein_coding	- && - && -	-
FGSG_03819	7.5034	9.69157	9.42012	131.581	310.255	88.8063	8.8717	176.881	-4.31911	8.5e-11	6.06e-09	-	2	5915945	5917071	+	993	protein_coding	- && O74959.1 RecName: Full=Uncharacterized oxidoreductase C736.13 && PF00106:short chain dehydrogenase	adh_short
FGSG_00698	741.899	471.656	389.651	5566.98	3780.69	4083.76	534.402	4477.14	-3.06672	8.59e-11	6.09e-09	-	1	2253899	2255257	-	1359	protein_coding	- && A1D1S7.1 RecName: Full=Protein ssh4 && -	-
FGSG_04239	17.8206	9.69157	5.99462	414.339	52.8934	2013.38	11.1689	826.872	-6.21304	8.9e-11	6.27e-09	-	2	4677546	4678368	+	621	protein_coding	- && D4ATA2.1 RecName: Full=Uncharacterized secreted protein ARB_07466; Flags: Precursor && -	-
FGSG_09469	4.68963	0.807631	6.851	216.968	171.311	56.9951	4.11609	148.425	-5.18354	9.3e-11	6.52e-09	-	4	6344204	6345344	+	1095	protein_coding	- && - && -	-
FGSG_02288	188.523	79.9554	124.174	1143.63	1283.65	1113.39	130.884	1180.22	-3.17396	9.53e-11	6.64e-09	-	1	7404231	7410336	-	5788	protein_coding	- && Q9P2E3.2 RecName: Full=NFX1-type zinc finger-containing protein 1 && PF13087:AAA domain|PF13086:AAA domain	-
FGSG_02392	79.7236	62.9952	41.106	1676.95	410.516	800.582	61.2749	962.683	-3.97366	9.7e-11	6.72e-09	-	1	7696667	7698250	-	1494	protein_coding	- && Q9SU63.1 RecName: Full=Aldehyde dehydrogenase family 2 member B4, mitochondrial; Short=ALDH2a; Flags: Precursor && PF00171:Aldehyde dehydrogenase family	Aldedh
FGSG_08809	1988.4	4254.6	1645.95	78.3884	212.363	239.91	2629.65	176.887	3.89248	1.09e-10	7.48e-09	-	2	549059	550846	-	1593	protein_coding	- && Q12612.1 RecName: Full=Trichodiene oxygenase; AltName: Full=Cytochrome P450 58 && PF00067:Cytochrome P450	p450
FGSG_08264	5.62755	10.4992	6.851	235.165	269.993	58.3206	7.65925	187.826	-4.61193	1.11e-10	7.61e-09	-	2	2434385	2435610	-	1140	protein_coding	- && - && -	-
FGSG_10395	20.6344	3.23052	2.56912	1209.42	60.7879	709.125	8.81133	659.778	-6.23648	1.15e-10	7.83e-09	-	1	10711023	10712937	-	1806	protein_coding	- && P17489.3 RecName: Full=Laccase-1; AltName: Full=Benzenediol:oxygen oxidoreductase 1; AltName: Full=Conidial laccase; AltName: Full=Diphenol oxidase 1; AltName: Full=Laccase I; AltName: Full=Urishiol oxidase 1; Flags: Precursor && PF07731:Multicopper oxidase|PF00394:Multicopper oxidase|PF07732:Multicopper oxidase	-
FGSG_12430	72.2202	65.4181	21.4094	621.508	905.503	547.418	53.0159	691.476	-3.70637	1.17e-10	7.95e-09	-	2	6867153	6868785	+	1047	protein_coding	- && - && -	-
FGSG_06593	19.6964	25.0365	53.0952	734.891	274.73	446.682	32.6094	485.435	-3.89374	1.2e-10	8.11e-09	-	4	530525	532174	-	1650	protein_coding	- && - && -	-
FGSG_03497	642.479	643.682	804.136	3404.3	8150.32	8518.78	696.765	6691.13	-3.26356	1.37e-10	9.2e-09	-	2	6755729	6758801	+	2925	protein_coding	- && Q2H334.1 RecName: Full=Pro-apoptotic serine protease NMA111 && PF12812:PDZ-like domain|PF13365:Trypsin-like peptidase domain	-
FGSG_05167	122.868	54.1113	66.7972	1091.84	2186.79	554.045	81.2589	1277.56	-3.97647	1.6e-10	1.07e-08	-	3	1362891	1364350	-	1400	protein_coding	- && - && PF00092:von Willebrand factor type A domain	VWA
FGSG_03776	0	0	5.99462	102.185	109.734	136.523	1.99821	116.147	-5.85277	1.67e-10	1.11e-08	-	2	6015336	6015971	+	375	protein_coding	- && - && -	-
FGSG_13708	289.819	239.059	308.295	1686.75	1769.17	2908.07	279.057	2121.33	-2.92634	1.68e-10	1.11e-08	-	1	9958989	9960711	-	1599	protein_coding	- && Q00719.1 RecName: Full=O-methyltransferase MdmC && -	-
FGSG_11478	189.461	206.753	95.0576	1758.14	2422.83	1061.7	163.757	1747.56	-3.41598	2.01e-10	1.32e-08	-	3	7056056	7057472	-	930	protein_coding	- && A0A0B5L7R4.1 RecName: Full=Secondary metabolism regulator LAE1; AltName: Full=Methyltransferase LAE1; AltName: Full=Velvet complex subunit LAE1 && PF13489:Methyltransferase domain	-
FGSG_03987	142.565	263.288	188.402	22.3967	7.89454	10.6037	198.085	13.6317	3.89438	2.07e-10	1.35e-08	-	2	5459413	5461087	+	1317	protein_coding	- && Q12436.1 RecName: Full=Zinc-regulated transporter 2; AltName: Full=Low-affinity zinc transport protein ZRT2 && PF02535:ZIP Zinc transporter	-
FGSG_03591	414.563	67.841	64.2281	4.19938	1.57891	2.65093	182.211	2.80974	6.0777	2.64e-10	1.71e-08	-	2	6511300	6512767	+	1317	protein_coding	- && P32470.2 RecName: Full=Chitinase 1; Flags: Precursor && PF00704:Glycosyl hydrolases family 18	-
FGSG_02131	15.0068	7.26868	5.13825	219.767	86.0504	182.914	9.13791	162.911	-4.16215	2.73e-10	1.76e-08	-	1	6978777	6980231	+	1376	protein_coding	- && - && -	-
FGSG_13422	201.654	307.707	149.866	1503.38	3168.08	1821.19	219.742	2164.22	-3.29998	2.76e-10	1.77e-08	-	2	2613906	2617417	-	3138	protein_coding	- && - && PF09458:H-type lectin domain	-
FGSG_03922	635.913	525.768	84.7811	12.5981	22.8942	10.6037	415.487	15.3653	4.73734	2.95e-10	1.89e-08	-	2	5633438	5635075	+	1638	protein_coding	- && A1CP08.1 RecName: Full=Probable mannosyl-oligosaccharide alpha-1,2-mannosidase 1B; AltName: Full=Class I alpha-mannosidase 1B; AltName: Full=Man(9)-alpha-mannosidase 1B; Flags: Precursor && PF01532:Glycosyl hydrolase family 47	-
FGSG_13961	79.7236	55.7265	31.6859	852.474	741.297	367.154	55.712	653.642	-3.55388	3.04e-10	1.93e-08	-	3	7212762	7213403	-	642	protein_coding	- && - && -	-
FGSG_12184	248.55	66.2257	83.0684	0	1.57891	1.32547	132.615	0.968125	6.96295	3.06e-10	1.93e-08	-	1	8735431	8736236	-	480	protein_coding	- && - && -	-
FGSG_05968	142.565	50.8807	123.318	1779.14	1485.75	714.427	105.588	1326.44	-3.6521	3.27e-10	2.06e-08	-	3	3880067	3881008	+	891	protein_coding	- && C8ZI10.1 RecName: Full=Sphingoid long-chain base transporter RSB1 && PF04479:RTA1 like protein	RTA1
FGSG_04126	567.445	538.69	1043.06	3640.86	11488.9	18282.2	716.4	11137.3	-3.95849	3.73e-10	2.34e-08	-	2	5014678	5015933	+	1202	protein_coding	- && Q00511.3 RecName: Full=Uricase; AltName: Full=Urate oxidase && PF01014:Uricase	-
FGSG_01284	472.714	455.504	410.204	57.3915	74.2086	63.6224	446.141	65.0742	2.7731	3.83e-10	2.39e-08	-	1	4234697	4236410	+	1602	protein_coding	- && Q9Y758.1 RecName: Full=Cytochrome P450 52A13; AltName: Full=Alkane hydroxylase 2; AltName: Full=Alkane-inducible p450alk 2; AltName: Full=DH-ALK2 [Debaryomyces hansenii] && PF00067:Cytochrome P450	p450
FGSG_05940	846.009	374.741	196.966	12454	4479.36	6384.77	472.572	7772.7	-4.04001	3.93e-10	2.43e-08	-	3	3818597	3820738	+	2142	protein_coding	- && - && PF00004:ATPase family associated with various cellular activities (AAA)	AAA
FGSG_02641	8274.38	34936.5	30033.1	530.522	2229.42	793.955	24414.6	1184.63	4.36464	4e-10	2.46e-08	-	1	8504559	8506612	-	1830	protein_coding	- && Q92253.2 RecName: Full=Probable glucose transporter rco-3 && PF00083:Sugar (and other) transporter	Sugar_tr
novel.307	9.37925	6.46105	8.56375	177.774	57.6301	290.277	8.13468	175.227	-4.42904	4.24e-10	2.6e-08	-	3	3186580	3188056	+	1418	-	-	-
FGSG_05084	209.157	48.4578	25.6912	2704.4	5192.24	1055.07	94.4355	2983.9	-4.98322	4.27e-10	2.6e-08	-	3	1114129	1115471	-	1229	protein_coding	- && - && PF00190:Cupin	-
FGSG_03651	53.4617	51.6884	59.0899	713.894	313.413	448.008	54.7467	491.772	-3.16593	4.3e-10	2.61e-08	-	2	6344361	6345416	-	1056	protein_coding	- && P14720.2 RecName: Full=Dihydroflavonol 4-reductase; Short=DFR; AltName: Full=Dihydrokaempferol 4-reductase; AltName: Full=Flavanone 4-reductase; Short=FNR && PF01370:NAD dependent epimerase/dehydratase family	Epimerase
FGSG_08049	3384.97	3397.7	566.064	158.177	22.1047	46.3913	2449.58	75.5575	5.02503	4.4e-10	2.66e-08	-	2	3027992	3028756	-	714	protein_coding	- && - && PF12973:ChrR Cupin-like domain	-
FGSG_05754	1914.31	3128.76	1421.58	93.7861	283.414	94.1082	2154.88	157.103	3.7726	4.8e-10	2.88e-08	-	3	3288768	3290194	+	873	protein_coding	- && - && -	-
FGSG_07531	2.81378	0	1.71275	125.981	38.6832	103.386	1.50884	89.3503	-5.92491	4.81e-10	2.88e-08	-	4	3788530	3789667	-	1092	protein_coding	- && - && -	-
FGSG_10086	2882.24	3925.89	1586.86	187.572	326.834	83.5044	2798.33	199.303	3.80846	4.99e-10	2.98e-08	-	1	9748172	9748984	+	756	protein_coding	- && - && PF12697:Alpha/beta hydrolase family	-
FGSG_02255	127.558	83.9936	28.2604	585.113	3025.19	1533.57	79.9373	1714.62	-4.42398	5.03e-10	2.98e-08	-	1	7316318	7317039	-	666	protein_coding	- && D4ALG0.1 RecName: Full=LysM domain-containing protein ARB_05157; Flags: Precursor && -	-
FGSG_04078	1.87585	0	0	75.5888	106.576	102.061	0.625284	94.742	-7.34553	5.16e-10	3.03e-08	-	2	5189225	5190401	-	936	protein_coding	- && - && -	-
FGSG_12601	2.81378	8.07631	5.13825	86.7872	93.945	86.1554	5.34278	88.9625	-4.04348	5.16e-10	3.03e-08	-	3	162267	163114	-	612	protein_coding	- && - && PF02469:Fasciclin domain	-
FGSG_07829	2.81378	2.42289	0	116.183	71.8403	50.3677	1.74556	79.4636	-5.51652	5.27e-10	3.08e-08	-	4	4620480	4621037	+	558	protein_coding	- && P0DN32.1 RecName: Full=Probable GPI-anchored cupredoxin ARB_05732-1; Flags: Precursor && -	-
FGSG_03067	8.44133	3.23052	22.2657	387.743	708.929	90.1318	11.3125	395.601	-5.13038	5.32e-10	3.09e-08	-	2	7922782	7924948	-	2115	protein_coding	- && Q84KG5.1 RecName: Full=Carotenoid 9,10(9',10')-cleavage dioxygenase; AltName: Full=CsCCD && PF03055:Retinal pigment epithelial membrane protein	RPE65
FGSG_07713	340.467	186.563	464.155	4238.57	2788.35	2358.01	330.395	3128.31	-3.24323	5.64e-10	3.26e-08	-	4	4264674	4265566	-	801	protein_coding	- && - && -	-
FGSG_03845	70.3444	83.9936	32.5422	1156.23	436.568	685.266	62.2934	759.354	-3.60671	5.77e-10	3.32e-08	-	2	5841117	5841974	-	804	protein_coding	- && - && -	-
FGSG_03514	8.44133	8.07631	11.1329	109.184	93.1555	485.121	9.21684	229.153	-4.63419	6.14e-10	3.52e-08	-	2	6706336	6708033	+	1395	protein_coding	- && - && -	-
FGSG_00229	69.4065	88.0317	63.3717	548.719	782.348	409.569	73.6033	580.212	-2.97917	7.75e-10	4.43e-08	-	1	715952	717694	+	1569	protein_coding	- && - && -	-
FGSG_11681	1.87585	1.61526	0	88.187	14.9996	544.767	1.1637	215.985	-7.54273	9.31e-10	5.29e-08	-	1	435418	436392	+	723	protein_coding	- && - && -	-
FGSG_11419	196.026	162.334	90.7757	1478.18	1596.28	873.483	149.712	1315.98	-3.13643	9.55e-10	5.4e-08	-	3	7212055	7212669	-	615	protein_coding	- && - && -	-
FGSG_03801	5.62755	3.23052	36.8241	319.153	1293.91	288.952	15.2274	634.006	-5.37994	9.67e-10	5.44e-08	-	2	5960366	5961628	-	1105	protein_coding	- && B8NM74.1 RecName: Full=Tyrosinase ustQ; AltName: Full=Ustiloxin B biosynthesis protein Q && PF00264:Common central domain of tyrosinase	-
FGSG_01836	109.737	79.9554	52.2389	957.458	1225.23	436.079	80.6438	872.923	-3.43749	1.06e-09	5.94e-08	-	1	5992704	5995638	-	2403	protein_coding	- && Q9M8Z7.1 RecName: Full=Sterol 3-beta-glucosyltransferase UGT80A2; AltName: Full=UDP-glucose:sterol glucosyltransferase 80A2 && PF03033:Glycosyltransferase family 28 N-terminal domain	-
FGSG_06658	5029.16	4788.44	2177.76	393.342	489.461	559.347	3998.45	480.717	3.05605	1.09e-09	6.09e-08	-	4	761690	762867	-	1125	protein_coding	- && - && -	-
FGSG_03928	646.231	537.882	893.199	33.595	25.2625	98.0846	692.437	52.314	3.73481	1.13e-09	6.28e-08	-	2	5620836	5622074	+	1239	protein_coding	- && O07931.2 RecName: Full=Putative isomerase YraM && PF04303:PrpF protein	-
FGSG_13874	44.0825	14.5374	27.404	438.135	325.255	224.004	28.6746	329.131	-3.52509	1.18e-09	6.52e-08	-	3	5981118	5983046	+	1929	protein_coding	- && - && PF06985:Heterokaryon incompatibility protein (HET)	-
FGSG_03954	33.7653	13.7297	7.70737	242.164	663.141	192.193	18.4008	365.833	-4.32056	1.2e-09	6.6e-08	-	2	5566737	5567876	+	1089	protein_coding	- && P79017.2 RecName: Full=Major allergen Asp f 2; AltName: Full=Allergen Asp f II; AltName: Allergen=Asp f 2; Flags: Precursor && PF13933:Putative peptidase family	-
FGSG_01072	37.517	46.8426	55.6644	811.88	209.205	828.417	46.6746	616.501	-3.72167	1.22e-09	6.7e-08	-	1	3541032	3541547	-	516	protein_coding	- && - && PF09351:Domain of unknown function (DUF1993)	-
FGSG_07606	52.5238	33.1129	41.9624	921.064	179.206	934.454	42.533	678.241	-3.99521	1.23e-09	6.72e-08	-	4	3990846	3992433	+	1365	protein_coding	- && Q4WMJ9.1 RecName: Full=Probable aminotransferase gliI; AltName: Full=Gliotoxin biosynthesis protein I && PF00155:Aminotransferase class I and II	Aminotran_1_2
FGSG_03686	9.37925	20.1908	19.6966	113.383	1104.45	226.655	16.4222	481.495	-4.87276	1.35e-09	7.31e-08	-	2	6249573	6251341	-	1578	protein_coding	- && P54781.1 RecName: Full=Cytochrome P450 61; AltName: Full=C-22 sterol desaturase && PF00067:Cytochrome P450	p450
FGSG_13993	466.149	730.098	942.012	67.1901	104.208	38.4385	712.753	69.9455	3.3412	1.72e-09	9.32e-08	-	3	7555566	7557215	-	1452	protein_coding	- && B5BP49.1 RecName: Full=Uncharacterized transporter C460.05 && PF07690:Major Facilitator Superfamily	MFS_1
FGSG_08151	42.2066	58.1494	16.2711	645.305	235.257	2087.61	38.8757	989.391	-4.66868	1.76e-09	9.49e-08	-	2	2742194	2744276	+	1842	protein_coding	- && Q9SGH6.1 RecName: Full=Alpha-dioxygenase 1; Short=Alpha DOX1; AltName: Full=Fatty acid dioxygenase AlphaDOX1; AltName: Full=Pathogen-induced oxygenase; AltName: Full=Plant alpha dioxygenase 1; Flags: Precursor && PF03098:Animal haem peroxidase	An_peroxidase
FGSG_07068	1662.94	1973.85	1827.5	200.17	318.15	336.669	1821.43	284.996	2.67509	1.8e-09	9.67e-08	-	4	2226073	2228777	+	2583	protein_coding	- && P38041.1 RecName: Full=Protein BOB1; AltName: Full=BEM1-binding protein; AltName: Full=Growth inhibitory protein 7 && PF00169:PH domain|PF07647:SAM domain (Sterile alpha motif)	SAM_2
FGSG_01768	1114.26	1510.27	926.598	32.1952	124.734	13.2547	1183.71	56.7279	4.36856	1.83e-09	9.75e-08	-	1	5831567	5832355	-	789	protein_coding	- && - && PF13302:Acetyltransferase (GNAT) domain	-
FGSG_03316	64.7168	46.0349	31.6859	1858.93	148.417	1558.75	47.4792	1188.7	-4.64617	1.91e-09	1.02e-07	-	2	7246434	7247409	-	873	protein_coding	- && - && -	-
FGSG_02939	45.9583	50.0731	61.659	331.751	423.147	1223.41	52.5635	659.435	-3.64839	1.92e-09	1.02e-07	-	2	8249428	8250706	-	1050	protein_coding	- && - && -	-
FGSG_03766	33.7653	20.1908	26.5476	200.17	187.89	311.485	26.8346	233.182	-3.12107	1.95e-09	1.03e-07	-	2	6034798	6035100	-	303	protein_coding	- && - && -	-
FGSG_01513	0	0.807631	4.28187	243.564	202.89	17.2311	1.6965	154.562	-6.49676	2.11e-09	1.11e-07	-	1	4997797	4998432	-	579	protein_coding	- && B8NI03.1 RecName: Full=Noranthrone monooxygenase && PF08592:Domain of unknown function (DUF1772)	-
FGSG_04692	1.87585	2.42289	11.9892	158.177	228.942	64.9479	5.42933	150.689	-4.79288	2.25e-09	1.17e-07	-	3	11812	13382	-	1571	protein_coding	- && - && PF02458:Transferase family	-
FGSG_09141	527.114	2058.65	4130.3	181.973	79.7348	99.41	2238.69	120.373	4.21951	2.54e-09	1.32e-07	-	4	7409923	7411759	-	1788	protein_coding	- && D4B387.1 RecName: Full=Gamma-glutamyltransferase ARB_02921; AltName: Full=Gamma-glutamyltranspeptidase; Short=Gamma-GT; AltName: Full=Glutathione hydrolase; AltName: Full=Leukotriene-C4 hydrolase; Contains: RecName: Full=Gamma-glutamyltransferase heavy chain; Contains: RecName: Full=Gamma-glutamyltransferase light chain; Flags: Precursor && PF01019:Gamma-glutamyltranspeptidase	-
FGSG_10939	4267.56	2384.13	2729.27	22500.3	17389.3	20889.4	3126.98	20259.6	-2.6958	2.56e-09	1.32e-07	-	3	6199111	6200766	-	1538	protein_coding	- && Q92222.3 RecName: Full=Endochitinase B; AltName: Full=Chitinase B >G5EAZ3.1 RecName: Full=Endochitinase B; AltName: Full=Chitinase B && PF00704:Glycosyl hydrolases family 18	-
FGSG_09684	22.5102	44.4197	38.5369	375.145	201.311	421.499	35.1556	332.651	-3.23804	2.67e-09	1.38e-07	-	4	5651369	5653034	+	1477	protein_coding	- && B8N8Q9.1 RecName: Full=NADPH dehydrogenase afvA; AltName: Full=Aflavarin synthesis protein A && PF00724:NADH:flavin oxidoreductase / NADH oxidase family	Oxidored_FMN
FGSG_08502	27.1998	19.3831	59.9462	225.367	459.462	2824.57	35.5097	1169.8	-5.04177	2.78e-09	1.42e-07	-	2	1646588	1648451	+	1797	protein_coding	- && - && -	-
FGSG_11215	0.937925	0.807631	2.56912	142.779	44.2094	45.0659	1.43823	77.3514	-5.74261	2.78e-09	1.42e-07	-	3	5431051	5432623	+	1410	protein_coding	- && Q672V4.1 RecName: Full=FAD-dependent monooxygenase atmM; AltName: Full=Aflatrem synthesis protein M && PF01494:FAD binding domain	FAD_binding_3
FGSG_07852	28.1378	20.1908	29.9731	429.736	663.93	115.316	26.1005	402.994	-3.95091	2.89e-09	1.47e-07	-	4	4688437	4689396	-	909	protein_coding	- && O74959.1 RecName: Full=Uncharacterized oxidoreductase C736.13 && PF00106:short chain dehydrogenase	adh_short
FGSG_03051	25.324	22.6137	35.9677	596.312	338.676	144.476	27.9685	359.821	-3.6851	2.99e-09	1.52e-07	-	2	7965316	7966758	+	1209	protein_coding	- && - && -	-
FGSG_09727	116.303	122.76	29.9731	1857.53	461.041	4363.44	89.6786	2227.33	-4.63428	3.01e-09	1.52e-07	-	4	5486493	5487283	+	726	protein_coding	- && - && -	-
FGSG_03828	50.648	5.65341	1.71275	1236.02	105.787	4183.17	19.338	1841.66	-6.57783	3.13e-09	1.58e-07	-	2	5891824	5892407	-	529	protein_coding	- && - && PF01453:D-mannose binding lectin	B_lectin
FGSG_05820	36.5791	130.029	67.6536	1006.45	907.872	591.158	78.0871	835.16	-3.41707	3.24e-09	1.62e-07	-	3	3470047	3471904	-	1185	protein_coding	- && M2SNN6.1 RecName: Full=Secondary metabolism regulator LAE1; AltName: Full=Methyltransferase LAE1; AltName: Full=Velvet complex subunit LAE1 && PF13489:Methyltransferase domain	-
FGSG_13296	846.009	354.55	651.701	10417.3	3616.49	5394.65	617.42	6476.13	-3.39089	3.28e-09	1.64e-07	-	2	624187	624835	+	530	protein_coding	- && - && -	-
FGSG_02932	109.737	147.796	131.025	841.276	706.561	706.474	129.52	751.437	-2.53575	3.35e-09	1.67e-07	-	2	8267155	8268047	-	841	protein_coding	- && - && -	-
FGSG_02331	21.5723	16.1526	12.8456	551.518	110.523	185.565	16.8568	282.536	-4.06682	3.39e-09	1.68e-07	-	1	7538254	7539801	-	1371	protein_coding	- && Q6ZSM3.2 RecName: Full=Monocarboxylate transporter 12; Short=MCT 12; AltName: Full=Creatine transporter 2; Short=CRT2; AltName: Full=Solute carrier family 16 member 12 && PF07690:Major Facilitator Superfamily	MFS_1
FGSG_02130	4.68963	6.46105	9.42012	97.9855	59.9985	188.216	6.85693	115.4	-4.06539	3.66e-09	1.81e-07	-	1	6971139	6978139	-	6780	protein_coding	- && Q9P2E3.2 RecName: Full=NFX1-type zinc finger-containing protein 1 && PF00004:ATPase family associated with various cellular activities (AAA)|PF13087:AAA domain|PF13086:AAA domain	AAA
FGSG_03346	318.895	589.57	382.8	18.1973	44.2094	59.646	430.421	40.6842	3.39936	3.86e-09	1.9e-07	-	2	7156703	7158490	-	1788	protein_coding	- && O59805.1 RecName: Full=Putative amidase C550.07 && PF01425:Amidase	Amidase
FGSG_02171	10.3172	13.7297	17.1275	207.169	448.41	74.2262	13.7248	243.268	-4.14866	4.02e-09	1.97e-07	-	1	7084031	7084769	+	594	protein_coding	- && - && PF04828:Glutathione-dependent formaldehyde-activating enzyme	-
FGSG_02486	498.976	127.606	113.041	5268.82	1616.8	7893.16	246.541	4926.26	-4.32103	4.1e-09	2e-07	-	1	7997556	7998462	+	855	protein_coding	- && Q9M0A5.1 RecName: Full=Gamma-glutamyl peptidase 3 && PF00117:Glutamine amidotransferase class-I	GATase
FGSG_02645	255.116	268.133	205.53	2187.88	1038.92	3279.21	242.926	2168.67	-3.15791	4.27e-09	2.07e-07	-	1	8519628	8522532	+	2709	protein_coding	- && P35750.3 RecName: Full=Calpain-1 catalytic subunit; AltName: Full=Calcium-activated neutral proteinase 1; Short=CANP 1; AltName: Full=Calpain mu-type; AltName: Full=Calpain-1 large subunit; AltName: Full=Micromolar-calpain; Short=muCANP && PF00648:Calpain family cysteine protease	Peptidase_C2
FGSG_08687	1865.53	1870.47	1011.38	99.3853	87.6293	259.792	1582.46	148.935	3.41199	4.4e-09	2.13e-07	-	2	1012412	1013882	-	1349	protein_coding	- && - && PF12224:Putative amidoligase enzyme	-
FGSG_04770	2.81378	2.42289	0	67.1901	66.3141	49.0423	1.74556	60.8488	-5.13429	4.42e-09	2.13e-07	-	3	246763	248084	-	1257	protein_coding	- && Q2MHE4.1 RecName: Full=Serine/threonine-protein kinase HT1; AltName: Full=High leaf temperature protein 1 && PF07714:Protein tyrosine kinase	Pkinase_Tyr
FGSG_07557	127.558	56.5341	136.164	3110.34	368.675	2813.97	106.752	2097.66	-4.29661	4.55e-09	2.17e-07	-	4	3869344	3870554	-	1161	protein_coding	- && P04387.2 RecName: Full=Galactose/lactose metabolism regulatory protein GAL80 && PF01408:Oxidoreductase family, NAD-binding Rossmann fold	GFO_IDH_MocA
FGSG_10588	67.5306	62.9952	39.3932	446.534	412.884	326.065	56.6397	395.161	-2.80317	4.55e-09	2.17e-07	-	1	11350166	11352457	-	2205	protein_coding	- && - && -	-
FGSG_03768	0	0	0	48.9928	66.3141	25.1839	0	46.8302	-8.20551	4.56e-09	2.17e-07	-	2	6030700	6031465	-	660	protein_coding	- && - && -	-
FGSG_08007	792.547	382.817	199.535	4.19938	39.4727	14.5801	458.3	19.4174	4.52819	4.71e-09	2.23e-07	-	2	3144908	3146146	-	951	protein_coding	- && B8NM74.1 RecName: Full=Tyrosinase ustQ; AltName: Full=Ustiloxin B biosynthesis protein Q && PF00264:Common central domain of tyrosinase	-
FGSG_04788	44.0825	99.3386	148.153	706.895	2579.93	938.431	97.1913	1408.42	-3.85693	4.72e-09	2.23e-07	-	3	286905	287510	+	606	protein_coding	- && - && -	-
FGSG_10625	3.7517	0	0.856375	81.188	60.7879	51.6932	1.53603	64.5564	-5.45199	5.03e-09	2.37e-07	-	1	11446400	11447309	-	690	protein_coding	- && - && PF17107:N-terminal domain on NACHT_NTPase and P-loop NTPases	-
FGSG_13964	21.5723	16.1526	20.553	263.161	754.718	94.1082	19.426	370.662	-4.25717	5.08e-09	2.38e-07	-	3	7236881	7237558	-	530	protein_coding	- && - && -	-
FGSG_03802	21.5723	30.69	25.6912	503.925	122.365	332.692	25.9845	319.661	-3.61723	5.21e-09	2.43e-07	-	2	5959005	5959952	-	709	protein_coding	- && Q0ZS46.1 RecName: Full=Glutathione S-transferase && PF14497:Glutathione S-transferase, C-terminal domain	-
FGSG_03378	21776.7	34052.1	18540.5	880.47	3284.92	543.441	24789.8	1569.61	3.9807	5.52e-09	2.56e-07	-	2	7075143	7079021	+	3465	protein_coding	- && - && -	-
FGSG_11328	174.454	127.606	33.3986	0	0.789454	0	111.819	0.263151	8.10439	5.53e-09	2.56e-07	-	3	7464019	7465071	-	1053	protein_coding	- && - && PF06985:Heterokaryon incompatibility protein (HET)	-
FGSG_09493	3399.98	3354.9	1869.47	134.38	438.147	307.508	2874.78	293.345	3.29062	5.58e-09	2.58e-07	-	4	6272294	6272969	+	676	protein_coding	- && - && -	-
FGSG_13219	189.461	471.656	299.731	4.19938	29.2098	2.65093	320.283	12.02	4.67418	5.65e-09	2.6e-07	-	4	4472920	4473901	+	753	protein_coding	- && - && PF13472:GDSL-like Lipase/Acylhydrolase family	-
FGSG_03414	38.4549	56.5341	449.597	1.39979	0	1.32547	181.529	0.90842	7.84666	6.06e-09	2.78e-07	-	2	6969210	6971711	+	2502	protein_coding	- && Q9AGP8.1 RecName: Full=Dimethylglycine oxidase; Short=DMGO && PF01266:FAD dependent oxidoreductase|PF08669:Glycine cleavage T-protein C-terminal barrel domain|PF16350:FAD dependent oxidoreductase central domain|PF01571:Aminomethyltransferase folate-binding domain	GCV_T
FGSG_00952	2056.87	732.521	435.895	74.189	93.945	88.8063	1075.1	85.6468	3.64858	6.58e-09	3e-07	-	1	3135877	3137153	-	1056	protein_coding	- && A6N6J0.1 RecName: Full=Endochitinase 46; AltName: Full=46 kDa endochitinase; AltName: Full=Chitinase 46; Flags: Precursor && PF00704:Glycosyl hydrolases family 18	-
FGSG_03369	1107.69	1964.16	5139.96	254.762	142.891	253.164	2737.27	216.939	3.6589	6.77e-09	3.08e-07	-	2	7105158	7106969	+	1602	protein_coding	- && P53048.1 RecName: Full=General alpha-glucoside permease; AltName: Full=Maltose permease MAL11; AltName: Full=Maltose transport protein MAL11 && PF00083:Sugar (and other) transporter	Sugar_tr
FGSG_13345	359.225	149.412	135.307	3864.83	1195.23	2497.18	214.648	2519.08	-3.5532	6.94e-09	3.14e-07	-	2	1515296	1516342	-	1047	protein_coding	- && Q5AD78.1 RecName: Full=Mannan endo-1,6-alpha-mannosidase DCW1; AltName: Full=Defective cell wall 1; AltName: Full=Endo-alpha-1->6-D-mannanase DCW1; AltName: Full=GPI-anchored protein 51; Flags: Precursor && PF03663:Glycosyl hydrolase family 76	-
FGSG_02196	5.62755	0.807631	1.71275	69.9896	67.1036	59.646	2.71598	65.5797	-4.62972	6.94e-09	3.14e-07	-	1	7144998	7145507	+	510	protein_coding	- && - && -	-
FGSG_04747	44.0825	90.4546	69.3664	862.272	447.62	436.079	67.9678	581.99	-3.09592	7.04e-09	3.17e-07	-	3	187619	190147	-	1788	protein_coding	- && - && PF11951:Fungal specific transcription factor domain|PF00172:Fungal Zn(2)-Cys(6) binuclear cluster domain	Zn_clus
FGSG_04460	87.227	167.18	76.2174	0	2.36836	9.27827	110.208	3.88221	4.85978	7.12e-09	3.19e-07	-	2	3945132	3945752	-	465	protein_coding	- && - && -	-
FGSG_08358	7960.17	6121.03	5505.63	1394.19	863.662	762.144	6528.95	1006.67	2.69757	7.19e-09	3.21e-07	-	2	2146658	2148206	+	1495	protein_coding	- && Q00667.1 RecName: Full=Homogentisate 1,2-dioxygenase; AltName: Full=Homogentisate oxygenase; AltName: Full=Homogentisic acid oxidase; AltName: Full=Homogentisicase && PF04209:homogentisate 1,2-dioxygenase	-
FGSG_01681	15.9447	19.3831	22.2657	186.172	270.783	107.363	19.1979	188.106	-3.29396	7.44e-09	3.31e-07	-	1	5573032	5575221	+	2140	protein_coding	- && - && PF13535:ATP-grasp domain	-
FGSG_02216	11.2551	4.84578	2.56912	243.564	11.8418	1133.27	6.22334	462.893	-6.22272	7.81e-09	3.46e-07	-	1	7193866	7196155	-	2238	protein_coding	- && Q76I22.2 RecName: Full=Linoleate 9S-lipoxygenase 1; AltName: Full=9-lipoxygenase; AltName: Full=Lipoxygenase 1; AltName: Full=r9-LOX1 && PF00305:Lipoxygenase	Lipoxygenase
FGSG_08262	3.7517	0	0	74.189	52.1039	72.9007	1.25057	66.3979	-5.8075	7.96e-09	3.52e-07	-	2	2438460	2440068	+	1554	protein_coding	- && - && -	-
FGSG_00220	20.6344	6.46105	2.56912	529.122	19.7363	1461.99	9.88818	670.283	-6.08851	8.08e-09	3.56e-07	-	1	693544	695746	+	2156	protein_coding	- && Q9NP91.1 RecName: Full=Sodium- and chloride-dependent transporter XTRP3; AltName: Full=Sodium/imino-acid transporter 1; AltName: Full=Solute carrier family 6 member 20; AltName: Full=Transporter rB21A homolog && PF00209:Sodium:neurotransmitter symporter family	SNF
FGSG_12498	45.0204	23.4213	62.5154	828.677	241.573	487.772	43.6524	519.341	-3.57238	8.47e-09	3.72e-07	-	2	7615231	7615761	-	495	protein_coding	- && - && PF13669:Glyoxalase/Bleomycin resistance protein/Dioxygenase superfamily	-
FGSG_01596	57.2134	124.375	152.435	774.085	815.506	1843.72	111.341	1144.44	-3.36057	8.66e-09	3.79e-07	-	1	5291267	5292664	-	1194	protein_coding	- && A1DGM6.1 RecName: Full=Probable glucan endo-1,6-beta-glucosidase B; AltName: Full=Beta-1,6-glucanase B; AltName: Full=Endo-1,6-beta-D-glucanase B; AltName: Full=Endo-1,6-beta-glucanase B; Flags: Precursor && PF00150:Cellulase (glycosyl hydrolase family 5)	-
FGSG_04346	1.87585	2.42289	1.71275	71.3894	26.052	115.316	2.00383	70.919	-5.13421	9.05e-09	3.94e-07	-	2	4322101	4323632	-	1383	protein_coding	- && - && PF00201:UDP-glucoronosyl and UDP-glucosyl transferase	UDPGT
FGSG_11017	5.62755	24.2289	10.2765	173.574	129.47	216.051	13.3777	173.032	-3.68222	9.14e-09	3.97e-07	-	3	5963128	5964813	+	1686	protein_coding	- && Q00808.1 RecName: Full=Vegetative incompatibility protein HET-E-1 && PF06985:Heterokaryon incompatibility protein (HET)	-
FGSG_10206	711.885	2229.06	1103.87	156.777	156.312	151.103	1348.27	154.731	3.12333	9.38e-09	4.06e-07	-	1	10147065	10148359	+	1295	protein_coding	- && - && -	-
FGSG_07742	12.193	19.3831	9.42012	148.378	91.5766	394.989	13.6654	211.648	-3.94822	9.56e-09	4.12e-07	-	4	4358497	4361091	-	2436	protein_coding	- && - && PF00069:Protein kinase domain	Pkinase
FGSG_03092	1.87585	0	2.56912	159.576	33.9465	51.6932	1.48166	81.7387	-5.80389	9.61e-09	4.13e-07	-	2	7848551	7848880	-	330	protein_coding	- && - && -	-
FGSG_09252	1881.48	1972.23	1552.61	11887	11916.8	7368.27	1802.11	10390.7	-2.52756	1.01e-08	4.32e-07	-	4	7096652	7097391	+	690	protein_coding	- && - && -	-
FGSG_07386	68.4685	109.03	43.6751	565.516	462.62	786.002	73.7246	604.713	-3.03462	1.02e-08	4.37e-07	-	4	3376181	3376633	-	453	protein_coding	- && - && -	-
FGSG_10431	103.172	48.4578	36.8241	557.118	446.831	624.295	62.8179	542.748	-3.11284	1.04e-08	4.44e-07	-	1	10811519	10814462	-	2556	protein_coding	- && Q5TIE3.2 RecName: Full=von Willebrand factor A domain-containing protein 5B1; Flags: Precursor && PF08487:Vault protein inter-alpha-trypsin domain|PF13768:von Willebrand factor type A domain	-
FGSG_02969	547.748	741.405	224.37	43.3936	61.5774	50.3677	504.508	51.7796	3.28019	1.07e-08	4.54e-07	-	2	8179408	8181745	-	1731	protein_coding	- && - && -	-
FGSG_05831	216.661	298.016	97.6267	1840.73	2607.57	1259.19	204.101	1902.5	-3.22058	1.09e-08	4.61e-07	-	3	3497245	3498834	-	1479	protein_coding	- && P40108.2 RecName: Full=Aldehyde dehydrogenase; Short=ALDDH; Short=ALDH; AltName: Full=Allergen Cla h 3; AltName: Full=Allergen Cla h III; AltName: Allergen=Cla h 10 && PF00171:Aldehyde dehydrogenase family	Aldedh
FGSG_00200	5861.09	7220.22	4320.41	1065.24	1072.08	699.847	5800.57	945.722	2.6165	1.1e-08	4.62e-07	-	1	636761	638696	-	1779	protein_coding	- && C3MIE4.1 RecName: Full=Oxygen-dependent choline dehydrogenase; Short=CDH; Short=CHD; AltName: Full=Betaine aldehyde dehydrogenase; Short=BADH && PF05199:GMC oxidoreductase|PF00732:GMC oxidoreductase	-
FGSG_03306	962.311	1154.91	655.127	172.175	77.3664	115.316	924.117	121.619	2.93039	1.1e-08	4.63e-07	-	2	7280612	7282312	-	1536	protein_coding	- && P07921.1 RecName: Full=Lactose permease && PF00083:Sugar (and other) transporter	Sugar_tr
FGSG_05383	1391.88	977.233	858.944	6007.91	5761.43	5907.61	1076.02	5892.32	-2.45322	1.19e-08	4.98e-07	-	3	2090413	2091766	+	1209	protein_coding	- && - && PF11204:Protein of unknown function (DUF2985)	-
FGSG_13875	60.9651	53.3036	77.9301	1212.22	257.362	722.38	64.0663	730.654	-3.51069	1.19e-08	4.98e-07	-	3	5983559	5985317	+	1602	protein_coding	- && P49109.2 RecName: Full=Dimethylaniline monooxygenase [N-oxide-forming] 5; AltName: Full=Dimethylaniline oxidase 5; AltName: Full=Hepatic flavin-containing monooxygenase 5; Short=FMO 5 && PF00743:Flavin-binding monooxygenase-like	FMO-like
FGSG_03027	52.5238	121.145	71.9355	1080.64	358.412	1443.43	81.868	960.829	-3.55119	1.2e-08	4.98e-07	-	2	8025045	8026653	-	1458	protein_coding	- && D4AWC9.1 RecName: Full=Probable leucine aminopeptidase 2; AltName: Full=Leucyl aminopeptidase 2; Short=LAP2; Flags: Precursor && PF04389:Peptidase family M28|PF02225:PA domain	-
FGSG_02323	445.514	765.634	961.709	3313.31	7248.76	7283.44	724.286	5948.5	-3.03785	1.2e-08	4.98e-07	-	1	7516966	7519142	+	2013	protein_coding	- && D7PI00.1 RecName: Full=Transcription factor vrtR1; AltName: Full=Viridicatumtoxin synthesis protein R1 && PF04082:Fungal specific transcription factor domain|PF00172:Fungal Zn(2)-Cys(6) binuclear cluster domain	Fungal_trans
FGSG_04787	0	0.807631	2.56912	22.3967	54.4723	235.933	1.12558	104.267	-6.51154	1.23e-08	5.09e-07	-	3	284828	285665	+	735	protein_coding	- && - && -	-
FGSG_12657	84.4133	180.102	87.3502	821.678	1027.87	744.912	117.288	864.82	-2.88159	1.24e-08	5.11e-07	-	3	761575	764143	+	2238	protein_coding	- && Q9UV10.1 RecName: Full=Heterokaryon incompatibility protein 6, OR allele; Short=Het-6(OR) && PF06985:Heterokaryon incompatibility protein (HET)	-
FGSG_10085	694.065	1172.68	394.789	40.594	110.523	46.3913	753.844	65.8363	3.50726	1.32e-08	5.4e-07	-	1	9744558	9745852	-	1074	protein_coding	- && - && -	-
FGSG_10920	104.11	74.302	84.7811	394.742	655.246	612.366	87.7309	554.118	-2.66047	1.34e-08	5.48e-07	-	3	6254718	6255946	+	1127	protein_coding	- && O34812.1 RecName: Full=Putative NADP-dependent oxidoreductase YfmJ && PF00107:Zinc-binding dehydrogenase|PF16884:N-terminal domain of oxidoreductase	ADH_zinc_N
FGSG_11482	1.87585	1.61526	0.856375	92.3863	29.2098	56.9951	1.44916	59.5304	-5.35914	1.38e-08	5.6e-07	-	3	7043243	7044704	+	1098	protein_coding	- && P08157.2 RecName: Full=Aldehyde dehydrogenase; Short=ALDDH; Short=ALDH && PF00171:Aldehyde dehydrogenase family	Aldedh
FGSG_03714	75.034	53.3036	13.702	463.331	658.404	538.14	47.3465	553.292	-3.54852	1.44e-08	5.83e-07	-	2	6175579	6177046	-	1362	protein_coding	- && P36091.1 RecName: Full=Mannan endo-1,6-alpha-mannosidase DCW1; AltName: Full=Defective cell wall 1; AltName: Full=Endo-alpha-1->6-D-mannanase DCW1; Flags: Precursor && PF03663:Glycosyl hydrolase family 76	-
FGSG_04628	1519.44	1992.42	1228.9	272.96	311.045	259.792	1580.25	281.265	2.48947	1.46e-08	5.91e-07	-	2	3451139	3453077	+	1665	protein_coding	- && - && -	-
FGSG_04204	2130.97	7966.47	10715.8	148.378	601.564	576.578	6937.75	442.173	3.97106	1.76e-08	7.08e-07	-	2	4769915	4771845	-	1565	protein_coding	- && Q940M4.1 RecName: Full=Organic cation/carnitine transporter 7; Short=AtOCT7 && PF00083:Sugar (and other) transporter	Sugar_tr
FGSG_03212	3177.69	4013.92	1131.27	205.77	273.94	385.711	2774.3	288.474	3.26565	1.8e-08	7.23e-07	-	2	7530403	7531754	+	1245	protein_coding	- && Q9BZP6.1 RecName: Full=Acidic mammalian chitinase; Short=AMCase; AltName: Full=Lung-specific protein TSA1902; Flags: Precursor && PF00704:Glycosyl hydrolases family 18	-
FGSG_02997	12.193	17.7679	18.8402	194.571	134.997	102.061	16.267	143.876	-3.14087	1.8e-08	7.23e-07	-	2	8098780	8099834	-	951	protein_coding	- && Q5UQ83.1 RecName: Full=Putative alpha/beta hydrolase R526 && PF07859:alpha/beta hydrolase fold	Abhydrolase_3
FGSG_03969	2.81378	5.65341	0.856375	44.7934	154.733	55.6696	3.10785	85.0653	-4.77001	2.02e-08	8.07e-07	-	2	5516629	5518466	+	1838	protein_coding	- && - && -	-
FGSG_10225	0.937925	2.42289	2.56912	110.584	14.2102	152.429	1.97665	92.4075	-5.52795	2.07e-08	8.23e-07	-	1	10186368	10187236	-	795	protein_coding	- && - && -	-
FGSG_05076	20.6344	8.07631	13.702	293.957	118.418	111.339	14.1376	174.571	-3.63001	2.08e-08	8.23e-07	-	3	1077263	1080334	-	3024	protein_coding	- && Q9MAG3.2 RecName: Full=ABC transporter G family member 24; Short=ABC transporter ABCG.24; Short=AtABCG24; AltName: Full=Probable white-brown complex homolog protein 25; Short=AtWBC25 && PF01061:ABC-2 type transporter|PF00005:ABC transporter	ABC_tran
FGSG_03065	192.275	264.095	1385.61	15910	9963.69	6907.01	613.995	10926.9	-4.15345	2.19e-08	8.64e-07	-	2	7928326	7930202	+	1724	protein_coding	- && P48537.1 RecName: Full=Phytoene desaturase; AltName: Full=Phytoene desaturase (3,4-didehydrolycopene-forming); Flags: Precursor && -	-
FGSG_06676	60.9651	53.3036	29.9731	796.482	72.6297	6721.44	48.0806	2530.19	-5.71774	2.31e-08	9.1e-07	-	4	830694	833268	+	2522	protein_coding	- && - && -	-
FGSG_10922	358.287	673.564	588.329	2281.66	5509.6	4519.84	540.06	4103.7	-2.92569	2.34e-08	9.18e-07	-	3	6248340	6249764	+	1374	protein_coding	- && - && PF01357:Pollen allergen	-
FGSG_00563	1315.91	1591.03	1123.56	135.78	266.046	237.259	1343.5	213.028	2.65471	2.38e-08	9.32e-07	-	1	1770251	1771338	-	1088	protein_coding	- && - && -	-
FGSG_02615	90.0408	194.639	142.158	1129.63	3708.06	742.262	142.279	1859.99	-3.70845	2.47e-08	9.63e-07	-	1	8422647	8423888	+	1212	protein_coding	- && F1DBB3.1 RecName: Full=O-methyltransferase mpaG; AltName: Full=Mycophenolic acid synthesis protein G && PF00891:O-methyltransferase	-
FGSG_11680	1.87585	0	0	75.5888	21.3152	204.122	0.625284	100.342	-7.40932	2.49e-08	9.68e-07	-	1	432893	435165	+	2151	protein_coding	- && - && PF12796:Ankyrin repeats (3 copies)	-
FGSG_08686	2122.52	1475.54	1109.86	293.957	255.783	238.584	1569.31	262.775	2.57844	2.5e-08	9.68e-07	-	2	1014821	1015936	+	1008	protein_coding	- && - && PF06094:Gamma-glutamyl cyclotransferase, AIG2-like	-
FGSG_13237	1.87585	2.42289	0	30.7954	69.4719	70.2498	1.43291	56.839	-5.30942	2.55e-08	9.87e-07	-	4	4741316	4742080	+	765	protein_coding	- && - && -	-
FGSG_04059	0.937925	0	0	237.965	23.6836	35.7876	0.312642	99.1453	-8.3164	2.56e-08	9.88e-07	-	2	5250939	5251974	+	852	protein_coding	- && - && -	-
FGSG_04741	2519.27	3018.92	1631.39	340.15	186.311	442.706	2389.86	323.056	2.88884	2.61e-08	1e-06	-	3	175000	175713	+	659	protein_coding	- && - && -	-
FGSG_02688	62.841	43.6121	136.164	779.685	469.725	1643.58	80.8722	964.33	-3.57545	2.77e-08	1.06e-06	-	1	8627630	8629160	-	1362	protein_coding	- && - && PF07690:Major Facilitator Superfamily	MFS_1
FGSG_02087	149.13	68.6486	49.6697	1005.05	758.665	565.974	89.1495	776.564	-3.12424	3.14e-08	1.2e-06	-	1	6863402	6865144	+	1468	protein_coding	- && - && PF02668:Taurine catabolism dioxygenase TauD, TfdA family	-
FGSG_03373	4.68963	7.26868	10.2765	228.166	37.8938	143.15	7.4116	136.403	-4.19371	3.2e-08	1.22e-06	-	2	7094643	7096392	-	1638	protein_coding	- && Q4K4K7.1 RecName: Full=Oxygen-dependent choline dehydrogenase; Short=CDH; Short=CHD; AltName: Full=Betaine aldehyde dehydrogenase; Short=BADH && PF00732:GMC oxidoreductase|PF05199:GMC oxidoreductase	-
FGSG_11421	243.861	120.337	93.3449	3556.87	1604.17	698.521	152.514	1953.19	-3.67927	3.35e-08	1.27e-06	-	3	7207999	7209531	-	1533	protein_coding	- && - && -	-
FGSG_09126	70.3444	61.3799	62.5154	0	0.789454	0	64.7466	0.263151	7.31565	3.45e-08	1.31e-06	-	4	7456273	7457118	+	795	protein_coding	- && - && -	-
FGSG_10926	13.131	16.1526	46.2442	418.538	551.039	132.547	25.1759	367.374	-3.86704	3.5e-08	1.32e-06	-	3	6236543	6237611	-	942	protein_coding	- && - && PF11338:Protein of unknown function (DUF3140)	-
FGSG_09467	3.7517	0.807631	2.56912	43.3936	59.209	54.3441	2.37615	52.3156	-4.48826	3.51e-08	1.32e-06	-	4	6350652	6351686	-	543	protein_coding	- && - && -	-
FGSG_00231	20.6344	27.4594	32.5422	327.552	158.68	170.985	26.8787	219.072	-3.02333	3.53e-08	1.32e-06	-	1	722451	723615	+	1068	protein_coding	- && O65621.1 RecName: Full=Probable cinnamyl alcohol dehydrogenase 6; Short=AtCAD6; AltName: Full=Cinnamyl alcohol dehydrogenase-like protein A && PF08240:Alcohol dehydrogenase GroES-like domain|PF00107:Zinc-binding dehydrogenase	ADH_N
FGSG_13239	62.841	52.496	20.553	316.353	336.307	600.437	45.2967	417.699	-3.20556	3.56e-08	1.33e-06	-	4	4758096	4759369	-	888	protein_coding	- && A0A0B5L7R4.1 RecName: Full=Secondary metabolism regulator LAE1; AltName: Full=Methyltransferase LAE1; AltName: Full=Velvet complex subunit LAE1 && PF13489:Methyltransferase domain	-
FGSG_13870	408.935	298.016	231.221	3962.81	1057.87	4613.95	312.724	3211.54	-3.36025	3.58e-08	1.34e-06	-	3	5951978	5953464	-	1248	protein_coding	- && - && -	-
FGSG_12459	17.8206	15.345	5.99462	281.358	94.7344	125.919	13.0534	167.337	-3.67964	3.69e-08	1.37e-06	-	2	7222550	7223726	-	1122	protein_coding	- && - && PF09994:Uncharacterized alpha/beta hydrolase domain (DUF2235)	-
FGSG_01476	247.612	218.06	409.347	4139.19	1851.27	1479.22	291.673	2489.89	-3.0935	3.76e-08	1.39e-06	-	1	4894039	4895251	+	1029	protein_coding	- && G3XMB9.1 RecName: Full=Ketoreductase azaE; AltName: Full=Azaphilone biosynthesis cluster protein azaE && PF01370:NAD dependent epimerase/dehydratase family	Epimerase
FGSG_12424	13.131	8.88394	11.1329	263.161	52.8934	151.103	11.0493	155.719	-3.81571	3.8e-08	1.4e-06	-	2	6814572	6815405	+	783	protein_coding	- && - && PF12697:Alpha/beta hydrolase family	-
FGSG_07632	2.81378	1.61526	0.856375	120.382	38.6832	31.8112	1.7618	63.6255	-5.18531	4.1e-08	1.51e-06	-	4	4058356	4060094	+	1641	protein_coding	- && P9WJY4.1 RecName: Full=Uncharacterized MFS-type transporter EfpA; AltName: Full=Efflux protein A >P9WJY5.1 RecName: Full=Uncharacterized MFS-type transporter EfpA; AltName: Full=Efflux protein A && PF07690:Major Facilitator Superfamily	MFS_1
FGSG_10542	1166.78	2797.63	601.175	26212.5	5993.53	60760.7	1521.86	30988.9	-4.34779	4.14e-08	1.52e-06	-	1	11175226	11175594	+	369	protein_coding	- && - && -	-
FGSG_02249	421.128	358.588	190.972	1292.01	3631.49	3603.94	323.563	2842.48	-3.13529	4.38e-08	1.6e-06	-	1	7301426	7302135	-	606	protein_coding	- && - && -	-
FGSG_09595	46.8963	91.2623	48.8134	183.373	1296.28	1287.03	62.324	922.228	-3.88678	4.45e-08	1.62e-06	-	4	5922625	5924615	-	1887	protein_coding	- && B6HJU0.1 RecName: Full=Efflux pump roqT; AltName: Full=Roquefortine/meleagrin synthesis protein T && PF07690:Major Facilitator Superfamily	MFS_1
FGSG_05060	1717.34	814.092	1030.22	10964.6	4823.56	14128.2	1187.22	9972.1	-3.07035	4.47e-08	1.62e-06	-	3	1023713	1025440	-	1728	protein_coding	- && O13433.1 RecName: Full=1-phosphatidylinositol 4,5-bisphosphate phosphodiesterase 1; AltName: Full=Phosphoinositide phospholipase C; AltName: Full=Phospholipase C-1; Short=PLC-1 && PF00387:Phosphatidylinositol-specific phospholipase C, Y domain|PF00388:Phosphatidylinositol-specific phospholipase C, X domain	PI-PLC-X
FGSG_04299	75.034	49.2655	77.0737	275.759	564.459	634.899	67.1244	491.706	-2.87424	4.49e-08	1.63e-06	-	2	4499085	4502061	-	2700	protein_coding	- && - && PF03707:Bacterial signalling protein N terminal repeat	MHYT
FGSG_08208	0	0	0	16.7975	96.3133	22.5329	0	45.2146	-8.16069	4.52e-08	1.63e-06	-	2	2594456	2602227	+	7665	protein_coding	- && G3XMD1.1 RecName: Full=Highly reducing polyketide synthase azaB; Short=HR-PKS azaB; AltName: Full=Azaphilone biosynthesis cluster protein azaB && PF00107:Zinc-binding dehydrogenase|PF14765:Polyketide synthase dehydratase|PF00698:Acyl transferase domain|PF02801:Beta-ketoacyl synthase, C-terminal domain|PF00109:Beta-ketoacyl synthase, N-terminal domain|PF00550:Phosphopantetheine attachment sit…	ketoacyl-synt
FGSG_03399	358.287	342.435	401.64	2388.05	1358.65	2955.79	367.454	2234.16	-2.60382	4.53e-08	1.63e-06	-	2	7017452	7018959	+	1203	protein_coding	- && - && PF00172:Fungal Zn(2)-Cys(6) binuclear cluster domain	Zn_clus
FGSG_09179	120.992	79.9554	87.3502	572.515	496.566	495.725	96.0993	521.602	-2.44113	4.56e-08	1.64e-06	-	4	7309762	7310325	-	459	protein_coding	- && Q9CA40.1 RecName: Full=Nudix hydrolase 1; Short=AtNUDT1; AltName: Full=7,8-dihydro-8-oxoguanine-triphosphatase; AltName: Full=8-oxo-dGTP diphosphatase; Short=8-oxo-dGTPase; AltName: Full=Dihydroneopterin triphosphate diphosphatase; AltName: Full=Dihydroneopterin triphosphate pyrophosphohydrolase; Short=DHNTP pyrophosphohydrolase; AltName: Full=NADH pyrophosphatase && PF00293:NUDIX domain	NUDIX
novel.260	15.9447	12.1145	12.8456	68.5899	142.891	217.377	13.6349	142.953	-3.39288	4.56e-08	1.64e-06	-	2	4269682	4271321	-	1490	-	-	-
FGSG_03066	89.1029	90.4546	577.197	5898.73	5604.33	2184.37	252.251	4562.48	-4.17681	4.58e-08	1.64e-06	-	2	7925744	7927760	+	1746	protein_coding	- && Q8X0Z1.1 RecName: Full=Bifunctional lycopene cyclase/phytoene synthase; Includes: RecName: Full=Lycopene beta-cyclase; AltName: Full=Carotene cyclase; AltName: Full=Lycopene cyclase; Includes: RecName: Full=Phytoene synthase && PF00494:Squalene/phytoene synthase	-
FGSG_09365	845.071	491.847	940.3	8046.01	4474.62	3695.4	759.072	5405.34	-2.8321	4.61e-08	1.64e-06	-	4	6731128	6731778	+	591	protein_coding	- && - && PF04525:LURP-one-related	-
FGSG_11158	59.0893	87.2241	119.892	2397.85	462.62	637.55	88.7353	1166	-3.71499	4.64e-08	1.65e-06	-	3	5587145	5588909	+	1612	protein_coding	- && A5UMN6.1 RecName: Full=5'-deoxyadenosine deaminase; Short=5'-dA deaminase && PF01979:Amidohydrolase family	Amidohydro_1
FGSG_03184	1264.32	583.109	235.503	64.3905	33.157	70.2498	694.312	55.9324	3.63974	4.67e-08	1.65e-06	-	2	7603704	7604489	+	786	protein_coding	- && - && -	-
FGSG_03832	2.81378	3.23052	0.856375	96.5857	25.2625	71.5752	2.30022	64.4745	-4.80076	4.67e-08	1.65e-06	-	2	5877502	5878965	+	1464	protein_coding	- && Q9Z2F6.2 RecName: Full=B-cell lymphoma 3 protein homolog; Short=BCL-3 && PF12796:Ankyrin repeats (3 copies)	-
FGSG_01003	275.75	267.326	180.695	23.7965	45.7883	26.5093	241.257	32.0314	2.89574	4.82e-08	1.7e-06	-	1	3299268	3301632	-	2365	protein_coding	- && - && -	-
FGSG_12926	1581.34	2086.11	2098.97	380.744	101.84	121.943	1922.14	201.509	3.25686	5.25e-08	1.84e-06	-	4	175774	176565	-	645	protein_coding	- && - && -	-
FGSG_04551	32.8274	16.1526	1.71275	274.359	463.409	214.726	16.8976	317.498	-4.23767	5.25e-08	1.84e-06	-	2	3677272	3678431	-	1014	protein_coding	- && - && -	-
FGSG_12927	235.419	336.782	446.171	44.7934	8.68399	3.9764	339.457	19.1513	4.17024	5.34e-08	1.87e-06	-	4	176913	177716	-	804	protein_coding	- && - && PF04082:Fungal specific transcription factor domain	Fungal_trans
FGSG_07605	6.56548	1.61526	0.856375	197.371	15.7891	151.103	3.01237	121.421	-5.35206	5.69e-08	1.98e-06	-	4	3989781	3990180	-	345	protein_coding	- && - && -	-
FGSG_03638	6272.84	10040.5	4033.53	750.289	879.451	189.542	6782.28	606.427	3.48277	5.7e-08	1.98e-06	-	2	6377873	6379907	+	1859	protein_coding	- && Q00922.1 RecName: Full=Alcohol oxidase; Short=AO; Short=AOX; AltName: Full=Methanol oxidase; Short=MOX && PF00732:GMC oxidoreductase|PF05199:GMC oxidoreductase	-
FGSG_06441	50.648	94.4928	12.8456	0	0	0	52.6621	0	7.9785	5.73e-08	1.99e-06	-	4	49742	51376	+	873	protein_coding	- && P53047.1 RecName: Full=Protein RTA1 && PF04479:RTA1 like protein	RTA1
FGSG_00023	17.8206	5.65341	0.856375	202.97	461.83	60.9715	8.11012	241.924	-4.91092	5.84e-08	2.02e-06	-	1	114966	115757	+	792	protein_coding	- && P09350.1 RecName: Full=Spherulin-1A; Flags: Precursor [Physarum polycephalum] && PF00190:Cupin	-
FGSG_01679	34.7032	25.0365	38.5369	244.964	198.153	178.938	32.7589	207.352	-2.6629	6e-08	2.06e-06	-	1	5565089	5566934	+	1380	protein_coding	- && - && -	-
FGSG_13984	4.68963	0.807631	0.856375	215.568	10.2629	123.268	2.11788	116.366	-5.80514	6.01e-08	2.06e-06	-	3	7411932	7412813	+	882	protein_coding	- && - && PF12695:Alpha/beta hydrolase family	-
FGSG_12003	790.671	936.044	582.335	64.3905	53.6828	159.056	769.683	92.3765	3.06322	6.13e-08	2.1e-06	-	1	5721682	5723755	-	1521	protein_coding	- && Q10279.2 RecName: Full=Uracil permease && PF02133:Permease for cytosine/purines, uracil, thiamine, allantoin	-
FGSG_13756	0.937925	5.65341	10.2765	50.3925	144.47	120.618	5.62261	105.16	-4.21708	6.29e-08	2.15e-06	-	1	10801617	10802546	+	930	protein_coding	- && - && PF12695:Alpha/beta hydrolase family	-
FGSG_12764	449.266	628.337	1588.58	9174.24	13700.2	4860.49	888.726	9244.97	-3.37886	6.7e-08	2.28e-06	-	3	2804523	2805380	+	858	protein_coding	- && - && -	-
FGSG_03489	15.9447	27.4594	11.1329	97.9855	254.993	190.867	18.179	181.282	-3.31739	7.05e-08	2.4e-06	-	2	6772088	6773689	-	1602	protein_coding	- && - && -	-
FGSG_11311	84.4133	71.8791	149.009	2635.81	238.415	2273.18	101.767	1715.8	-4.0752	7.29e-08	2.47e-06	-	3	7500623	7501465	+	843	protein_coding	- && - && PF07366:SnoaL-like polyketide cyclase	-
FGSG_10546	0.937925	6.46105	0.856375	27.9959	71.0508	210.749	2.75178	103.265	-5.20402	7.56e-08	2.56e-06	-	1	11209523	11210991	+	1413	protein_coding	- && - && -	-
FGSG_12458	172.578	59.7647	58.2335	2544.82	502.092	939.756	96.8588	1328.89	-3.77892	8.01e-08	2.7e-06	-	2	7220488	7222255	-	1677	protein_coding	- && - && -	-
FGSG_00489	74.0961	82.3783	210.668	454.933	1685.48	3183.77	122.381	1774.73	-3.858	8.05e-08	2.71e-06	-	1	1537171	1539794	+	2465	protein_coding	- && P15245.3 RecName: Full=Phenol 2-monooxygenase; AltName: Full=Phenol hydroxylase && -	-
FGSG_05716	194.151	33.9205	38.5369	3243.32	1173.92	642.852	88.8693	1686.7	-4.24773	8.14e-08	2.73e-06	-	3	3169032	3171360	+	1668	protein_coding	- && - && -	-
FGSG_06612	784.106	2476.2	10034.1	33.595	308.676	34.4621	4431.48	125.578	5.13634	8.17e-08	2.73e-06	-	4	582843	584439	-	1497	protein_coding	- && O34714.1 RecName: Full=Oxalate decarboxylase OxdC && PF00190:Cupin	-
FGSG_08145	24.3861	37.9586	11.1329	446.534	132.628	263.768	24.4925	280.977	-3.51648	8.35e-08	2.78e-06	-	2	2758816	2759682	-	867	protein_coding	- && Q03689.3 RecName: Full=Heterokaryon incompatibility protein s; AltName: Full=Small s protein; AltName: Full=Vegetative incompatibility protein s && PF11558:Het-s 218-289|PF14479:Prion-inhibition and propagation	-
FGSG_12400	24.3861	17.7679	23.1221	239.365	85.261	375.107	21.7587	233.244	-3.42095	8.44e-08	2.8e-06	-	2	6319294	6319566	+	273	protein_coding	- && - && -	-
FGSG_11044	377.046	121.952	591.755	7680.66	6835.09	1481.87	363.584	5332.54	-3.87461	8.46e-08	2.8e-06	-	3	5874977	5876167	+	1191	protein_coding	- && O74178.2 RecName: Full=Protein kes1 && PF01237:Oxysterol-binding protein	-
FGSG_09302	295.446	420.776	83.9247	27.9959	9.47344	21.2075	266.716	19.5589	3.78982	8.54e-08	2.82e-06	-	4	6930526	6931269	+	744	protein_coding	- && - && -	-
FGSG_09062	779.416	951.389	2125.52	186.172	42.6305	31.8112	1285.44	86.8714	3.89241	8.67e-08	2.86e-06	-	4	7616201	7616740	-	441	protein_coding	- && - && -	-
FGSG_03536	109.737	140.528	79.6429	8.39876	14.2102	2.65093	109.969	8.41995	3.65443	9.45e-08	3.11e-06	-	2	6652062	6652817	-	756	protein_coding	- && - && -	-
FGSG_11000	3.7517	6.46105	0	152.577	72.6297	42.4149	3.40425	89.2074	-4.70228	9.86e-08	3.23e-06	-	3	6012799	6013230	-	432	protein_coding	- && - && -	-
FGSG_02851	10481.3	9235.26	1361.64	755.888	387.622	442.706	7026.07	528.739	3.73253	1.02e-07	3.33e-06	-	2	8474437	8475840	-	1356	protein_coding	- && Q00770.3 RecName: Full=Fumarylacetoacetase; Short=FAA; AltName: Full=Beta-diketonase; AltName: Full=Fumarylacetoacetate hydrolase && PF01557:Fumarylacetoacetate (FAA) hydrolase family|PF09298:Fumarylacetoacetase N-terminal	FAA_hydrolase
FGSG_03255	0	0.807631	0.856375	54.5919	116.05	22.5329	0.554668	64.3915	-6.82344	1.05e-07	3.44e-06	-	2	7405941	7406981	+	1041	protein_coding	- && O43061.1 RecName: Full=Meiotically up-regulated gene 136 protein; Flags: Precursor && PF01501:Glycosyl transferase family 8	Glyco_transf_8
FGSG_08223	67.5306	21.806	29.1167	422.737	243.941	347.272	39.4845	337.984	-3.1004	1.07e-07	3.49e-06	-	2	2542664	2546195	+	2622	protein_coding	- && Q9FIY7.1 RecName: Full=Putative SWI/SNF-related matrix-associated actin-dependent regulator of chromatin subfamily A member 3-like 3; Short=SMARCA3-like protein 3 && PF00176:SNF2 family N-terminal domain	SNF2_N
FGSG_06671	16.8827	10.4992	11.1329	104.984	89.2083	104.712	12.8382	99.6349	-2.95983	1.1e-07	3.57e-06	-	4	806591	808097	+	1302	protein_coding	- && F1DBA8.1 RecName: Full=Mycophenolic acid synthesis protein B && PF09995:Uncharacterized protein conserved in bacteria (DUF2236)	-
FGSG_04903	0	1.61526	2.56912	37.7944	384.464	7.9528	1.3948	143.404	-6.66728	1.12e-07	3.61e-06	-	3	597949	598923	-	795	protein_coding	- && Q5BG98.1 RecName: Full=NADH-cytochrome b5 reductase 2; AltName: Full=Mitochondrial cytochrome b reductase && PF00175:Oxidoreductase NAD-binding domain|PF00970:Oxidoreductase FAD-binding domain	FAD_binding_6
FGSG_13465	140.689	110.645	197.823	20.9969	2.36836	3.9764	149.719	9.11389	4.09539	1.13e-07	3.64e-06	-	2	3196012	3196870	+	516	protein_coding	- && - && -	-
FGSG_08076	6.56548	14.5374	28.2604	351.348	69.4719	359.202	16.4544	260.007	-3.97706	1.17e-07	3.75e-06	-	2	2963875	2964593	-	608	protein_coding	- && - && -	-
FGSG_00260	1247.44	1826.05	1211.77	9192.44	31161.3	6000.39	1428.42	15451.4	-3.43528	1.2e-07	3.85e-06	-	1	810407	811074	-	618	protein_coding	- && - && -	-
FGSG_12431	72.2202	95.3004	25.6912	562.717	391.569	713.101	64.404	555.796	-3.10837	1.29e-07	4.14e-06	-	2	6868831	6869605	+	654	protein_coding	- && - && -	-
FGSG_12254	29.0757	124.375	81.3556	1.39979	4.73672	3.9764	78.2688	3.37097	4.48437	1.32e-07	4.22e-06	-	2	3947494	3949127	+	681	protein_coding	- && - && -	-
FGSG_12490	1.87585	2.42289	3.4255	12.5981	129.47	95.4336	2.57475	79.1674	-4.94323	1.35e-07	4.31e-06	-	2	7559940	7561450	-	1152	protein_coding	- && - && -	-
FGSG_09059	135.999	83.186	238.929	2949.36	2234.94	493.074	152.705	1892.46	-3.63161	1.37e-07	4.36e-06	-	4	7621959	7623745	+	1740	protein_coding	- && - && PF13450:NAD(P)-binding Rossmann-like domain	-
FGSG_12523	5.62755	7.26868	8.56375	124.582	48.9461	72.9007	7.15332	82.1428	-3.5126	1.38e-07	4.36e-06	-	2	7953499	7954368	-	870	protein_coding	- && - && PF05705:Eukaryotic protein of unknown function (DUF829)	-
FGSG_03245	4879.09	5492.7	5408.86	680.299	253.415	43.7404	5260.22	325.818	4.01368	1.39e-07	4.41e-06	-	2	7434418	7437655	-	2964	protein_coding	- && Q70LM4.1 RecName: Full=Linear gramicidin synthase subunit D; Includes: RecName: Full=ATP-dependent D-leucine adenylase; Short=D-LeuA; AltName: Full=D-leucine activase; Includes: RecName: Full=Leucine racemase [ATP-hydrolyzing]; Includes: RecName: Full=ATP-dependent tryptophan adenylase; Short=TrpA; AltName: Full=Tryptophan activase; Includes: RecName: Full=ATP-dependent glycine adenylase; Sh…	AMP-binding
FGSG_04097	281.378	269.749	37.6805	13.9979	12.6313	9.27827	196.269	11.9692	4.03369	1.41e-07	4.46e-06	-	2	5123411	5125016	+	1377	protein_coding	- && P34946.1 RecName: Full=Carboxypeptidase S1 && PF00450:Serine carboxypeptidase	Peptidase_S10
FGSG_03114	430.508	243.097	139.589	7806.65	636.3	5490.08	271.065	4644.34	-4.09886	1.46e-07	4.6e-06	-	2	7793751	7796059	-	2154	protein_coding	- && D4B1R0.1 RecName: Full=Probable glutamate carboxypeptidase ARB_02390; Flags: Precursor && PF04253:Transferrin receptor-like dimerisation domain|PF02225:PA domain|PF04389:Peptidase family M28	TFR_dimer
FGSG_03521	42.2066	8.88394	32.5422	744.69	238.415	190.867	27.8776	391.324	-3.81356	1.47e-07	4.6e-06	-	2	6687985	6688596	-	555	protein_coding	- && - && PF06172:Cupin superfamily (DUF985)	-
FGSG_04435	129.434	89.647	69.3664	719.494	1014.45	376.433	96.149	703.458	-2.8726	1.5e-07	4.71e-06	-	2	4039592	4041320	-	1683	protein_coding	- && - && -	-
FGSG_09370	128.496	142.143	124.174	5687.36	235.257	1966.99	131.604	2629.87	-4.32045	1.66e-07	5.19e-06	-	4	6713265	6714602	-	1176	protein_coding	- && - && -	-
FGSG_11307	1749.23	2502.85	2138.37	436.735	102.629	221.353	2130.15	253.572	3.07333	1.69e-07	5.28e-06	-	3	7506989	7508371	-	1338	protein_coding	- && - && PF12505:Protein of unknown function (DUF3712)	-
FGSG_02319	71.2823	260.865	66.7972	1250.02	2032.05	914.572	132.981	1398.88	-3.39426	1.73e-07	5.37e-06	-	1	7508193	7508851	+	609	protein_coding	- && - && -	-
FGSG_04971	5.62755	26.6518	11.1329	468.931	69.4719	213.4	14.4707	250.601	-4.10575	1.76e-07	5.47e-06	-	3	774498	774878	-	333	protein_coding	- && - && -	-
FGSG_03567	216.661	180.909	58.2335	1556.57	716.034	2380.54	151.934	1551.05	-3.35169	1.86e-07	5.74e-06	-	2	6573642	6575128	+	1041	protein_coding	- && A7XRZ1.1 RecName: Full=Probable methyltransferase tdiE; AltName: Full=Terrequinone biosynthesis protein D && PF13489:Methyltransferase domain	-
FGSG_08058	22.5102	2.42289	15.4147	209.969	343.412	91.4572	13.4493	214.946	-4.00768	1.89e-07	5.82e-06	-	2	3004954	3005835	+	882	protein_coding	- && - && PF00730:HhH-GPD superfamily base excision DNA repair protein	HhH-GPD
FGSG_03600	0	3.23052	6.851	109.184	67.893	43.7404	3.36051	73.6058	-4.43487	1.91e-07	5.87e-06	-	2	6484301	6484982	-	549	protein_coding	- && - && -	-
FGSG_04686	1.87585	0.807631	0.856375	75.5888	27.6309	34.4621	1.17995	45.8939	-5.29773	1.93e-07	5.91e-06	-	2	3293462	3294552	+	1032	protein_coding	- && Q09923.1 RecName: Full=Aldo-keto reductase yakc [NADP(+)] && PF00248:Aldo/keto reductase family	Aldo_ket_red
FGSG_07627	8.44133	7.26868	0.856375	188.972	37.1043	108.688	5.52213	111.588	-4.33671	2.18e-07	6.66e-06	-	4	4047212	4048433	-	1125	protein_coding	- && P08159.2 RecName: Full=6-hydroxy-D-nicotine oxidase; Short=6-HDNO && PF01565:FAD binding domain	FAD_binding_4
FGSG_02875	7318.63	6737.25	3634.45	974.256	202.1	693.219	5896.78	623.192	3.24327	2.25e-07	6.86e-06	-	2	8424626	8426037	+	1269	protein_coding	- && Q8J0G0.1 RecName: Full=Acyltransferase mlcH; AltName: Full=Compactin biosynthesis protein H && PF00144:Beta-lactamase	Beta-lactamase
FGSG_07577	2.81378	1.61526	4.28187	127.381	80.5243	15.9056	2.90364	74.6037	-4.6877	2.25e-07	6.86e-06	-	4	3917001	3918493	-	1428	protein_coding	- && - && PF13535:ATP-grasp domain	-
FGSG_03936	507.418	602.492	635.43	3341.31	3128.6	2033.27	581.78	2834.39	-2.28447	2.28e-07	6.93e-06	-	2	5602357	5604137	-	1636	protein_coding	- && Q9US47.2 RecName: Full=Putative succinate-semialdehyde dehydrogenase C1002.12c [NADP(+)]; Short=SSDH && PF00171:Aldehyde dehydrogenase family	Aldedh
FGSG_02815	0.937925	2.42289	2.56912	71.3894	17.368	80.8535	1.97665	56.537	-4.81478	2.32e-07	7.04e-06	-	2	8579611	8580754	+	1047	protein_coding	- && - && PF05368:NmrA-like family	NmrA
FGSG_09066	1772.68	2336.48	1292.27	114.783	288.94	33.1367	1800.47	145.62	3.62311	2.42e-07	7.32e-06	-	4	7606016	7606583	+	518	protein_coding	- && - && -	-
FGSG_04854	3.7517	9.69157	0.856375	71.3894	52.8934	133.872	4.76655	86.0517	-4.15892	2.43e-07	7.32e-06	-	3	470721	471665	+	501	protein_coding	- && Q9Y874.2 RecName: Full=V-type proton ATPase 16 kDa proteolipid subunit 2; Short=V-ATPase 16 kDa proteolipid subunit 2; AltName: Full=Proteolipid protein vma-11; AltName: Full=Vacuolar proton pump 16 kDa proteolipid subunit 2 && PF00137:ATP synthase subunit C	-
FGSG_13246	18.7585	8.88394	14.5584	375.145	39.4727	258.466	14.0669	224.361	-3.99618	2.43e-07	7.32e-06	-	4	4845871	4847438	+	1314	protein_coding	- && - && -	-
FGSG_20581	0	0	0	41.9938	26.052	17.2311	0	28.4256	-7.47737	2.45e-07	7.36e-06	FGSG_20581	2	6043517	6043616	+	100	tRNA	- && - && -	-
novel.423	9.37925	19.3831	13.702	545.919	11.8418	815.162	14.1548	457.641	-5.01182	2.62e-07	7.83e-06	-	4	3736471	3737561	+	1041	-	-	-
FGSG_07624	30.9515	1.61526	3.4255	1174.43	69.4719	242.56	11.9974	495.486	-5.37571	2.66e-07	7.94e-06	-	4	4039633	4040598	+	966	protein_coding	- && - && -	-
FGSG_04251	8.44133	14.5374	35.1114	279.959	170.522	137.849	19.3633	196.11	-3.33682	2.67e-07	7.94e-06	-	2	4643337	4644257	-	870	protein_coding	- && Q1WNP0.3 RecName: Full=Estradiol 17-beta-dehydrogenase 1; AltName: Full=17-beta-hydroxysteroid dehydrogenase type 1; Short=17-beta-HSD 1 && PF00106:short chain dehydrogenase	adh_short
FGSG_13979	426.756	534.651	809.274	11580.5	2103.1	4374.04	590.227	6019.21	-3.35008	2.68e-07	7.96e-06	-	3	7367107	7367721	-	615	protein_coding	- && - && PF13302:Acetyltransferase (GNAT) domain	-
FGSG_12554	19.6964	46.0349	7.70737	253.363	689.193	152.429	24.4796	364.995	-3.89719	2.72e-07	8.05e-06	-	2	8316339	8316725	+	387	protein_coding	- && - && -	-
FGSG_08221	17.8206	34.7281	35.9677	95.1859	998.659	298.23	29.5055	464.025	-3.97533	2.72e-07	8.05e-06	-	2	2550997	2552831	+	1685	protein_coding	- && Q9US40.1 RecName: Full=Uncharacterized amino-acid permease C1039.01 && PF13520:Amino acid permease	-
FGSG_08680	1296.21	1753.37	800.71	151.178	238.415	249.188	1283.43	212.927	2.59056	2.73e-07	8.07e-06	-	2	1033930	1035703	-	1551	protein_coding	- && O74962.1 RecName: Full=Pantothenate kinase; AltName: Full=Pantothenic acid kinase && PF03630:Fumble	Fumble
FGSG_06511	4018.07	9139.96	1687.06	167.975	701.035	190.867	4948.36	353.292	3.80608	2.75e-07	8.11e-06	-	4	297102	300046	-	2883	protein_coding	- && Q6ZFZ4.1 RecName: Full=Calpain-type cysteine protease ADL1; AltName: Full=Phytocalpain ADL1; AltName: Full=Protein ADAXIALIZED LEAF1; AltName: Full=Protein DEFECTIVE KERNEL 1; Short=OsDEK1; AltName: Full=Protein SHOOTLESS 3; Flags: Precursor && PF00648:Calpain family cysteine protease	Peptidase_C2
FGSG_04990	1.87585	2.42289	1.71275	41.9938	25.2625	72.9007	2.00383	46.719	-4.53128	2.83e-07	8.3e-06	-	3	820770	824558	-	2949	protein_coding	- && O60177.1 RecName: Full=Uncharacterized ATP-dependent helicase C23E6.02 && PF00176:SNF2 family N-terminal domain	SNF2_N
FGSG_02294	5.62755	0	0	50.3925	71.8403	60.9715	1.87585	61.0681	-5.08708	2.83e-07	8.3e-06	-	1	7425808	7426771	-	891	protein_coding	- && - && -	-
FGSG_02426	9.37925	8.07631	7.70737	96.5857	26.8414	469.215	8.38764	197.547	-4.55684	2.88e-07	8.41e-06	-	1	7819681	7821602	-	1761	protein_coding	- && P15710.1 RecName: Full=Phosphate-repressible phosphate permease pho-4 && PF01384:Phosphate transporter family	-
FGSG_01459	286.067	90.4546	70.2227	6.99896	3.94727	17.2311	148.915	9.39243	4.01848	2.97e-07	8.66e-06	-	1	4840956	4841639	+	684	protein_coding	- && - && -	-
FGSG_07989	84.4133	8.07631	17.1275	1500.58	87.6293	1761.55	36.539	1116.58	-4.93597	3.12e-07	9.07e-06	-	2	3198748	3199381	+	534	protein_coding	- && - && -	-
FGSG_02418	127.558	95.3004	84.7811	11.1983	15.7891	13.2547	102.546	13.414	2.91953	3.25e-07	9.44e-06	-	1	7798645	7799677	-	873	protein_coding	- && O08699.2 RecName: Full=15-hydroxyprostaglandin dehydrogenase [NAD(+)]; Short=15-PGDH; AltName: Full=Prostaglandin dehydrogenase 1 && PF00106:short chain dehydrogenase	adh_short
FGSG_11059	74.0961	98.5309	25.6912	415.739	443.673	987.473	66.1061	615.628	-3.2185	3.26e-07	9.45e-06	-	3	5841710	5842434	+	552	protein_coding	- && - && -	-
FGSG_10558	27.1998	37.151	29.1167	268.76	108.945	487.772	31.1559	288.492	-3.20791	3.35e-07	9.66e-06	-	1	11247821	11249903	+	2037	protein_coding	- && - && PF06985:Heterokaryon incompatibility protein (HET)	-
FGSG_02077	14346.5	8151.42	13253.3	72209.7	43345.7	92790.6	11917.1	69448.7	-2.54292	3.36e-07	9.67e-06	-	1	6826679	6827762	+	1027	protein_coding	- && - && PF05730:CFEM domain	-
FGSG_01531	9.37925	5.65341	6.851	75.5888	44.2094	116.641	7.29456	78.8131	-3.43425	3.37e-07	9.69e-06	-	1	5054417	5055623	+	1152	protein_coding	- && P09437.2 RecName: Full=Cytochrome b2, mitochondrial; AltName: Full=L-lactate dehydrogenase [Cytochrome]; AltName: Full=L-lactate ferricytochrome C oxidoreductase; Short=L-LCR; Flags: Precursor && PF01070:FMN-dependent dehydrogenase	FMN_dh
FGSG_07596	125.682	53.3036	48.8134	961.658	1068.92	265.093	75.933	765.224	-3.33486	3.41e-07	9.78e-06	-	4	3967340	3970937	-	3338	protein_coding	- && Q2UNA2.1 RecName: Full=Bifunctional cytochrome P450/NADPH--P450 reductase; AltName: Full=AoCYP505A3; AltName: Full=Cytochrome P450 monooxygenase; AltName: Full=Fatty acid monooxygenase; AltName: Full=Flavocytochrome P450; Includes: RecName: Full=Cytochrome P450 505A3; Includes: RecName: Full=NADPH--cytochrome P450 reductase && PF00175:Oxidoreductase NAD-binding domain|PF00258:Flavodoxin|PF00…	p450
FGSG_02285	98.4822	85.6088	20.553	2637.21	78.1559	3061.83	68.2147	1925.73	-4.81922	3.44e-07	9.83e-06	-	1	7399277	7400238	+	909	protein_coding	- && - && PF05368:NmrA-like family	NmrA
FGSG_02693	11.2551	8.07631	47.957	222.567	191.837	511.63	22.4295	308.678	-3.78142	3.44e-07	9.83e-06	-	1	8639164	8639999	-	702	protein_coding	- && - && -	-
FGSG_00061	1.87585	0	0	641.105	30.7887	1487.17	0.625284	719.689	-10.2151	3.54e-07	1.01e-05	-	1	256652	257029	+	378	protein_coding	- && - && PF09044:Kp4	-
FGSG_10962	93.7925	66.2257	106.19	319.153	513.934	4209.68	88.7362	1680.92	-4.24359	3.62e-07	1.03e-05	-	3	6140491	6141475	-	936	protein_coding	- && - && -	-
FGSG_07298	90.9788	125.183	67.6536	1341	141.312	4977.13	94.605	2153.15	-4.50803	3.69e-07	1.05e-05	-	4	3058553	3059284	+	732	protein_coding	- && - && -	-
FGSG_02722	1415.33	1629.8	544.654	177.774	201.311	157.731	1196.59	178.938	2.74055	3.84e-07	1.09e-05	-	1	8731117	8731929	-	813	protein_coding	- && - && -	-
FGSG_02443	186.647	120.337	125.031	684.499	663.93	702.498	144.005	683.642	-2.24779	3.88e-07	1.09e-05	-	1	7864289	7865136	-	729	protein_coding	- && - && -	-
FGSG_05059	48.7721	54.1113	47.957	222.567	254.204	258.466	50.2801	245.079	-2.28518	3.88e-07	1.09e-05	-	3	1022577	1023145	-	420	protein_coding	- && - && PF13664:Domain of unknown function (DUF4149)	-
FGSG_03026	7.5034	16.1526	18.8402	76.9886	115.26	226.655	14.1654	139.635	-3.29588	4e-07	1.12e-05	-	2	8027449	8029926	-	2478	protein_coding	- && Q58624.1 RecName: Full=Putative glycyl-radical enzyme activating enzyme MJ1227; Short=GRE activating enzyme MJ1227 && PF13597:Anaerobic ribonucleoside-triphosphate reductase|PF04055:Radical SAM superfamily|PF13353:4Fe-4S single cluster domain	Radical_SAM
FGSG_00003	9.37925	4.03815	2.56912	145.578	27.6309	102.061	5.32884	91.7568	-4.11246	4.06e-07	1.14e-05	-	1	57807	61189	+	2868	protein_coding	- && - && -	-
FGSG_09728	363.915	214.83	155.004	1573.37	1041.29	2002.78	244.583	1539.15	-2.65391	4.31e-07	1.2e-05	-	4	5481947	5484279	-	2214	protein_coding	- && P38920.2 RecName: Full=DNA mismatch repair protein MLH1; AltName: Full=MutL protein homolog 1; AltName: Full=Post meiotic segregation protein 2 && PF16413:DNA mismatch repair protein Mlh1 C-terminus|PF01119:DNA mismatch repair protein, C-terminal domain|PF13589:Histidine kinase-, DNA gyrase B-, and HSP90-like ATPase	-
FGSG_08023	259.805	421.583	1261.44	65.7903	76.577	62.297	647.61	68.2214	3.24531	4.32e-07	1.2e-05	-	2	3092048	3093769	+	1509	protein_coding	- && Q12732.2 RecName: Full=Averantin hydroxylase; AltName: Full=Aflatoxin biosynthesis protein G; AltName: Full=Cytochrome P450 60A1 [Aspergillus parasiticus] && PF00067:Cytochrome P450	p450
FGSG_05945	1.87585	14.5374	4.28187	167.975	207.626	34.4621	6.89836	136.688	-4.29706	4.65e-07	1.29e-05	-	3	3829496	3831478	+	1916	protein_coding	- && - && -	-
FGSG_09505	2142.22	1270.4	1178.37	9343.62	5804.85	9705.07	1530.33	8284.51	-2.43659	4.77e-07	1.32e-05	-	4	6243114	6244745	-	1394	protein_coding	- && A4R2N5.1 RecName: Full=Golgi apparatus membrane protein TVP18 && PF10233:Uncharacterized conserved protein CG6151-P	-
FGSG_11961	1234.31	1600.72	1816.37	338.75	269.993	392.338	1550.47	333.694	2.21721	4.82e-07	1.34e-05	-	1	4888006	4889985	+	1980	protein_coding	- && - && -	-
FGSG_12082	542.121	593.609	753.61	158.177	127.891	117.967	629.78	134.678	2.22637	4.85e-07	1.34e-05	-	1	7095691	7097419	+	1449	protein_coding	- && G3Y424.1 RecName: Full=FAD-dependent monooxygenase yanF; AltName: Full=Yanuthone D synthesis protein F && PF01565:FAD binding domain	FAD_binding_4
FGSG_11236	133.185	242.289	1703.33	20.9969	49.7356	37.1131	692.935	35.9485	4.26283	5.04e-07	1.39e-05	-	3	5364186	5366179	+	1944	protein_coding	- && P9WIB0.1 RecName: Full=Phospholipase C 3; Flags: Precursor >P9WIB1.1 RecName: Full=Phospholipase C 3; Flags: Precursor && PF04185:Phosphoesterase family	Phosphoesterase
FGSG_12346	22.5102	18.5755	9.42012	254.762	174.469	68.9243	16.8353	166.052	-3.30385	5.08e-07	1.4e-05	-	2	5577675	5579776	-	2019	protein_coding	- && - && PF06985:Heterokaryon incompatibility protein (HET)	-
FGSG_00578	1270.89	680.833	1584.29	16379	3880.16	9801.83	1178.67	10020.3	-3.08767	5.24e-07	1.44e-05	-	1	1838765	1839855	+	897	protein_coding	- && Q10216.1 RecName: Full=Uncharacterized oxidoreductase C4H3.08 && PF00106:short chain dehydrogenase	adh_short
FGSG_07822	9.37925	8.07631	2.56912	230.966	11.8418	290.277	6.67489	177.695	-4.73435	5.41e-07	1.48e-05	-	4	4602710	4603939	-	1095	protein_coding	- && - && -	-
FGSG_03407	11.2551	32.3052	31.6859	152.577	101.05	1411.62	25.0821	555.083	-4.46548	6.02e-07	1.65e-05	-	2	6986784	6991365	-	4170	protein_coding	- && - && PF17109:fungal STAND N-terminal Goodbye domain	-
FGSG_09836	95.6684	40.3815	66.7972	267.36	572.354	526.21	67.6157	455.308	-2.75393	6.26e-07	1.71e-05	-	4	5121122	5122567	-	1446	protein_coding	- && - && -	-
FGSG_00457	135.061	99.3386	164.424	494.127	720.771	1247.26	132.941	820.721	-2.62624	6.47e-07	1.76e-05	-	1	1455220	1456256	+	849	protein_coding	- && P65349.1 RecName: Full=Uncharacterized methyltransferase Mb3374 >P9WK00.1 RecName: Full=Uncharacterized methyltransferase MT3445 >P9WK01.1 RecName: Full=Uncharacterized methyltransferase Rv3342 && PF08241:Methyltransferase domain	Methyltransf_11
FGSG_08037	121.93	31.4976	23.1221	0	0	1.32547	58.85	0.441822	7.17156	6.64e-07	1.8e-05	-	2	3052535	3053726	+	1092	protein_coding	- && - && PF00775:Dioxygenase	-
FGSG_07622	951.056	661.449	435.895	36.3946	134.207	88.8063	682.8	86.4693	2.97397	6.66e-07	1.81e-05	-	4	4032349	4034182	-	1773	protein_coding	- && Q00808.1 RecName: Full=Vegetative incompatibility protein HET-E-1 && PF06985:Heterokaryon incompatibility protein (HET)	-
FGSG_03593	0	0.807631	0	36.3946	33.9465	37.1131	0.26921	35.8181	-6.85059	6.77e-07	1.83e-05	-	2	6505016	6506765	-	1750	protein_coding	- && Q9FKV0.1 RecName: Full=Berberine bridge enzyme-like 24; Short=AtBBE-like 24; Flags: Precursor && PF01565:FAD binding domain	FAD_binding_4
FGSG_03123	30.0136	79.9554	56.5207	316.353	308.676	404.267	55.4966	343.099	-2.62536	6.86e-07	1.85e-05	-	2	7770173	7770691	+	519	protein_coding	- && - && PF12296:Hydrophobic surface binding protein A	-
FGSG_08103	12.193	19.3831	14.5584	230.966	142.891	58.3206	15.3782	144.059	-3.22433	7.36e-07	1.98e-05	-	2	2896349	2897293	+	945	protein_coding	- && - && -	-
FGSG_05745	232.605	178.486	264.62	2015.7	793.401	1161.11	225.237	1323.4	-2.55439	7.57e-07	2.03e-05	-	3	3261049	3262125	-	1017	protein_coding	- && - && PF00651:BTB/POZ domain	BTB
FGSG_09500	1325.29	1127.45	2552.85	10939.4	8197.69	8334.54	1668.53	9157.2	-2.45631	7.64e-07	2.05e-05	-	4	6252622	6253453	-	782	protein_coding	- && Q9Y7K1.1 RecName: Full=Uncharacterized protein C216.04c && PF01641:SelR domain	-
FGSG_07039	1164.9	268.941	611.452	4002.01	4552.78	8579.75	681.765	5711.51	-3.06672	7.67e-07	2.05e-05	-	4	2113814	2115932	+	2050	protein_coding	- && - && -	-
FGSG_04529	82.5374	118.722	99.3395	15.3977	15.7891	6.62734	100.2	12.6047	2.97543	7.78e-07	2.08e-05	-	2	3725675	3727207	+	1299	protein_coding	- && - && -	-
FGSG_04858	546.81	632.375	211.525	82.5878	61.5774	60.9715	463.57	68.3789	2.76327	7.87e-07	2.1e-05	-	3	482203	483168	+	966	protein_coding	- && - && PF10528:GLEYA domain	-
FGSG_02159	19.6964	22.6137	9.42012	1146.43	41.841	135.198	17.2434	441.156	-4.67596	8.06e-07	2.14e-05	-	1	7054434	7054838	-	405	protein_coding	- && - && PF01042:Endoribonuclease L-PSP	Ribonuc_L-PSP
FGSG_02281	181.02	157.488	150.722	1391.39	125.523	16512.7	163.077	6009.86	-5.2037	8.21e-07	2.18e-05	-	1	7387706	7389173	-	1468	protein_coding	- && P50537.1 RecName: Full=Malic acid transport protein; AltName: Full=Malate permease && PF03595:Voltage-dependent anion channel	C4dic_mal_tran
FGSG_09608	2005.28	1137.14	745.902	7875.24	6375.63	7942.2	1296.11	7397.69	-2.51296	8.32e-07	2.2e-05	-	4	5868172	5869853	+	1614	protein_coding	- && - && PF14420:Clr5 domain	-
FGSG_12133	15.0068	1.61526	0.856375	103.585	83.6821	135.198	5.82615	107.488	-4.22719	8.34e-07	2.2e-05	-	1	7790864	7791456	+	405	protein_coding	- && - && PF13639:Ring finger domain	-
FGSG_11080	0.937925	17.7679	6.851	30.7954	773.664	112.665	8.51893	305.708	-5.15886	8.5e-07	2.24e-05	-	3	5789823	5791054	-	1092	protein_coding	- && - && -	-
FGSG_13825	79.7236	176.063	967.703	16.7975	36.3149	11.9292	407.83	21.6805	4.21844	8.53e-07	2.24e-05	-	3	5361367	5363718	-	1677	protein_coding	- && J9VY90.1 RecName: Full=Laccase-1; AltName: Full=Diphenol oxidase 1; Flags: Precursor && PF07732:Multicopper oxidase|PF07731:Multicopper oxidase|PF00394:Multicopper oxidase	-
FGSG_10540	36.5791	70.2639	2.56912	432.536	278.677	1936.51	36.4707	882.574	-4.59569	8.65e-07	2.27e-05	-	1	11164289	11166420	+	1761	protein_coding	- && - && -	-
FGSG_11635	325.46	65.4181	68.51	3486.88	890.504	1492.48	153.129	1956.62	-3.67625	8.68e-07	2.27e-05	-	2	3279039	3281194	-	2103	protein_coding	- && - && -	-
FGSG_02906	40.3308	40.3815	35.1114	368.146	146.838	216.051	38.6079	243.678	-2.65561	8.75e-07	2.29e-05	-	2	8328211	8329344	-	969	protein_coding	- && - && PF05368:NmrA-like family	NmrA
FGSG_09502	517.735	264.903	87.3502	2950.76	2605.2	2014.71	289.996	2523.56	-3.12175	8.86e-07	2.31e-05	-	4	6249399	6250827	-	1356	protein_coding	- && - && -	-
FGSG_11233	90.9788	172.833	298.018	771.286	1863.11	1585.26	187.277	1406.55	-2.90882	8.9e-07	2.32e-05	-	3	5374891	5375436	-	546	protein_coding	- && - && PF14087:Domain of unknown function (DUF4267)	-
FGSG_09345	0.937925	4.84578	0	32.1952	62.3668	53.0187	1.9279	49.1936	-4.64399	8.95e-07	2.32e-05	-	4	6774214	6775460	+	1128	protein_coding	- && - && -	-
FGSG_02827	0	1.61526	0.856375	22.3967	83.6821	26.5093	0.823879	44.196	-5.709	9.41e-07	2.44e-05	-	2	8544683	8545702	-	1020	protein_coding	- && - && -	-
FGSG_01868	45.9583	81.5707	23.1221	781.084	197.363	469.215	50.2171	482.554	-3.26218	9.43e-07	2.44e-05	-	1	6157119	6158837	-	1479	protein_coding	- && Q701P2.1 RecName: Full=Ent-kaurene oxidase; AltName: Full=Cytochrome P450 503A1; AltName: Full=Cytochrome P450-4 [Fusarium proliferatum] && PF00067:Cytochrome P450	p450
FGSG_13611	363.915	419.16	262.907	36.3946	74.9981	70.2498	348.661	60.5475	2.51942	9.62e-07	2.48e-05	-	4	5944150	5945602	-	1272	protein_coding	- && - && -	-
FGSG_10396	226.04	312.553	129.313	1972.31	965.502	1179.67	222.635	1372.49	-2.62353	1.02e-06	2.62e-05	-	1	10714024	10714727	-	652	protein_coding	- && - && PF12681:Glyoxalase-like domain	-
FGSG_03416	75.034	94.4928	268.902	8.39876	20.5258	6.62734	146.143	11.8506	3.58593	1.03e-06	2.66e-05	-	2	6960902	6962315	+	1308	protein_coding	- && O43029.1 RecName: Full=L-pipecolate oxidase; AltName: Full=L-pipecolic acid oxidase; Flags: Precursor && PF01266:FAD dependent oxidoreductase	DAO
FGSG_01800	124.744	95.3004	34.255	824.478	344.991	933.129	84.7665	700.866	-3.04751	1.09e-06	2.8e-05	-	1	5911508	5913794	-	2022	protein_coding	- && - && PF17111:Fungal N-terminal domain of STAND proteins|PF06395:CDC24 Calponin	-
FGSG_03565	20549	13117.5	8056.77	95972.6	47056.2	258202	13907.8	133744	-3.26551	1.09e-06	2.8e-05	-	2	6582893	6583869	-	917	protein_coding	- && - && -	-
FGSG_11195	442.701	47.6502	78.7865	6464.24	529.723	5452.97	189.712	4148.98	-4.45138	1.1e-06	2.8e-05	-	3	5489871	5492120	+	2250	protein_coding	- && Q9SUT8.2 RecName: Full=Probable respiratory burst oxidase homolog protein I; AltName: Full=NADPH oxidase RBOHI; Short=AtRBOHI && PF08022:FAD-binding domain|PF08030:Ferric reductase NAD binding domain|PF01794:Ferric reductase like transmembrane component	FAD_binding_8
FGSG_10471	245.736	78.3402	40.2496	1529.97	989.185	964.94	121.442	1161.37	-3.25858	1.1e-06	2.8e-05	-	1	10917504	10920861	+	2106	protein_coding	- && - && PF00176:SNF2 family N-terminal domain	SNF2_N
FGSG_11729	396.742	655.796	584.048	8359.56	3674.12	1606.47	545.529	4546.72	-3.05894	1.12e-06	2.86e-05	-	1	764537	765542	+	919	protein_coding	- && Q8NKC1.1 RecName: Full=Probable catechol O-methyltransferase 2 && PF13578:Methyltransferase domain	-
FGSG_11652	41.2687	20.1908	2.56912	320.553	627.616	125.919	21.3429	358.029	-4.07277	1.14e-06	2.89e-05	-	1	113290	114132	-	735	protein_coding	- && - && -	-
FGSG_00531	264.495	236.636	106.19	12.5981	36.3149	25.1839	202.44	24.699	3.01598	1.15e-06	2.9e-05	-	1	1665588	1666960	-	1146	protein_coding	- && - && PF02668:Taurine catabolism dioxygenase TauD, TfdA family	-
FGSG_00984	1092.68	1433.54	778.445	219.767	149.207	269.07	1101.56	212.681	2.37494	1.17e-06	2.97e-05	-	1	3249726	3250829	-	1104	protein_coding	- && - && -	-
FGSG_11216	34.7032	20.1908	42.8187	354.148	141.312	196.169	32.5709	230.543	-2.82255	1.19e-06	3.01e-05	-	3	5427971	5430546	-	2094	protein_coding	- && - && PF04082:Fungal specific transcription factor domain	Fungal_trans
FGSG_01866	751.278	711.523	374.236	124.582	82.1032	30.4857	612.345	79.0568	2.95382	1.21e-06	3.03e-05	-	1	6149028	6149645	-	618	protein_coding	- && Q96VH4.1 RecName: Full=Putative nitroreductase HBN1; AltName: Full=Homologous to bacterial nitroreductases protein 1 && PF00881:Nitroreductase family	Nitroreductase
FGSG_07067	3736.69	5139.76	5854.18	347.149	1099.71	889.388	4910.21	778.749	2.65581	1.21e-06	3.03e-05	-	4	2213119	2215253	-	2052	protein_coding	- && Q9P326.1 RecName: Full=Transcriptional regulatory protein pro1; AltName: Full=Arrested development protein 1 && PF00172:Fungal Zn(2)-Cys(6) binuclear cluster domain|PF11951:Fungal specific transcription factor domain	Zn_clus
FGSG_05458	9771.31	9226.37	11266.5	51021.1	32055	103524	10088	62200.1	-2.62426	1.21e-06	3.03e-05	-	3	2340877	2343018	-	2082	protein_coding	- && - && -	-
FGSG_04092	16.8827	16.9602	130.169	230.966	1740.75	1149.18	54.6706	1040.3	-4.25009	1.21e-06	3.03e-05	-	2	5143201	5144774	+	1524	protein_coding	- && Q12664.1 RecName: Full=Eburicol 14-alpha-demethylase; AltName: Full=CYPLI; AltName: Full=Cytochrome P450 51; AltName: Full=Cytochrome P450-14DM; AltName: Full=Cytochrome P450-LIA1; AltName: Full=Sterol 14-alpha demethylase && PF00067:Cytochrome P450	p450
FGSG_03064	17.8206	30.69	64.2281	338.75	838.4	139.174	37.5796	438.775	-3.54584	1.25e-06	3.12e-05	-	2	7930962	7931983	+	909	protein_coding	- && O74631.1 RecName: Full=Protein FDD123; AltName: Full=CvHSP30/1 && PF01036:Bacteriorhodopsin-like protein	-
FGSG_11082	3.7517	4.03815	11.1329	19.5971	468.935	55.6696	6.30758	181.401	-4.8482	1.26e-06	3.14e-05	-	3	5786274	5787166	-	780	protein_coding	- && E9QUT3.1 RecName: Full=Hydroxynaphthalene reductase arp2; AltName: Full=Conidial pigment biosynthesis oxidase arp2 && PF00106:short chain dehydrogenase	adh_short
FGSG_03293	4.68963	1.61526	11.1329	130.181	76.577	41.0895	5.81259	82.6157	-3.83121	1.28e-06	3.19e-05	-	2	7315006	7315893	-	888	protein_coding	- && O05265.2 RecName: Full=Uncharacterized oxidoreductase YulF && PF01408:Oxidoreductase family, NAD-binding Rossmann fold	GFO_IDH_MocA
FGSG_08130	4175.64	3940.43	6316.62	299.556	1102.08	230.631	4810.9	544.088	3.1427	1.29e-06	3.2e-05	-	2	2809243	2810694	-	1377	protein_coding	- && - && -	-
FGSG_11988	23.4481	33.1129	21.4094	153.977	107.366	302.206	25.9901	187.85	-2.84968	1.29e-06	3.2e-05	-	1	5584028	5588101	+	3843	protein_coding	- && Q6Q876.1 RecName: Full=Multidrug resistance protein sirA; AltName: Full=ABC transporter protein 4; AltName: Full=Sirodesmin biosynthesis protein A; AltName: Full=Sirodesmin transporter sirA && PF00664:ABC transporter transmembrane region|PF00005:ABC transporter	ABC_membrane
FGSG_07598	7.5034	6.46105	12.8456	162.376	212.363	22.5329	8.93669	132.424	-3.892	1.32e-06	3.27e-05	-	4	3973652	3975199	+	1494	protein_coding	- && - && PF07247:Alcohol acetyltransferase	-
FGSG_12375	4.68963	0.807631	1.71275	55.9917	67.1036	21.2075	2.40334	48.1009	-4.35741	1.33e-06	3.28e-05	-	2	5852756	5854782	-	1824	protein_coding	- && - && PF06985:Heterokaryon incompatibility protein (HET)|PF13637:Ankyrin repeats (many copies)	-
FGSG_07567	35.6412	31.4976	49.6697	194.571	635.51	167.009	38.9362	332.363	-3.0963	1.35e-06	3.32e-05	-	4	3894277	3896147	+	1785	protein_coding	- && P47159.1 RecName: Full=Uncharacterized membrane protein YJR124C && PF07690:Major Facilitator Superfamily	MFS_1
FGSG_04911	131.31	59.7647	101.052	218.368	1048.39	2057.12	97.3755	1107.96	-3.50885	1.38e-06	3.4e-05	-	3	618156	620513	+	2256	protein_coding	- && Q7SEY9.1 RecName: Full=Endoplasmic reticulum oxidoreductin-1; Flags: Precursor && PF04137:Endoplasmic Reticulum Oxidoreductin 1 (ERO1)	-
FGSG_03385	142.565	65.4181	86.4939	2025.5	165.785	1670.09	98.1589	1287.12	-3.71304	1.39e-06	3.4e-05	-	2	7054796	7055751	-	956	protein_coding	- && P19752.1 RecName: Full=30 kDa heat shock protein && PF00011:Hsp20/alpha crystallin family	-
FGSG_11088	3.7517	0	0	78.3884	7.10508	153.754	1.25057	79.7492	-6.04824	1.39e-06	3.41e-05	-	3	5770511	5772401	-	1686	protein_coding	- && P36606.1 RecName: Full=Na(+)/H(+) antiporter && PF00999:Sodium/hydrogen exchanger family	Na_H_Exchanger
FGSG_11155	3.7517	15.345	5.99462	125.981	33.157	220.028	8.36377	126.389	-3.9046	1.4e-06	3.42e-05	-	3	5592935	5594487	+	1506	protein_coding	- && - && -	-
FGSG_01578	3.7517	1.61526	0	78.3884	18.9469	50.3677	1.78899	49.2343	-4.80127	1.42e-06	3.47e-05	-	1	5221061	5222758	+	1119	protein_coding	- && - && PF00646:F-box domain	F-box
FGSG_11191	6.56548	6.46105	9.42012	65.7903	42.6305	96.7591	7.48221	68.3933	-3.18643	1.44e-06	3.49e-05	-	3	5504876	5505864	+	942	protein_coding	- && - && PF03537:Glycoside-hydrolase family GH114	-
FGSG_03157	99.4201	75.1096	49.6697	382.143	378.148	352.574	74.7332	370.955	-2.3125	1.44e-06	3.49e-05	-	2	7672422	7673146	-	601	protein_coding	- && - && -	-
FGSG_03658	206.344	138.105	1403.6	61.5909	17.368	11.9292	582.682	30.296	4.27385	1.59e-06	3.86e-05	-	2	6332209	6333019	-	759	protein_coding	- && - && PF12697:Alpha/beta hydrolase family	-
FGSG_06811	156.634	206.753	202.961	890.268	649.72	1932.53	188.783	1157.51	-2.61558	1.65e-06	4e-05	-	4	1309829	1311683	-	1640	protein_coding	- && Q6MW04.4 RecName: Full=Mediator of RNA polymerase II transcription subunit 19; AltName: Full=Mediator complex subunit 19 && PF08633:Rox3 mediator complex subunit	-
FGSG_08110	167.889	109.838	125.887	982.655	1094.97	384.385	134.538	820.671	-2.60973	1.68e-06	4.04e-05	-	2	2875368	2876678	+	1311	protein_coding	- && - && -	-
FGSG_09145	818.809	1508.65	1356.5	314.953	240.783	192.193	1227.99	249.31	2.30081	1.71e-06	4.11e-05	-	4	7401251	7402720	-	1470	protein_coding	- && - && PF01266:FAD dependent oxidoreductase	DAO
FGSG_12505	929.484	1263.94	1620.26	289.757	135.786	56.9951	1271.23	160.846	2.984	1.78e-06	4.28e-05	-	2	7789587	7791247	-	1563	protein_coding	- && Q9US44.1 RecName: Full=Uncharacterized transporter C1002.16c && PF07690:Major Facilitator Superfamily	MFS_1
FGSG_11480	6541.09	24710.3	28513	1289.21	3692.27	2014.71	19921.5	2332.06	3.09441	1.79e-06	4.3e-05	-	3	7049615	7051363	-	1629	protein_coding	- && Q4U3U4.1 RecName: Full=Quinate permease; AltName: Full=Quinate transporter && PF00083:Sugar (and other) transporter	Sugar_tr
FGSG_12869	989.511	706.677	847.811	4183.98	3145.97	3129.43	848	3486.46	-2.03965	1.81e-06	4.33e-05	-	3	4381920	4383043	-	1046	protein_coding	- && - && -	-
FGSG_03815	13.131	0.807631	0.856375	226.766	17.368	237.259	4.93165	160.464	-5.04149	1.82e-06	4.35e-05	-	2	5923273	5924312	-	828	protein_coding	- && - && -	-
FGSG_06468	628.41	1173.49	488.134	179.173	64.7352	67.5988	763.344	103.836	2.88258	1.84e-06	4.4e-05	-	4	128463	130134	+	1509	protein_coding	- && Q10097.1 RecName: Full=Uncharacterized transporter C11D3.18C && PF07690:Major Facilitator Superfamily	MFS_1
novel.442	997.015	927.968	602.031	121.782	123.944	233.282	842.338	159.669	2.40095	1.89e-06	4.48e-05	-	4	6177088	6180083	+	2934	-	-	-
FGSG_03927	7.5034	12.9221	17.1275	232.366	55.2617	95.4336	12.5177	127.687	-3.34294	1.89e-06	4.48e-05	-	2	5624356	5625222	-	867	protein_coding	- && - && PF05705:Eukaryotic protein of unknown function (DUF829)	-
FGSG_06830	30.9515	46.0349	57.3771	2316.66	53.6828	53799.4	44.7879	18723.2	-8.70736	1.89e-06	4.49e-05	-	4	1370405	1372189	+	1785	protein_coding	- && - && -	-
FGSG_10432	28.1378	25.8442	17.9839	187.572	67.893	595.135	23.9886	283.533	-3.5619	1.93e-06	4.57e-05	-	1	10816864	10817668	+	612	protein_coding	- && - && PF00082:Subtilase family	Peptidase_S8
FGSG_13868	11.2551	20.1908	21.4094	85.3874	104.997	180.264	17.6184	123.549	-2.8053	1.97e-06	4.66e-05	-	3	5942052	5943269	-	1218	protein_coding	- && - && -	-
FGSG_12347	249.488	148.604	57.3771	1406.79	1612.06	640.201	151.823	1219.69	-3.00685	2.03e-06	4.78e-05	-	2	5580116	5580711	-	546	protein_coding	- && - && -	-
FGSG_03440	65.6548	64.6105	156.717	1055.44	213.942	2198.95	95.6606	1156.11	-3.59466	2.07e-06	4.87e-05	-	2	6894011	6895119	-	909	protein_coding	- && A0A097ZPE4.1 RecName: Full=Cytochrome P450 monooxygenase andK; AltName: Full=Anditomin synthesis protein K; Flags: Precursor && -	-
FGSG_00109	4.68963	5.65341	9.42012	106.384	18.9469	177.613	6.58772	100.981	-3.93122	2.2e-06	5.16e-05	-	1	376590	377723	+	1032	protein_coding	- && Q9ASR4.1 RecName: Full=Branched-chain-amino-acid aminotransferase-like protein 2 && PF01063:Amino-transferase class IV	-
FGSG_05722	844.133	409.469	206.386	30.7954	14.2102	84.8299	486.663	43.2785	3.50048	2.28e-06	5.34e-05	-	3	3191436	3192693	-	924	protein_coding	- && - && -	-
FGSG_14016	362.977	848.82	632.861	3964.21	5003.56	2054.47	614.886	3674.08	-2.57892	2.28e-06	5.34e-05	-	2	8768031	8770055	+	1887	protein_coding	- && - && PF12796:Ankyrin repeats (3 copies)	-
FGSG_12915	9.37925	6.46105	5.13825	81.188	21.3152	231.957	6.99285	111.487	-3.99468	2.29e-06	5.35e-05	-	3	5259901	5260269	+	369	protein_coding	- && - && -	-
FGSG_12368	135.999	109.838	140.445	1801.53	483.935	547.418	128.761	944.295	-2.87407	2.35e-06	5.47e-05	-	2	5822178	5823355	+	1029	protein_coding	- && O31186.1 RecName: Full=Alcohol dehydrogenase && PF08240:Alcohol dehydrogenase GroES-like domain|PF00107:Zinc-binding dehydrogenase	ADH_N
FGSG_06595	247.612	83.9936	148.153	1944.31	267.625	4921.46	159.92	2377.8	-3.89443	2.35e-06	5.47e-05	-	4	534996	535832	-	837	protein_coding	- && - && PF12695:Alpha/beta hydrolase family	-
FGSG_01736	0	0.807631	0	29.3957	11.8418	75.5516	0.26921	38.9297	-6.96416	2.37e-06	5.5e-05	-	1	5737627	5738412	-	378	protein_coding	- && - && PF09994:Uncharacterized alpha/beta hydrolase domain (DUF2235)	-
FGSG_03708	43.1446	51.6884	137.02	1.39979	7.10508	7.9528	77.2843	5.48589	3.78388	2.43e-06	5.63e-05	-	2	6189973	6191551	-	1579	protein_coding	- && B9W4V8.2 RecName: Full=Aromatic peroxygenase && -	-
FGSG_03957	19024.9	53747.8	24778.3	2789.79	5353.28	581.88	32517	2908.32	3.48274	2.43e-06	5.63e-05	-	2	5558364	5560950	+	2050	protein_coding	- && Q9XIH7.1 RecName: Full=Putative polyol transporter 1 && PF00083:Sugar (and other) transporter	Sugar_tr
FGSG_00296	1923.68	2820.25	1202.35	267.36	273.94	507.654	1982.09	349.652	2.50373	2.47e-06	5.69e-05	-	1	927151	928961	+	1746	protein_coding	- && O42615.1 RecName: Full=Threonine dehydratase, mitochondrial; AltName: Full=Threonine deaminase; Flags: Precursor && PF00291:Pyridoxal-phosphate dependent enzyme|PF00585:C-terminal regulatory domain of Threonine dehydratase	PALP
FGSG_04560	13916.9	11031.4	5211.9	2164.08	1764.43	1843.72	10053.4	1924.08	2.38551	2.47e-06	5.69e-05	-	2	3651167	3652879	-	1713	protein_coding	- && - && -	-
FGSG_07670	589.017	881.125	833.253	54.5919	191.048	45.0659	767.798	96.9019	2.97686	2.49e-06	5.73e-05	-	4	4152000	4152827	-	780	protein_coding	- && - && -	-
FGSG_02322	4037.77	6158.99	9439.82	21591.8	36698.5	123750	6545.53	60680	-3.21263	2.52e-06	5.78e-05	-	1	7514556	7516557	-	1939	protein_coding	- && B6HJU0.1 RecName: Full=Efflux pump roqT; AltName: Full=Roquefortine/meleagrin synthesis protein T && PF07690:Major Facilitator Superfamily	MFS_1
FGSG_03079	5425.9	2880.01	1371.91	28813.3	15339.1	21871.5	3225.94	22008	-2.77026	2.6e-06	5.95e-05	-	2	7889599	7890422	+	824	protein_coding	- && - && PF17107:N-terminal domain on NACHT_NTPase and P-loop NTPases|PF17106:Sigma domain on NACHT-NTPases	-
FGSG_07685	241.047	273.787	162.711	30.7954	48.9461	11.9292	225.848	30.5569	2.86797	2.66e-06	6.09e-05	-	4	4189876	4191869	-	1947	protein_coding	- && Q9EQ76.1 RecName: Full=Dimethylaniline monooxygenase [N-oxide-forming] 3; AltName: Full=Dimethylaniline oxidase 3; AltName: Full=Hepatic flavin-containing monooxygenase 3; Short=FMO 3; AltName: Full=Trimethylamine monooxygenase && PF00743:Flavin-binding monooxygenase-like	FMO-like
FGSG_05643	300.136	229.367	211.525	1159.03	587.353	10762.8	247.009	4169.72	-4.0773	2.7e-06	6.17e-05	-	3	2954066	2956066	+	1950	protein_coding	- && - && -	-
FGSG_02332	0	0	1.71275	78.3884	20.5258	27.8348	0.570917	42.2497	-6.19126	2.71e-06	6.17e-05	-	1	7540978	7541985	+	1008	protein_coding	- && - && -	-
FGSG_02248	92.8546	125.99	70.2227	250.563	1342.07	727.681	96.3559	773.438	-3.00549	2.74e-06	6.23e-05	-	1	7298265	7300268	-	1557	protein_coding	- && Q9SLG3.1 RecName: Full=Zinc transporter 3; AltName: Full=ZRT/IRT-like protein 3; Flags: Precursor && PF02535:ZIP Zinc transporter	-
FGSG_06597	288.881	169.602	197.823	1780.54	588.932	1716.48	218.769	1361.98	-2.63808	2.76e-06	6.26e-05	-	4	540693	541486	+	794	protein_coding	- && - && -	-
FGSG_07216	45.9583	69.4562	40.2496	320.553	168.943	540.791	51.8881	343.429	-2.72399	2.83e-06	6.41e-05	-	4	2775143	2775970	+	772	protein_coding	- && - && -	-
FGSG_05678	96.6063	183.332	87.3502	15.3977	16.5785	22.5329	122.43	18.1697	2.75675	2.9e-06	6.57e-05	-	3	3073142	3074679	+	1309	protein_coding	- && Q9UTM9.1 RecName: Full=L-saccharopine oxidase; Flags: Precursor && PF01266:FAD dependent oxidoreductase	DAO
FGSG_10318	390.177	650.143	1872.04	123.182	122.365	27.8348	970.785	91.1273	3.41108	2.92e-06	6.59e-05	-	1	10463438	10465274	+	1641	protein_coding	- && P08158.1 RecName: Full=Acetamidase && PF01425:Amidase	Amidase
FGSG_03085	1.87585	1.61526	3.4255	27.9959	81.3137	22.5329	2.30554	43.9475	-4.26511	2.97e-06	6.69e-05	-	2	7869119	7870334	-	1068	protein_coding	- && - && -	-
FGSG_08210	0	0	1.71275	104.984	6.31563	55.6696	0.570917	55.6566	-6.59027	2.98e-06	6.71e-05	-	2	2578609	2579186	+	468	protein_coding	- && - && -	-
FGSG_08538	7.5034	3.23052	0	61.5909	26.8414	140.5	3.57797	76.3106	-4.42725	2.99e-06	6.71e-05	-	2	1513944	1514939	+	996	protein_coding	- && Q8KU07.2 RecName: Full=NAD(P)H azoreductase && PF05368:NmrA-like family	NmrA
novel.124	3.7517	11.3068	1.71275	47.593	110.523	56.9951	5.59043	71.7038	-3.67388	3.04e-06	6.81e-05	-	1	5205104	5206939	-	1608	-	-	-
FGSG_12110	8.44133	9.69157	37.6805	711.095	60.7879	14653	18.6045	5141.64	-8.11015	3.1e-06	6.94e-05	-	1	7333328	7333946	-	513	protein_coding	- && - && -	-
FGSG_02409	30.0136	48.4578	37.6805	232.366	128.681	408.244	38.7173	256.43	-2.72396	3.13e-06	7e-05	-	1	7770914	7773764	-	2796	protein_coding	- && - && PF05729:NACHT domain	NACHT
FGSG_07679	158.509	1180.76	3422.07	13.9979	158.68	29.1603	1587.11	67.2795	4.55206	3.14e-06	7e-05	-	4	4176257	4177194	+	834	protein_coding	- && P47818.1 RecName: Full=Protein CCC1; AltName: Full=Cross-complementer of CSG1 protein 1 && PF01988:VIT family	DUF125
novel.259	1341.23	1406.08	1177.52	309.354	382.096	201.471	1308.28	297.64	2.13445	3.14e-06	7e-05	-	2	4189608	4190430	-	670	-	PF04419:4F5 protein family	-
FGSG_08911	1394.69	1523.19	978.836	365.346	268.414	295.579	1298.91	309.78	2.06891	3.18e-06	7.06e-05	-	2	183594	184400	-	807	protein_coding	- && B9W4V6.1 RecName: Full=Aromatic peroxygenase; Short=AaP; Flags: Precursor && PF01328:Peroxidase, family 2	-
FGSG_02309	1.87585	7.26868	2.56912	30.7954	151.575	31.8112	3.90455	71.3939	-4.18658	3.26e-06	7.23e-05	-	1	7458091	7458655	+	456	protein_coding	- && - && -	-
novel.171	1.87585	3.23052	0.856375	69.9896	11.0523	63.6224	1.98758	48.2215	-4.58188	3.33e-06	7.38e-05	-	1	11287198	11288780	-	1293	-	PF00176:SNF2 family N-terminal domain|PF00271:Helicase conserved C-terminal domain	Helicase_C
FGSG_03782	2.81378	4.84578	5.99462	74.189	21.3152	80.8535	4.55139	58.7859	-3.6763	3.37e-06	7.45e-05	-	2	6001244	6002883	-	1434	protein_coding	- && G3XMD0.2 RecName: Full=FAD-linked oxidoreductase azaL; AltName: Full=Azaphilone biosynthesis cluster protein azaL; Flags: Precursor && PF01565:FAD binding domain	FAD_binding_4
FGSG_08177	32.8274	34.7281	47.1006	2.79959	2.36836	1.32547	38.2187	2.16447	4.13197	3.4e-06	7.51e-05	-	2	2681370	2683255	-	1686	protein_coding	- && P46333.3 RecName: Full=Probable metabolite transport protein CsbC && PF00083:Sugar (and other) transporter	Sugar_tr
FGSG_13703	6.56548	21.806	13.702	71.3894	105.787	161.707	14.0245	112.961	-3.00238	3.44e-06	7.58e-05	-	1	9777448	9777783	-	336	protein_coding	- && - && -	-
FGSG_03846	708.134	734.136	1873.75	13467.4	10943.4	3048.57	1105.34	9153.13	-3.04977	3.5e-06	7.69e-05	-	2	5839349	5840689	+	1341	protein_coding	- && D4AX63.1 RecName: Full=Lipase A; Flags: Precursor && PF03583:Secretory lipase	-
FGSG_06547	4.68963	9.69157	2.56912	34.9948	151.575	47.7168	5.65011	78.0956	-3.78945	3.51e-06	7.69e-05	-	4	375216	376679	-	1464	protein_coding	- && - && -	-
FGSG_03568	45.0204	66.2257	15.4147	391.942	182.364	410.895	42.2203	328.4	-2.95729	3.51e-06	7.69e-05	-	2	6571799	6573088	-	1212	protein_coding	- && B3FWS1.1 RecName: Full=O-methyltransferase hmp5; AltName: Full=Hypothemycin biosynthesis cluster protein hpm5 && PF00891:O-methyltransferase	-
FGSG_03225	4.68963	4.03815	5.13825	120.382	43.4199	23.8584	4.62201	62.5535	-3.75527	3.61e-06	7.9e-05	-	2	7491247	7492088	-	768	protein_coding	- && - && -	-
FGSG_03264	5.62755	0.807631	0	65.7903	18.1574	86.1554	2.14506	56.701	-4.75751	3.64e-06	7.95e-05	-	2	7385569	7386821	-	1200	protein_coding	- && P38364.1 RecName: Full=Pisatin demethylase; AltName: Full=Cytochrome P450 57A2 && PF00067:Cytochrome P450	p450
FGSG_11229	298.26	126.798	94.2012	2732.4	363.938	2515.74	173.086	1870.69	-3.4342	3.72e-06	8.11e-05	-	3	5383370	5384124	-	755	protein_coding	- && - && PF13472:GDSL-like Lipase/Acylhydrolase family	-
FGSG_02723	51.5859	94.4928	33.3986	4.19938	6.31563	5.30187	59.8258	5.27229	3.483	3.77e-06	8.21e-05	-	1	8733687	8734058	+	372	protein_coding	- && - && -	-
FGSG_03929	140.689	67.841	134.451	12.5981	11.0523	23.8584	114.327	15.8363	2.86663	3.78e-06	8.21e-05	-	2	5617584	5620413	+	2658	protein_coding	- && Q9P6I9.1 RecName: Full=Uncharacterized transcriptional regulatory protein C1683.13c && PF04082:Fungal specific transcription factor domain	Fungal_trans
FGSG_07491	1123.63	492.655	852.949	9308.62	2222.31	5980.51	823.079	5837.15	-2.82615	3.95e-06	8.56e-05	-	4	3668274	3669652	-	1379	protein_coding	- && D4AIS9.1 RecName: Full=Extracellular protein ARB_04177 && PF03009:Glycerophosphoryl diester phosphodiesterase family	-
FGSG_13190	633.1	852.858	860.657	4742.5	5084.87	2071.71	782.205	3966.36	-2.34222	4e-06	8.65e-05	-	4	4221162	4222624	-	927	protein_coding	- && - && PF13489:Methyltransferase domain	-
FGSG_02748	4.68963	9.69157	6.851	141.379	61.5774	31.8112	7.0774	78.2559	-3.4572	4.13e-06	8.91e-05	-	1	8838237	8840430	+	2148	protein_coding	- && Q22523.2 RecName: Full=Neprilysin-21 && PF01431:Peptidase family M13|PF05649:Peptidase family M13	-
FGSG_02218	0	0	0	22.3967	12.6313	22.5329	0	19.187	-6.90516	4.15e-06	8.95e-05	-	1	7199473	7200714	-	1041	protein_coding	- && P24484.1 RecName: Full=Lipase 2; AltName: Full=Triacylglycerol lipase && PF07859:alpha/beta hydrolase fold	Abhydrolase_3
FGSG_12651	3.7517	4.03815	4.28187	34.9948	43.4199	43.7404	4.02391	40.7184	-3.33952	4.22e-06	9.09e-05	-	3	572752	573141	+	390	protein_coding	- && - && PF14248:Domain of unknown function (DUF4345)	-
FGSG_06129	6.56548	3.23052	8.56375	58.7913	97.1028	33.1367	6.11992	63.0103	-3.37608	4.23e-06	9.09e-05	-	3	4380222	4381811	+	1497	protein_coding	- && - && PF14441:OTT_1508-like deaminase	-
FGSG_11787	136.937	109.03	171.275	970.057	430.252	690.568	139.081	696.959	-2.32443	4.24e-06	9.09e-05	-	1	1830989	1832514	-	1431	protein_coding	- && Q4WPE6.1 RecName: Full=Molybdenum cofactor sulfurase; Short=MCS; Short=MOS; Short=MoCo sulfurase; AltName: Full=Molybdenum cofactor sulfurtransferase >B0Y691.1 RecName: Full=Molybdenum cofactor sulfurase; Short=MCS; Short=MOS; Short=MoCo sulfurase; AltName: Full=Molybdenum cofactor sulfurtransferase && -	-
FGSG_11905	165.075	113.876	53.9516	471.73	587.353	1117.37	110.967	725.484	-2.70926	4.31e-06	9.23e-05	-	1	3670712	3672050	-	1077	protein_coding	- && - && -	-
FGSG_12606	2626.19	983.694	304.869	14039.9	4494.36	36855.9	1304.92	18463.4	-3.82269	4.34e-06	9.27e-05	-	3	224675	225716	-	891	protein_coding	- && Q91YJ3.1 RecName: Full=Thymocyte nuclear protein 1; AltName: Full=Thymocyte protein Thy28; Short=mThy28 && PF01878:EVE domain	-
FGSG_13948	108.799	101.761	307.439	1075.04	700.245	2237.39	172.666	1337.56	-2.95316	4.39e-06	9.36e-05	-	3	7090184	7090701	+	518	protein_coding	- && - && -	-
FGSG_08201	249.488	359.396	175.557	790.883	2571.25	1493.8	261.48	1618.64	-2.63029	4.43e-06	9.44e-05	-	2	2619142	2621917	+	2499	protein_coding	- && - && -	-
FGSG_03291	13.131	25.0365	40.2496	222.567	172.101	119.292	26.139	171.32	-2.70955	4.77e-06	0.000101398	-	2	7319218	7320045	-	828	protein_coding	- && - && PF12695:Alpha/beta hydrolase family	-
FGSG_04888	463.335	572.61	329.704	1238.82	2673.09	4066.53	455.216	2659.48	-2.5465	4.87e-06	0.00010331	-	3	556643	559432	+	2634	protein_coding	- && P46954.1 RecName: Full=Protein SIP4 && PF00172:Fungal Zn(2)-Cys(6) binuclear cluster domain|PF04082:Fungal specific transcription factor domain	Fungal_trans
FGSG_00210	0.937925	5.65341	0	51.7923	82.1032	22.5329	2.19711	52.1428	-4.54458	4.89e-06	0.000103428	-	1	676458	676906	-	396	protein_coding	- && - && -	-
FGSG_08067	916.353	567.764	751.041	8380.56	2965.19	2615.15	745.053	4653.63	-2.64292	4.89e-06	0.000103428	-	2	2987909	2989298	+	1344	protein_coding	- && - && -	-
FGSG_08222	6.56548	16.1526	19.6966	74.189	273.151	75.5516	14.1382	140.964	-3.31864	4.98e-06	0.000105076	-	2	2548450	2549775	+	1164	protein_coding	- && - && -	-
FGSG_11101	133.185	83.186	25.6912	8.39876	7.10508	5.30187	80.6875	6.93524	3.53947	4.99e-06	0.000105076	-	3	5731400	5733081	-	1425	protein_coding	- && - && -	-
FGSG_10470	136.937	39.5739	11.9892	827.278	513.145	662.734	62.8334	667.719	-3.41152	5e-06	0.000105076	-	1	10913527	10916772	-	2688	protein_coding	- && - && -	-
FGSG_03848	2.81378	12.9221	23.1221	92.3863	159.47	113.99	12.9527	121.949	-3.23116	5e-06	0.000105076	-	2	5836816	5837517	+	309	protein_coding	- && - && -	-
FGSG_12349	5.62755	5.65341	18.8402	205.77	81.3137	50.3677	10.0404	112.484	-3.48203	5.13e-06	0.000107557	-	2	5587458	5588084	-	627	protein_coding	- && - && PF08592:Domain of unknown function (DUF1772)	-
FGSG_00116	30.0136	82.3783	38.5369	120.382	941.818	473.192	50.3096	511.797	-3.34637	5.19e-06	0.00010866	-	1	391529	393306	+	1619	protein_coding	- && O60113.1 RecName: Full=Uncharacterized amino-acid permease C15C4.04c && PF13520:Amino acid permease	-
FGSG_11293	4.68963	16.9602	5.99462	48.9928	219.468	66.2734	9.21483	111.578	-3.59531	5.21e-06	0.00010896	-	3	7543775	7546115	+	2238	protein_coding	- && P23622.3 RecName: Full=Sulfate permease 2; AltName: Full=Sulfate permease II && PF01740:STAS domain|PF00916:Sulfate permease family	Sulfate_transp
FGSG_05080	262.619	89.647	23.1221	1563.57	2979.4	523.559	125.129	1688.84	-3.75559	5.26e-06	0.000109729	-	3	1101491	1104329	-	2712	protein_coding	- && - && PF00884:Sulfatase	Sulfatase
FGSG_05471	306.702	278.633	730.488	1490.78	3383.6	3330.9	438.607	2735.09	-2.64068	5.27e-06	0.000109807	-	3	2385408	2387365	+	1899	protein_coding	- && Q8NKB6.1 RecName: Full=Probable aspartic-type endopeptidase opsB; AltName: Full=Oryzapsin B; Flags: Precursor && PF00026:Eukaryotic aspartyl protease	Asp
FGSG_07710	0.937925	0.807631	1.71275	53.1921	20.5258	22.5329	1.15277	32.0836	-4.79063	5.39e-06	0.00011206	-	4	4254852	4256273	+	1287	protein_coding	- && - && -	-
FGSG_01507	214.785	99.3386	40.2496	1406.79	562.88	877.459	118.124	949.044	-3.00671	5.48e-06	0.000113679	-	1	4981950	4982637	-	651	protein_coding	- && - && -	-
FGSG_11442	222.288	86.4165	45.3879	3346.9	327.623	980.846	118.031	1551.79	-3.71708	5.55e-06	0.000114951	-	3	7147230	7147695	+	432	protein_coding	- && - && PF01817:Chorismate mutase type II	-
FGSG_05691	1048.6	678.41	610.595	2557.42	5628.8	3353.43	779.202	3846.55	-2.3038	5.59e-06	0.000115735	-	3	3104837	3110422	+	5538	protein_coding	- && - && PF13857:Ankyrin repeats (many copies)	-
FGSG_06448	54.3997	206.753	372.523	20.9969	29.2098	13.2547	211.225	21.1538	3.30861	5.63e-06	0.000116306	-	4	67620	70044	+	2073	protein_coding	- && - && PF04082:Fungal specific transcription factor domain	Fungal_trans
FGSG_06550	1.87585	2.42289	0	8.39876	67.1036	59.646	1.43291	45.0494	-4.9773	5.65e-06	0.000116433	-	4	384962	387011	+	1944	protein_coding	- && Q4P9K9.1 RecName: Full=Chitin synthase 8; AltName: Full=Chitin-UDP acetyl-glucosaminyl transferase 8; AltName: Full=Myosin chitin synthase 1 && PF03142:Chitin synthase	-
FGSG_12076	148.192	101.761	107.047	711.095	1300.23	308.834	119	773.386	-2.70156	5.82e-06	0.000119801	-	1	7046638	7047987	-	1299	protein_coding	- && - && -	-
FGSG_03086	6.56548	14.5374	10.2765	81.188	200.521	38.4385	10.4598	106.716	-3.35175	5.93e-06	0.000121931	-	2	7866891	7868925	+	1737	protein_coding	- && B9WZX1.1 RecName: Full=Tryprostatin B 6-hydroxylase; AltName: Full=Fumitremorgin biosynthesis protein C >Q4WAW5.2 RecName: Full=Tryprostatin B 6-hydroxylase; AltName: Full=Fumitremorgin biosynthesis protein C && PF00067:Cytochrome P450	p450
FGSG_03243	166.951	932.813	326.279	41.9938	67.893	63.6224	475.348	57.8364	3.03641	6.02e-06	0.000123468	-	2	7441844	7443705	-	1653	protein_coding	- && P32947.1 RecName: Full=Lipase 3; AltName: Full=Cholesterol esterase; Flags: Precursor && PF00135:Carboxylesterase family	COesterase
FGSG_07820	16.8827	24.2289	8.56375	186.172	29.9992	505.003	16.5584	240.392	-3.85681	6.16e-06	0.000126187	-	4	4590977	4596665	-	5337	protein_coding	- && - && -	-
FGSG_03431	9.37925	11.3068	29.1167	155.377	45.7883	420.173	16.6009	207.113	-3.63783	6.22e-06	0.000127113	-	2	6912379	6913623	+	1245	protein_coding	- && - && PF00465:Iron-containing alcohol dehydrogenase	-
FGSG_02968	836.629	1909.24	465.868	64.3905	59.209	226.655	1070.58	116.751	3.19957	6.26e-06	0.000127753	-	2	8182947	8183973	-	822	protein_coding	- && Q460G9.1 RecName: Full=Protein alcS && PF01184:GPR1/FUN34/yaaH family	-
FGSG_03486	3.7517	18.5755	7.70737	246.364	26.8414	153.754	10.0115	142.32	-3.81794	6.3e-06	0.000128394	-	2	6780730	6782010	+	1281	protein_coding	- && - && PF03583:Secretory lipase	-
FGSG_13741	61.9031	68.6486	15.4147	305.155	457.094	267.744	48.6555	343.331	-2.81994	6.39e-06	0.00013011	-	1	10505231	10505700	-	470	protein_coding	- && - && -	-
FGSG_13169	680.934	464.388	185.833	6370.46	907.872	5963.28	443.718	4413.87	-3.31431	6.55e-06	0.00013308	-	4	3992750	3993747	-	942	protein_coding	- && Q8GWB7.1 RecName: Full=Inositol phosphorylceramide glucuronosyltransferase 1; AltName: Full=Glycogenin-like protein 6; AltName: Full=Plant glycogenin-like starch initiation protein 6 && PF01501:Glycosyl transferase family 8	Glyco_transf_8
FGSG_09040	1302.78	3682.8	1459.26	62.9907	35.5254	393.664	2148.28	164.06	3.71315	6.59e-06	0.000133594	-	4	7676411	7677995	+	1541	protein_coding	- && - && PF01231:Indoleamine 2,3-dioxygenase	-
FGSG_05834	4.68963	5.65341	0	50.3925	29.2098	88.8063	3.44768	56.1362	-4.01981	6.69e-06	0.000135537	-	3	3505007	3506361	+	870	protein_coding	- && A2SUH3.1 RecName: Full=Secondary metabolism regulator laeA; AltName: Full=Methyltransferase laeA; AltName: Full=Velvet complex subunit laeA && PF13489:Methyltransferase domain	-
FGSG_11534	3.7517	4.03815	14.5584	127.381	32.3676	102.061	7.44941	87.2699	-3.54285	6.86e-06	0.000138678	-	2	8843839	8844834	+	888	protein_coding	- && - && -	-
FGSG_02118	1.87585	0.807631	3.4255	26.5961	44.2094	29.1603	2.03633	33.3219	-4.04703	6.91e-06	0.000139411	-	1	6940383	6942151	+	1626	protein_coding	- && Q93VK5.1 RecName: Full=Protein LUTEIN DEFICIENT 5, chloroplastic; AltName: Full=Cytochrome P450 97A3; Flags: Precursor && PF00067:Cytochrome P450	p450
FGSG_09232	604.024	424.006	1024.22	165.176	132.628	82.179	684.085	126.661	2.43311	6.96e-06	0.000140297	-	4	7166357	7168624	-	2166	protein_coding	- && - && PF07885:Ion channel	Ion_trans_2
novel.189	2.81378	1.61526	32.5422	396.141	78.9454	235.933	12.3238	237.007	-4.26294	7.13e-06	0.000143462	-	2	2965138	2965839	+	612	-	-	-
FGSG_08075	19.6964	27.4594	45.3879	299.556	44.9989	1011.33	30.8479	451.962	-3.87134	7.22e-06	0.000145062	-	2	2966128	2967513	-	1006	protein_coding	- && - && -	-
FGSG_09106	0	0	0	27.9959	4.73672	31.8112	0	21.5146	-7.06567	7.24e-06	0.00014524	-	4	7506237	7510990	-	3822	protein_coding	- && - && -	-
FGSG_08263	5.62755	2.42289	6.851	29.3957	67.1036	54.3441	4.96715	50.2811	-3.35308	7.28e-06	0.000145736	-	2	2436252	2437904	+	1653	protein_coding	- && - && PF04607:Region found in RelA / SpoT proteins	-
FGSG_09117	32.8274	46.8426	14.5584	468.931	29.9992	1147.85	31.4094	548.928	-4.12612	7.39e-06	0.00014765	-	4	7476767	7478249	-	1284	protein_coding	- && - && PF01544:CorA-like Mg2+ transporter protein	-
FGSG_07208	2401.09	5621.11	3764.62	1037.25	767.349	502.352	3928.94	768.982	2.35323	7.53e-06	0.000150358	-	4	2751525	2752943	+	1302	protein_coding	- && - && -	-
FGSG_04735	8389.74	4680.22	8733.31	23394.7	31910.5	60846.9	7267.76	38717.4	-2.41341	7.66e-06	0.000152687	-	3	154723	155181	-	459	protein_coding	- && - && -	-
FGSG_04087	251.364	176.063	245.78	754.488	831.295	1097.49	224.402	894.423	-1.99507	7.7e-06	0.000153124	-	2	5152559	5153483	-	795	protein_coding	- && P38298.1 RecName: Full=Alkaline ceramidase YPC1 && PF05875:Ceramidase	-
FGSG_09841	3.7517	4.84578	4.28187	117.583	9.47344	87.4808	4.29312	71.5123	-4.04839	7.76e-06	0.000154061	-	4	5104488	5105131	-	585	protein_coding	- && - && PF07452:CHRD domain	-
FGSG_03504	17.8206	23.4213	18.8402	0	0	0	20.0274	0	6.58374	7.94e-06	0.000157411	-	2	6735953	6737162	+	1068	protein_coding	- && - && -	-
FGSG_12510	513.983	136.49	190.115	5664.96	783.927	2130.03	280.196	2859.64	-3.35153	8.03e-06	0.000158937	-	2	7847522	7848013	+	492	protein_coding	- && - && -	-
FGSG_12159	276.688	471.656	393.932	72.7892	73.4192	108.688	380.759	84.9656	2.16624	8.05e-06	0.000159071	-	1	8304272	8305319	-	492	protein_coding	- && - && -	-
FGSG_12269	1.87585	2.42289	4.28187	34.9948	43.4199	27.8348	2.86021	35.4165	-3.62984	8.15e-06	0.000160726	-	2	4320275	4320607	+	333	protein_coding	- && - && -	-
FGSG_09109	399.556	406.238	83.0684	40.594	24.4731	46.3913	296.288	37.1528	3.00278	8.16e-06	0.000160843	-	4	7499604	7500755	-	1152	protein_coding	- && - && PF00150:Cellulase (glycosyl hydrolase family 5)	-
FGSG_01285	2457.36	4044.61	1070.47	576.715	318.15	200.146	2524.15	365.003	2.79035	8.23e-06	0.000161913	-	1	4236610	4238470	-	1680	protein_coding	- && O14192.1 RecName: Full=Aromatic amino acid aminotransferase C56E4.03 && PF00155:Aminotransferase class I and II	Aminotran_1_2
FGSG_05032	1057.04	919.084	848.667	6791.8	3634.64	2795.41	941.598	4407.28	-2.22666	8.27e-06	0.000162403	-	3	949550	951972	+	2346	protein_coding	- && - && PF11443:Domain of unknown function (DUF2828)	-
novel.452	0.937925	0.807631	0	32.1952	4.73672	104.712	0.581852	47.2146	-6.34639	8.51e-06	0.000166756	-	4	7384381	7385015	+	483	-	-	-
FGSG_12266	367.667	244.712	226.939	2375.45	1712.32	697.196	279.773	1594.99	-2.51146	8.63e-06	0.000168936	-	2	4288278	4289686	-	1305	protein_coding	- && - && -	-
FGSG_03811	34.7032	46.8426	5.99462	172.175	232.889	363.178	29.1801	256.08	-3.13277	8.69e-06	0.000169799	-	2	5931390	5932112	-	618	protein_coding	- && - && -	-
FGSG_02139	0.937925	5.65341	2.56912	15.3977	48.1567	96.7591	3.05349	53.4378	-4.10906	8.79e-06	0.000171508	-	1	6998854	7003306	-	3987	protein_coding	- && P39109.2 RecName: Full=Metal resistance protein YCF1; AltName: Full=Yeast cadmium factor 1 && PF00664:ABC transporter transmembrane region|PF00005:ABC transporter	ABC_tran
FGSG_08894	4.68963	3.23052	3.4255	53.1921	20.5258	56.9951	3.78188	43.571	-3.52265	8.96e-06	0.000174485	-	2	265532	266364	+	726	protein_coding	- && - && -	-
FGSG_08120	0.937925	0	0	29.3957	22.8942	22.5329	0.312642	24.9409	-6.32716	8.97e-06	0.000174485	-	2	2849468	2851633	-	1977	protein_coding	- && - && PF06985:Heterokaryon incompatibility protein (HET)	-
FGSG_08224	89.1029	58.1494	52.2389	317.753	217.1	474.517	66.4971	336.457	-2.33888	9e-06	0.000174801	-	2	2537925	2542091	-	3780	protein_coding	- && - && PF12796:Ankyrin repeats (3 copies)|PF05729:NACHT domain	NACHT
FGSG_11716	655.61	634.798	393.076	2357.25	2858.61	1790.71	561.161	2335.52	-2.05746	9.12e-06	0.000176882	-	1	712183	714757	-	2474	protein_coding	- && - && PF00004:ATPase family associated with various cellular activities (AAA)	AAA
novel.251	45.0204	56.5341	95.0576	2.79959	1.57891	11.9292	65.5374	5.4359	3.6517	9.22e-06	0.000178525	-	2	3192146	3193553	-	1352	-	-	-
FGSG_09372	0.937925	7.26868	4.28187	27.9959	14.9996	288.952	4.16282	110.649	-4.71741	9.26e-06	0.000179021	-	4	6706658	6707593	-	936	protein_coding	- && - && PF05368:NmrA-like family	NmrA
FGSG_03266	0.937925	11.3068	5.13825	156.777	22.8942	92.7827	5.79433	90.8179	-3.95085	9.45e-06	0.000182293	-	2	7379304	7380941	+	954	protein_coding	- && - && -	-
FGSG_02015	795.361	1063.65	875.215	285.558	186.311	233.282	911.408	235.05	1.95703	9.51e-06	0.00018327	-	1	6648295	6649894	+	1461	protein_coding	- && Q9DDE3.1 RecName: Full=Acetylcholinesterase; Short=AChE; Flags: Precursor && PF00135:Carboxylesterase family	COesterase
FGSG_08509	24236.9	30929.8	22012.3	7621.87	7300.87	4628.53	25726.3	6517.09	1.98092	9.65e-06	0.000185672	-	2	1617860	1619901	+	1927	protein_coding	- && Q3ULD5.1 RecName: Full=Methylcrotonoyl-CoA carboxylase beta chain, mitochondrial; Short=MCCase subunit beta; AltName: Full=3-methylcrotonyl-CoA carboxylase 2; AltName: Full=3-methylcrotonyl-CoA carboxylase non-biotin-containing subunit; AltName: Full=3-methylcrotonyl-CoA:carbon dioxide ligase subunit beta; Flags: Precursor && PF01039:Carboxyl transferase domain	Carboxyl_trans
FGSG_04863	18.7585	5.65341	20.553	237.965	91.5766	70.2498	14.9883	133.264	-3.15418	9.72e-06	0.000186776	-	3	493686	494377	+	639	protein_coding	- && P42769.1 RecName: Full=Glutathione S-transferase PM239X14; AltName: Full=GST class-phi && PF02798:Glutathione S-transferase, N-terminal domain|PF00043:Glutathione S-transferase, C-terminal domain	GST_N
FGSG_10971	5.62755	11.3068	11.9892	155.377	10.2629	341.971	9.64121	169.203	-4.12785	9.83e-06	0.000188561	-	3	6116126	6117790	-	1563	protein_coding	- && - && PF07350:Protein of unknown function (DUF1479)	-
FGSG_02354	925.732	786.632	366.528	99.3853	47.3672	170.985	692.964	105.913	2.71469	1e-05	0.000192138	-	1	7604691	7606193	-	1293	protein_coding	- && Q06350.1 RecName: Full=Sporulation-specific chitinase 2; Flags: Precursor && PF00704:Glycosyl hydrolases family 18|PF00187:Chitin recognition protein	-
FGSG_10835	3207.7	3463.93	2162.35	519.323	738.929	882.761	2944.66	713.671	2.0446	1.01e-05	0.000192449	-	3	6529420	6534438	-	4830	protein_coding	- && - && -	-
FGSG_03101	33.7653	17.7679	59.0899	594.912	76.577	432.102	36.8743	367.864	-3.31751	1.01e-05	0.000192813	-	2	7830757	7831737	+	981	protein_coding	- && - && PF12697:Alpha/beta hydrolase family	-
FGSG_13917	132.247	383.625	171.275	8.39876	20.5258	49.0423	229.049	25.9889	3.14331	1.01e-05	0.000192971	-	3	6655486	6655942	+	303	protein_coding	- && - && -	-
FGSG_09373	141.627	169.602	705.653	758.688	3370.18	9703.74	338.961	4610.87	-3.76577	1.03e-05	0.000196591	-	4	6704867	6706571	+	1705	protein_coding	- && P32614.1 RecName: Full=Fumarate reductase 1; Short=FRDS1; AltName: Full=FAD-dependent oxidoreductase; AltName: Full=NADH-dependent fumarate reductase; AltName: Full=Soluble fumarate reductase, cytoplasmic isozyme && PF00890:FAD binding domain	-
FGSG_03230	1011.08	725.252	849.524	205.77	239.204	95.4336	861.953	180.136	2.25614	1.04e-05	0.000198244	-	2	7481775	7483287	+	1410	protein_coding	- && - && PF11905:Domain of unknown function (DUF3425)	-
novel.86	3.7517	2.42289	1.71275	25.1963	55.2617	26.5093	2.62911	35.6558	-3.78291	1.05e-05	0.00019897	-	1	10715283	10716446	+	1064	-	-	-
FGSG_03471	0	0	0	40.594	11.0523	7.9528	0	19.8664	-6.95374	1.09e-05	0.000207375	-	2	6810555	6811716	-	1065	protein_coding	- && - && PF13637:Ankyrin repeats (many copies)|PF12796:Ankyrin repeats (3 copies)	-
FGSG_01589	5.62755	4.03815	0.856375	37.7944	30.7887	58.3206	3.50736	42.3012	-3.59733	1.12e-05	0.000212045	-	1	5264459	5270722	+	6264	protein_coding	- && - && PF12796:Ankyrin repeats (3 copies)|PF05729:NACHT domain	NACHT
FGSG_06399	13.131	12.1145	11.1329	46.1932	54.4723	300.881	12.1261	133.849	-3.46263	1.12e-05	0.000212045	-	3	5265316	5266074	+	669	protein_coding	- && - && -	-
FGSG_03111	489.597	625.914	210.668	50.3925	108.945	60.9715	442.06	73.4362	2.58251	1.16e-05	0.000218646	-	2	7800698	7802952	-	2025	protein_coding	- && O94469.1 RecName: Full=Probable urea active transporter 1 && PF00474:Sodium:solute symporter family	-
FGSG_05917	260.743	248.75	235.503	1009.25	684.456	1416.92	248.332	1036.88	-2.06142	1.16e-05	0.000218646	-	3	3760373	3761051	+	496	protein_coding	- && - && -	-
FGSG_11973	4.68963	0.807631	0	34.9948	40.2621	30.4857	1.83242	35.2476	-4.31277	1.18e-05	0.000222155	-	1	5283950	5285725	-	1721	protein_coding	- && P15710.1 RecName: Full=Phosphate-repressible phosphate permease pho-4 && PF01384:Phosphate transporter family	-
FGSG_04103	5070.42	5535.5	1584.29	438.135	964.712	259.792	4063.41	554.213	2.87302	1.2e-05	0.000224875	-	2	5101148	5103402	-	2100	protein_coding	- && D7PHZ3.1 RecName: Full=Malonamoyl-CoA synthetase vrtB; AltName: Full=Viridicatumtoxin synthesis protein B && PF16177:Acetyl-coenzyme A synthetase N-terminus|PF00501:AMP-binding enzyme	AMP-binding
FGSG_02370	0	0	1.71275	41.9938	49.7356	10.6037	0.570917	34.111	-5.89597	1.21e-05	0.000226218	-	1	7645570	7647153	-	1338	protein_coding	- && Q88FY2.1 RecName: Full=6-hydroxynicotinate 3-monooxygenase; Short=6HNA monooxygenase; AltName: Full=Nicotinate degradation protein C; Flags: Precursor && PF01494:FAD binding domain	FAD_binding_3
FGSG_11443	152.882	29.0747	11.9892	2535.03	250.257	560.673	64.6486	1115.32	-4.10994	1.22e-05	0.000227367	-	3	7145900	7146955	+	975	protein_coding	- && - && -	-
FGSG_05553	2085.95	1788.9	2166.63	531.921	300.782	621.644	2013.83	484.782	2.05582	1.24e-05	0.000231659	-	3	2664077	2665885	+	1642	protein_coding	- && - && -	-
FGSG_05259	2592.43	3009.23	1654.52	585.113	580.248	687.917	2418.72	617.76	1.96929	1.26e-05	0.000235826	-	3	1667513	1669933	+	2091	protein_coding	- && - && PF00520:Ion transport protein	Ion_trans
FGSG_03073	358.287	507.192	245.78	93.7861	83.6821	67.5988	370.42	81.689	2.18102	1.27e-05	0.000235826	-	2	7907111	7908872	+	1644	protein_coding	- && Q9P8I0.2 RecName: Full=Delta-1-pyrroline-5-carboxylate dehydrogenase, mitochondrial; Short=P5C dehydrogenase; AltName: Full=L-glutamate gamma-semialdehyde dehydrogenase; Flags: Precursor && PF00171:Aldehyde dehydrogenase family	Aldedh
FGSG_04438	425.818	321.437	369.954	97.9855	17.368	17.2311	372.403	44.1949	3.0872	1.28e-05	0.000238469	-	2	4031494	4033428	-	1836	protein_coding	- && - && -	-
FGSG_00053	0	0.807631	9.42012	69.9896	42.6305	71.5752	3.40925	61.3985	-4.16062	1.32e-05	0.000244555	-	1	221823	223139	-	1317	protein_coding	- && P42884.1 RecName: Full=Putative aryl-alcohol dehydrogenase AAD14 && PF00248:Aldo/keto reductase family	Aldo_ket_red
FGSG_04656	915.415	205.946	262.051	5184.83	1362.6	5523.22	461.137	4023.55	-3.12538	1.32e-05	0.000244962	-	2	3370766	3372673	-	1743	protein_coding	- && - && PF00144:Beta-lactamase	Beta-lactamase
novel.305	7.5034	4.03815	5.99462	33.595	16.5785	270.395	5.84539	106.856	-4.19346	1.33e-05	0.00024611	-	3	2953614	2953935	+	322	-	-	-
FGSG_11517	337.653	284.286	402.496	20.9969	80.5243	7.9528	341.478	36.4913	3.20426	1.33e-05	0.00024611	-	2	8882210	8883038	-	552	protein_coding	- && - && PF00264:Common central domain of tyrosinase	-
FGSG_11301	994.201	1613.65	1388.18	299.556	346.57	398.966	1332.01	348.364	1.93494	1.34e-05	0.000247799	-	3	7523394	7525230	-	1416	protein_coding	- && - && -	-
FGSG_11991	285.129	139.72	210.668	944.86	606.3	3414.4	211.839	1655.19	-2.96599	1.35e-05	0.000248033	-	1	5629112	5630397	+	1286	protein_coding	- && O94580.1 RecName: Full=Ubiquitin and WLM domain-containing metalloprotease SPCC1442.07c && PF08325:WLM domain	-
FGSG_05913	4.68963	2.42289	11.1329	50.3925	52.8934	59.646	6.0818	54.3107	-3.16055	1.35e-05	0.000248742	-	3	3756482	3756932	+	399	protein_coding	- && - && -	-
FGSG_09718	826.312	1082.23	439.32	163.776	124.734	201.471	782.619	163.327	2.2625	1.35e-05	0.000248742	-	4	5519081	5520678	-	1532	protein_coding	- && - && -	-
FGSG_09571	29.0757	40.3815	34.255	135.78	142.102	177.613	34.5707	151.831	-2.13272	1.36e-05	0.000248909	-	4	6009682	6010883	-	1143	protein_coding	- && - && PF11905:Domain of unknown function (DUF3425)	-
FGSG_13401	11.2551	13.7297	15.4147	78.3884	92.3661	58.3206	13.4665	76.3583	-2.50477	1.36e-05	0.000249673	-	2	2399594	2401888	+	1947	protein_coding	- && - && -	-
FGSG_05008	537.431	288.324	475.288	2047.9	1251.28	2820.59	433.681	2039.92	-2.23376	1.37e-05	0.000249823	-	3	885354	887146	-	1748	protein_coding	- && O14249.1 RecName: Full=probable cardiolipin-specific deacylase, mitochondrial; Flags: Precursor && PF00561:alpha/beta hydrolase fold	Abhydrolase_1
FGSG_11868	0.937925	2.42289	0.856375	20.9969	26.052	37.1131	1.40573	28.054	-4.2966	1.38e-05	0.000252363	-	1	3221217	3221612	-	396	protein_coding	- && - && -	-
FGSG_01256	1030.78	663.872	511.256	3692.65	2129.16	4628.53	735.303	3483.45	-2.24408	1.4e-05	0.000255576	-	1	4140614	4141879	-	1153	protein_coding	- && Q9Y7K8.1 RecName: Full=Dehydrodolichyl diphosphate synthase complex subunit nus1; AltName: Full=Di-trans,poly-cis-decaprenylcistransferase; AltName: Full=Undecaprenyl diphosphate synthase; Short=UDS && -	-
FGSG_00097	0.937925	6.46105	5.13825	33.595	78.1559	35.7876	4.17907	49.1795	-3.5477	1.42e-05	0.000258332	-	1	343162	344910	-	1749	protein_coding	- && - && -	-
FGSG_00110	5.62755	2.42289	0.856375	65.7903	3.94727	174.962	2.96894	81.5664	-4.78898	1.43e-05	0.000258944	-	1	381310	382482	+	888	protein_coding	- && - && PF01544:CorA-like Mg2+ transporter protein	-
FGSG_06184	427.694	717.176	5250.43	2765.99	22600.5	142798	2131.77	56054.8	-4.7167	1.43e-05	0.000258944	-	3	4593714	4595825	+	2055	protein_coding	- && Q12618.1 RecName: Full=Acyl-CoA desaturase; AltName: Full=Delta(9)-desaturase; Short=Delta-9 desaturase; AltName: Full=Fatty acid desaturase; AltName: Full=Stearoyl-CoA desaturase && PF00173:Cytochrome b5-like Heme/Steroid binding domain|PF00487:Fatty acid desaturase	-
FGSG_00725	14.0689	14.5374	8.56375	51.7923	73.4192	116.641	12.39	80.6175	-2.70168	1.43e-05	0.000258944	-	1	2374842	2376819	+	1821	protein_coding	- && - && PF00172:Fungal Zn(2)-Cys(6) binuclear cluster domain	Zn_clus
FGSG_02960	524.3	701.023	285.173	102.185	105.787	31.8112	503.499	79.9276	2.65191	1.43e-05	0.000258944	-	2	8196432	8197520	-	1089	protein_coding	- && - && PF02423:Ornithine cyclodeaminase/mu-crystallin family	OCD_Mu_crystall
FGSG_01213	594.645	689.717	697.089	144.179	202.89	192.193	660.483	179.754	1.87592	1.44e-05	0.000259674	-	1	3993450	3993848	+	399	protein_coding	- && - && -	-
novel.356	1.87585	4.84578	0.856375	11.1983	27.6309	140.5	2.526	59.7762	-4.54859	1.44e-05	0.00025983	-	3	3602348	3604510	-	2112	-	-	-
FGSG_10100	705.32	817.322	536.091	158.177	216.31	123.268	686.244	165.918	2.04531	1.44e-05	0.00025983	-	1	9800663	9801861	+	1128	protein_coding	- && P36589.1 RecName: Full=Cell division control protein 14 && PF08045:Cell division control protein 14, SIN component	-
FGSG_03036	8.44133	5.65341	4.28187	79.7882	15.7891	125.919	6.12554	73.8322	-3.58964	1.52e-05	0.000272975	-	2	8000531	8001549	+	816	protein_coding	- && - && PF00106:short chain dehydrogenase	adh_short
FGSG_10012	183.833	156.68	178.982	2098.29	761.033	449.333	173.165	1102.89	-2.67079	1.52e-05	0.000274138	-	1	9489958	9490797	-	840	protein_coding	- && O52025.1 RecName: Full=Putative arsenite methyltransferase && PF13847:Methyltransferase domain	-
FGSG_07861	715.637	78.3402	17.9839	11275.3	1647.59	3989.66	270.654	5637.53	-4.38089	1.53e-05	0.0002749	-	4	4711590	4712497	-	860	protein_coding	- && Q00371.1 RecName: Full=Protein CAP22 [Colletotrichum gloeosporioides] && -	-
FGSG_11177	20.6344	53.3036	6.851	327.552	105.787	345.947	26.9297	259.762	-3.26554	1.53e-05	0.0002749	-	3	5537213	5538673	-	1386	protein_coding	- && - && PF00026:Eukaryotic aspartyl protease	Asp
FGSG_13521	63.7789	98.5309	131.882	1963.91	124.734	53788.8	98.0639	18625.8	-7.56928	1.55e-05	0.000277799	-	4	7377842	7378511	+	620	protein_coding	- && - && -	-
FGSG_06397	24.3861	44.4197	16.2711	131.581	127.102	271.721	28.359	176.801	-2.63648	1.55e-05	0.000277799	-	3	5255923	5256849	+	927	protein_coding	- && Q2US83.1 RecName: Full=Probable endo-beta-1,4-glucanase D; Short=Endoglucanase D; AltName: Full=Carboxymethylcellulase D; AltName: Full=Cellulase D; Flags: Precursor >B8MXJ7.1 RecName: Full=Probable endo-beta-1,4-glucanase D; Short=Endoglucanase D; AltName: Full=Carboxymethylcellulase D; AltName: Full=Cellulase D; Flags: Precursor && PF03443:Glycosyl hydrolase family 61	-
FGSG_11234	94.7305	37.151	12.8456	324.752	473.672	320.763	48.2424	373.062	-2.95425	1.56e-05	0.000278841	-	3	5371257	5374931	+	2730	protein_coding	- && Q9FF61.1 RecName: Full=Putative SWI/SNF-related matrix-associated actin-dependent regulator of chromatin subfamily A member 3-like 1; Short=SMARCA3-like protein 1 && PF00176:SNF2 family N-terminal domain	SNF2_N
novel.425	0	4.03815	8.56375	46.1932	42.6305	79.528	4.20063	56.1172	-3.72351	1.56e-05	0.000278841	-	4	3978636	3979310	+	622	-	-	-
FGSG_12398	574.948	536.267	2946.79	250.563	84.4715	64.9479	1352.67	133.327	3.34494	1.58e-05	0.00028029	-	2	6312307	6314448	+	2142	protein_coding	- && O59741.2 RecName: Full=Uncharacterized transcriptional regulatory protein C530.05 && PF04082:Fungal specific transcription factor domain|PF00172:Fungal Zn(2)-Cys(6) binuclear cluster domain	Fungal_trans
FGSG_13952	0	0.807631	0	92.3863	4.73672	14.5801	0.26921	37.2344	-6.89874	1.58e-05	0.000281065	-	3	7134873	7135481	+	498	protein_coding	- && - && -	-
FGSG_06526	2858.8	10126.1	18196.3	285.558	1795.22	1110.74	10393.7	1063.84	3.2879	1.64e-05	0.000290276	-	4	327224	329049	+	1663	protein_coding	- && - && -	-
FGSG_02067	1076.74	1262.33	941.156	235.165	335.518	323.414	1093.41	298.032	1.87434	1.64e-05	0.000291271	-	1	6794953	6796402	+	1404	protein_coding	- && - && PF00251:Glycosyl hydrolases family 32 N-terminal domain	-
FGSG_11192	78.7857	41.1892	103.621	838.476	169.733	593.809	74.5321	534.006	-2.84027	1.66e-05	0.000293437	-	3	5502219	5504266	+	1833	protein_coding	- && Q54EW2.1 RecName: Full=Putative bifunctional amine oxidase DDB_G0291301; Includes: RecName: Full=Putative sarcosine oxidase; Short=PSO; Includes: RecName: Full=Putative L-amino-acid oxidase && PF01593:Flavin containing amine oxidoreductase	Amino_oxidase
FGSG_10559	32.8274	3.23052	1.71275	412.939	89.9977	132.547	12.5902	211.828	-4.08057	1.69e-05	0.00029858	-	1	11250132	11251174	-	939	protein_coding	- && - && -	-
FGSG_02106	50.648	35.5357	41.106	288.357	207.626	125.919	42.4299	207.301	-2.28951	1.69e-05	0.000298727	-	1	6912904	6914284	+	1320	protein_coding	- && - && -	-
FGSG_13959	28.1378	42.8044	23.1221	632.706	110.523	117.967	31.3548	287.065	-3.19181	1.7e-05	0.000299618	-	3	7178704	7179888	+	1185	protein_coding	- && - && PF12311:Protein of unknown function (DUF3632)	-
FGSG_09548	5513.12	6665.38	2712.14	946.26	1204.71	1222.08	4963.55	1124.35	2.14216	1.71e-05	0.000300658	-	4	6096759	6099361	-	2499	protein_coding	- && D4B327.2 RecName: Full=Probable pathogenesis-related protein ARB_02861; AltName: Full=Wasp ves v 5 allergen homolog; Flags: Precursor && PF00188:Cysteine-rich secretory protein family	SCP
FGSG_13813	0	0	1.71275	46.1932	24.4731	17.2311	0.570917	29.2991	-5.66663	1.81e-05	0.00031823	-	1	11651026	11651430	+	405	protein_coding	- && - && -	-
FGSG_07027	205.406	323.86	235.503	1693.75	2245.21	534.163	254.923	1491.04	-2.5483	1.83e-05	0.000320695	-	4	2068751	2069918	+	1056	protein_coding	- && - && -	-
FGSG_03128	98.4822	115.491	49.6697	898.667	224.994	551.394	87.881	558.352	-2.6663	1.87e-05	0.000327425	-	2	7755448	7757283	+	1787	protein_coding	- && O20252.1 RecName: Full=Sedoheptulose-1,7-bisphosphatase, chloroplastic; AltName: Full=SED(1,7)P2ase; AltName: Full=Sedoheptulose bisphosphatase; Short=SBPase; Flags: Precursor && -	-
FGSG_08295	119.117	39.5739	6.851	793.683	592.09	373.782	55.1805	586.518	-3.41193	1.9e-05	0.000332611	-	2	2345938	2346995	-	948	protein_coding	- && - && -	-
FGSG_09137	94.7305	83.9936	45.3879	989.654	82.1032	1342.7	74.704	804.818	-3.42897	1.91e-05	0.000332611	-	4	7419041	7420804	-	1605	protein_coding	- && - && PF08386:TAP-like protein	-
FGSG_02792	150.068	140.528	169.562	1541.17	374.201	717.078	153.386	877.484	-2.51543	1.91e-05	0.000332611	-	2	8657973	8659079	+	954	protein_coding	- && O31680.1 RecName: Full=Uncharacterized oxidoreductase YkvO && PF00106:short chain dehydrogenase	adh_short
FGSG_02289	46.8963	86.4165	24.8349	324.752	1623.91	98.0846	52.7159	682.247	-3.69435	1.91e-05	0.000332611	-	1	7412411	7413607	+	1146	protein_coding	- && C5DD45.1 RecName: Full=Altered inheritance of mitochondria protein 6; Flags: Precursor && -	-
FGSG_12831	497.1	896.47	300.588	83.9876	120.786	124.594	564.719	109.789	2.36156	1.91e-05	0.000332611	-	3	3625876	3628895	-	2805	protein_coding	- && - && PF14661:HAUS augmin-like complex subunit 6 N-terminus	-
FGSG_05752	100.358	10.4992	16.2711	656.503	99.4711	1173.04	42.3761	643.004	-3.92566	1.95e-05	0.000338367	-	3	3282816	3283616	+	666	protein_coding	- && - && -	-
FGSG_01385	72.2202	75.1096	94.2012	578.114	265.256	282.324	80.5104	375.232	-2.21905	1.96e-05	0.000339363	-	1	4575865	4576674	+	741	protein_coding	- && P34209.3 RecName: Full=Protein YdcF && PF02698:DUF218 domain	-
FGSG_07775	947.305	8440.55	11275	909.865	556.565	91.4572	6887.63	519.296	3.72941	1.97e-05	0.000342042	-	4	4461900	4463157	-	1258	protein_coding	- && P11838.2 RecName: Full=Endothiapepsin; AltName: Full=Aspartate protease; Flags: Precursor && PF00026:Eukaryotic aspartyl protease	Asp
FGSG_06127	5000.08	5676.03	3506.85	1355	1353.12	1281.73	4727.65	1329.95	1.82973	1.98e-05	0.000342417	-	3	4371695	4373524	-	1337	protein_coding	- && G0SGU4.1 RecName: Full=Formate dehydrogenase; Short=FDH; AltName: Full=NAD-dependent formate dehydrogenase && PF00389:D-isomer specific 2-hydroxyacid dehydrogenase, catalytic domain|PF02826:D-isomer specific 2-hydroxyacid dehydrogenase, NAD binding domain	2-Hacid_dh_C
FGSG_11755	2055.93	1753.37	1324.81	572.515	386.832	392.338	1711.37	450.562	1.92602	2e-05	0.000344739	-	1	1149770	1152226	+	2238	protein_coding	- && - && -	-
FGSG_02870	417.377	385.24	1292.27	6024.71	4319.1	2629.73	698.295	4324.51	-2.63059	2.01e-05	0.000346032	-	2	8435531	8440422	+	4728	protein_coding	- && P41820.1 RecName: Full=Brefeldin A resistance protein && PF06422:CDR ABC transporter|PF00005:ABC transporter|PF14510:ABC-transporter extracellular N-terminal|PF01061:ABC-2 type transporter	ABC2_membrane
FGSG_07770	5.62755	1.61526	0.856375	41.9938	42.6305	23.8584	2.69973	36.1609	-3.77353	2.01e-05	0.000346458	-	4	4436078	4436763	+	588	protein_coding	- && - && PF07081:Protein of unknown function (DUF1349)	-
FGSG_13420	0	0	0.856375	26.5961	11.0523	34.4621	0.285458	24.0369	-6.26571	2.04e-05	0.00035101	-	2	2554887	2558979	-	2250	protein_coding	- && - && PF07110:EthD domain	-
FGSG_02410	41.2687	69.4562	53.9516	194.571	209.995	332.692	54.8922	245.753	-2.16033	2.06e-05	0.000353671	-	1	7774412	7776222	-	1491	protein_coding	- && - && PF00172:Fungal Zn(2)-Cys(6) binuclear cluster domain	Zn_clus
FGSG_03129	0	0	0	23.7965	12.6313	10.6037	0	15.6772	-6.61572	2.09e-05	0.000358709	-	2	7753829	7754741	+	777	protein_coding	- && - && PF13472:GDSL-like Lipase/Acylhydrolase family	-
FGSG_04241	3.7517	0.807631	0	65.7903	6.31563	63.6224	1.51978	45.2428	-4.92483	2.09e-05	0.000358709	-	2	4671126	4672470	+	822	protein_coding	- && A0A0B5L7R4.1 RecName: Full=Secondary metabolism regulator LAE1; AltName: Full=Methyltransferase LAE1; AltName: Full=Velvet complex subunit LAE1 && PF13489:Methyltransferase domain	-
FGSG_05889	160.385	180.909	119.036	1131.03	292.098	1493.8	153.444	972.311	-2.66297	2.1e-05	0.000359495	-	3	3664269	3666239	-	1872	protein_coding	- && Q54HY8.1 RecName: Full=Probable mitochondrial chaperone BCS1-A; AltName: Full=BCS1-like protein 1 && PF00004:ATPase family associated with various cellular activities (AAA)|PF08740:BCS1 N terminal	AAA
FGSG_03710	454.894	487.809	670.541	4951.07	1447.07	2180.39	537.748	2859.51	-2.4105	2.13e-05	0.000364628	-	2	6185962	6187417	-	1353	protein_coding	- && P32382.1 RecName: Full=NADH oxidase && PF00724:NADH:flavin oxidoreductase / NADH oxidase family	Oxidored_FMN
FGSG_03763	2.81378	0	0	55.9917	29.2098	13.2547	0.937925	32.8187	-5.20035	2.15e-05	0.000366314	-	2	6042542	6043081	-	432	protein_coding	- && - && -	-
FGSG_03781	90.9788	105.8	147.296	1063.84	245.52	742.262	114.692	683.875	-2.57473	2.15e-05	0.00036654	-	2	6003438	6004150	-	636	protein_coding	- && - && PF13911:AhpC/TSA antioxidant enzyme	-
FGSG_10154	88.165	85.6088	41.106	11.1983	9.47344	11.9292	71.6266	10.867	2.72998	2.15e-05	0.00036654	-	1	9970702	9972675	+	1974	protein_coding	- && - && -	-
FGSG_06091	121.93	184.14	320.284	2802.39	1338.12	474.517	208.785	1538.34	-2.88097	2.18e-05	0.000370078	-	3	4284725	4285353	-	629	protein_coding	- && - && PF08560:Protein of unknown function (DUF1757)	-
novel.145	92.8546	148.604	124.174	12.5981	16.5785	34.4621	121.878	21.2129	2.53054	2.18e-05	0.00037045	-	1	8460311	8461186	-	821	-	-	-
FGSG_07680	44.0825	68.6486	111.329	4.19938	14.9996	3.9764	74.6866	7.72513	3.20525	2.21e-05	0.000375063	-	4	4177899	4178499	-	549	protein_coding	- && - && -	-
FGSG_03742	129.434	126.798	33.3986	15.3977	12.6313	5.30187	96.5434	11.1103	3.11413	2.22e-05	0.000376074	-	2	6099673	6102087	-	2415	protein_coding	- && Q01738.1 RecName: Full=Cellobiose dehydrogenase; Short=CDH; AltName: Full=Cellobiose-quinone oxidoreductase; Flags: Precursor && PF16010:Cytochrome domain of cellobiose dehydrogenase|PF05199:GMC oxidoreductase|PF00732:GMC oxidoreductase	-
FGSG_13046	17.8206	33.1129	7.70737	0	0	0	19.5469	0	6.54936	2.28e-05	0.000384982	-	4	2102336	2102700	-	171	protein_coding	- && - && -	-
FGSG_02986	61.9031	37.151	43.6751	474.53	142.891	209.424	47.5764	275.615	-2.53351	2.36e-05	0.000397489	-	2	8122826	8124894	-	1806	protein_coding	- && - && PF02453:Reticulon	-
FGSG_13888	8.44133	16.1526	24.8349	53.1921	272.361	98.0846	16.4763	141.213	-3.10173	2.39e-05	0.000402507	-	3	6224592	6225357	+	717	protein_coding	- && Q15125.3 RecName: Full=3-beta-hydroxysteroid-Delta(8),Delta(7)-isomerase; AltName: Full=Cholestenol Delta-isomerase; AltName: Full=Delta(8)-Delta(7) sterol isomerase; Short=D8-D7 sterol isomerase; AltName: Full=Emopamil-binding protein && PF05241:Emopamil binding protein	EBP
FGSG_07348	819.747	190.601	333.986	104.984	33.9465	39.764	448.111	59.565	2.91767	2.39e-05	0.000402507	-	4	3233481	3235388	-	1605	protein_coding	- && Q9UV10.1 RecName: Full=Heterokaryon incompatibility protein 6, OR allele; Short=Het-6(OR) && PF06985:Heterokaryon incompatibility protein (HET)	-
FGSG_00015	1.87585	2.42289	3.4255	51.7923	4.73672	107.363	2.57475	54.6306	-4.39656	2.4e-05	0.000402655	-	1	94967	96859	+	1617	protein_coding	- && O74713.1 RecName: Full=High-affinity glucose transporter && PF00083:Sugar (and other) transporter	Sugar_tr
FGSG_03789	4.68963	7.26868	12.8456	44.7934	51.3145	88.8063	8.26797	61.638	-2.89198	2.4e-05	0.000402655	-	2	5987835	5988614	+	780	protein_coding	- && - && -	-
FGSG_10475	0.937925	1.61526	0.856375	48.9928	9.47344	30.4857	1.13652	29.6506	-4.68056	2.43e-05	0.000407311	-	1	10930525	10932528	-	1899	protein_coding	- && - && PF06985:Heterokaryon incompatibility protein (HET)	-
FGSG_03824	318.895	289.939	177.27	1335.4	624.458	2653.59	262.035	1537.82	-2.55277	2.45e-05	0.000409541	-	2	5901848	5903128	+	1281	protein_coding	- && Q02N79.1 RecName: Full=2-heptyl-3-hydroxy-4(1H)-quinolone synthase; AltName: Full=2-heptyl-3,4-dihydroxyquinoline synthase && PF01494:FAD binding domain	FAD_binding_3
FGSG_01769	70.3444	32.3052	47.957	655.103	122.365	292.928	50.2022	356.799	-2.82897	2.46e-05	0.000410118	-	1	5834497	5835344	-	792	protein_coding	- && - && PF01814:Hemerythrin HHE cation binding domain	-
FGSG_01779	1.87585	2.42289	0.856375	22.3967	22.1047	38.4385	1.71837	27.6466	-3.99962	2.46e-05	0.000410118	-	1	5856810	5858019	-	906	protein_coding	- && - && -	-
FGSG_12111	44.0825	121.952	59.9462	5.59917	8.68399	14.5801	75.327	9.6211	2.97352	2.49e-05	0.000415495	-	1	7342534	7343568	+	525	protein_coding	- && - && -	-
FGSG_07613	104.11	109.03	64.2281	771.286	333.149	306.183	92.456	470.206	-2.34554	2.61e-05	0.000434838	-	4	4009726	4013701	-	3822	protein_coding	- && - && -	-
FGSG_07133	1042.97	1112.11	1031.93	110.584	168.154	364.503	1062.34	214.414	2.3096	2.62e-05	0.000435115	-	4	2477566	2479547	+	1920	protein_coding	- && O60056.1 RecName: Full=Uncharacterized transcriptional regulatory protein C56F2.05c && -	-
FGSG_00312	22.5102	0.807631	3.4255	148.378	93.1555	98.0846	8.91445	113.206	-3.6811	2.62e-05	0.000435135	-	1	967810	968730	-	921	protein_coding	- && - && -	-
FGSG_08349	273.874	281.055	345.975	71.3894	97.1028	60.9715	300.302	76.4879	1.96738	2.7e-05	0.000447574	-	2	2169105	2171068	+	1836	protein_coding	- && - && PF11951:Fungal specific transcription factor domain	-
FGSG_08688	27996.1	31157.6	15084.2	7918.63	4675.14	4684.2	24746	5759.32	2.10328	2.7e-05	0.000447574	-	2	1010057	1012437	+	2280	protein_coding	- && Q96RQ3.3 RecName: Full=Methylcrotonoyl-CoA carboxylase subunit alpha, mitochondrial; Short=MCCase subunit alpha; AltName: Full=3-methylcrotonyl-CoA carboxylase 1; AltName: Full=3-methylcrotonyl-CoA carboxylase biotin-containing subunit; AltName: Full=3-methylcrotonyl-CoA:carbon dioxide ligase subunit alpha; Flags: Precursor && PF02786:Carbamoyl-phosphate synthase L chain, ATP binding domain|…	CPSase_L_D2
FGSG_09947	97.5442	112.261	157.573	576.715	2620.99	237.259	122.459	1144.99	-3.22556	2.73e-05	0.000451888	-	1	9256353	9257609	-	1257	protein_coding	- && Q8D1Q8.2 RecName: Full=Arabinose 5-phosphate isomerase KdsD; Short=API; Short=L-API && PF01380:SIS domain	SIS
FGSG_09477	31.8895	20.9984	17.1275	242.164	51.3145	205.447	23.3385	166.309	-2.8314	2.75e-05	0.000453801	-	4	6323315	6325166	+	1803	protein_coding	- && - && -	-
FGSG_05979	1050.48	492.655	297.162	118.982	76.577	135.198	613.431	110.252	2.47879	2.76e-05	0.000454512	-	3	3913048	3914878	+	1656	protein_coding	- && - && PF09362:Domain of unknown function (DUF1996)	-
FGSG_03865	0.937925	7.26868	3.4255	69.9896	22.8942	47.7168	3.87737	46.8669	-3.56736	2.76e-05	0.000454512	-	2	5787056	5788529	+	1284	protein_coding	- && - && -	-
FGSG_07366	92.8546	285.094	310.008	1447.39	3243.08	569.951	229.319	1753.47	-2.9348	2.84e-05	0.000466476	-	4	3304245	3306082	-	915	protein_coding	- && - && -	-
FGSG_04936	189.461	86.4165	13.702	970.057	172.89	3585.39	96.5265	1576.11	-4.02971	2.93e-05	0.000481658	-	3	683850	685328	+	1479	protein_coding	- && Q4WFX9.2 RecName: Full=Probable leucine aminopeptidase 2; AltName: Full=Leucyl aminopeptidase 2; Short=LAP2; Flags: Precursor && PF02225:PA domain|PF04389:Peptidase family M28	-
FGSG_11198	17.8206	4.84578	10.2765	96.5857	58.4196	68.9243	10.981	74.6432	-2.77171	2.94e-05	0.000482405	-	3	5479962	5481240	-	876	protein_coding	- && Q9WYG0.1 RecName: Full=Uncharacterized oxidoreductase TM_0325 && PF00106:short chain dehydrogenase	adh_short
FGSG_08246	42.2066	83.186	18.8402	265.961	42.6305	2528.99	48.0776	945.861	-4.29729	2.99e-05	0.00048895	-	2	2484948	2486677	+	1542	protein_coding	- && - && -	-
FGSG_05401	3030.44	1223.56	3340.72	25595.2	5760.64	17266.9	2531.57	16207.6	-2.67855	3e-05	0.000491014	-	3	2152979	2154479	+	1035	protein_coding	- && - && PF16483:Beta-1,3-glucanase	-
FGSG_02630	571.196	885.971	690.238	107.784	209.205	202.796	715.802	173.262	2.04451	3.03e-05	0.000495723	-	1	8457652	8459190	+	1539	protein_coding	- && Q09709.1 RecName: Full=Uncharacterized protein C18B11.02c && PF00849:RNA pseudouridylate synthase	-
FGSG_03001	0.937925	0	0	19.5971	89.2083	1.32547	0.312642	36.7103	-6.89768	3.04e-05	0.000495854	-	2	8092473	8093477	-	1005	protein_coding	- && - && PF01408:Oxidoreductase family, NAD-binding Rossmann fold	GFO_IDH_MocA
FGSG_03124	1273.7	470.041	392.22	181.973	83.6821	54.3441	711.988	106.666	2.74097	3.04e-05	0.000495854	-	2	7760952	7763626	-	2583	protein_coding	- && P0CM57.1 RecName: Full=Probable O-acetyltransferase CAS1; AltName: Full=Capsule synthesis protein 1 >P0CM56.1 RecName: Full=Probable O-acetyltransferase CAS1; AltName: Full=Capsule synthesis protein 1 && PF13839:GDSL/SGNH-like Acyl-Esterase family found in Pmr5 and Cas1p|PF07779:10 TM Acyl Transferase domain found in Cas1p	-
FGSG_03362	8.44133	20.9984	6.851	158.177	41.0516	98.0846	12.0969	99.1042	-3.02341	3.06e-05	0.000497325	-	2	7120900	7121988	-	1089	protein_coding	- && - && -	-
FGSG_11295	0	2.42289	0	22.3967	27.6309	27.8348	0.807631	25.9541	-4.94095	3.06e-05	0.000497348	-	3	7537250	7538410	-	789	protein_coding	- && Q58DM8.1 RecName: Full=Enoyl-CoA hydratase, mitochondrial; AltName: Full=Enoyl-CoA hydratase 1; AltName: Full=Short-chain enoyl-CoA hydratase; Short=SCEH; Flags: Precursor && PF00378:Enoyl-CoA hydratase/isomerase	ECH
FGSG_13836	27.1998	28.2671	18.8402	214.168	364.728	41.0895	24.769	206.662	-3.06324	3.08e-05	0.000499508	-	3	5478444	5478776	-	333	protein_coding	- && - && -	-
FGSG_06084	19703	20177.8	3226.82	2575.62	2107.84	1721.78	14369.2	2135.08	2.75063	3.13e-05	0.000507015	-	3	4250863	4251974	+	1058	protein_coding	- && Q3TLP5.2 RecName: Full=Enoyl-CoA hydratase domain-containing protein 2, mitochondrial; Flags: Precursor && PF00378:Enoyl-CoA hydratase/isomerase	ECH
FGSG_05838	196.026	76.7249	22.2657	1594.36	641.826	444.031	98.339	893.407	-3.18427	3.16e-05	0.000510435	-	3	3514616	3515377	+	762	protein_coding	- && - && -	-
FGSG_01158	857.264	347.281	907.757	8593.33	503.671	18261	704.101	9119.32	-3.69508	3.16e-05	0.000510435	-	1	3774946	3776203	-	1258	protein_coding	- && P19752.1 RecName: Full=30 kDa heat shock protein && PF00011:Hsp20/alpha crystallin family	-
FGSG_03838	20.6344	16.1526	16.2711	156.777	213.152	34.4621	17.686	134.797	-2.93455	3.16e-05	0.000510435	-	2	5864369	5865217	+	849	protein_coding	- && G3YG17.1 RecName: Full=L-xylulose reductase && PF00106:short chain dehydrogenase	adh_short
FGSG_08373	194.151	177.679	153.291	481.529	826.558	638.875	175.04	648.987	-1.89149	3.19e-05	0.000514611	-	2	2096874	2101805	+	4875	protein_coding	- && Q8T6J1.1 RecName: Full=ABC transporter A family member 6; AltName: Full=ABC transporter ABCA.6 && PF00005:ABC transporter|PF12698:ABC-2 family transporter protein	ABC_tran
FGSG_02386	77.8478	203.523	23.1221	13.9979	3.15781	0	101.498	5.71858	4.18697	3.22e-05	0.000517605	-	1	7677903	7678667	-	765	protein_coding	- && A1DBJ7.1 RecName: Full=Probable pectate lyase E; Flags: Precursor && PF03211:Pectate lyase	-
FGSG_03432	6.56548	4.03815	11.1329	23.7965	65.5246	111.339	7.2455	66.8868	-3.20925	3.22e-05	0.000517605	-	2	6909813	6911084	-	1272	protein_coding	- && P11838.2 RecName: Full=Endothiapepsin; AltName: Full=Aspartate protease; Flags: Precursor && PF00026:Eukaryotic aspartyl protease	Asp
FGSG_01700	72.2202	45.2273	47.957	229.566	201.311	221.353	55.1348	217.41	-1.98052	3.23e-05	0.000518297	-	1	5636540	5638110	+	1491	protein_coding	- && - && -	-
FGSG_04993	174.454	230.175	172.131	2192.08	479.988	774.073	192.253	1148.71	-2.57821	3.26e-05	0.000522471	-	3	838463	839239	+	717	protein_coding	- && - && PF00583:Acetyltransferase (GNAT) family	Acetyltransf_1
FGSG_04035	1291.52	183.332	183.264	12761.9	1215.76	7316.58	552.706	7098.08	-3.683	3.26e-05	0.000522471	-	2	5331642	5332889	-	1182	protein_coding	- && - && PF00010:Helix-loop-helix DNA-binding domain	HLH
FGSG_07826	33.7653	23.4213	15.4147	264.561	118.418	78.2026	24.2004	153.727	-2.66745	3.3e-05	0.000527669	-	4	4613713	4614465	-	699	protein_coding	- && Q09707.2 RecName: Full=Putative acetyltransferase C18B11.09c && PF12464:Maltose acetyltransferase|PF00132:Bacterial transferase hexapeptide (six repeats)	Hexapep
FGSG_03438	37.517	54.9189	186.69	1408.19	390.78	486.446	93.0419	761.806	-3.03255	3.33e-05	0.00053154	-	2	6897817	6898763	+	901	protein_coding	- && N4WE73.1 RecName: Full=Dehydrogenase OXI1; AltName: Full=T-toxin biosynthesis protein OXI1; Flags: Precursor && PF00106:short chain dehydrogenase	adh_short
FGSG_04950	148.192	143.758	328.848	603.311	911.029	2441.51	206.933	1318.62	-2.67157	3.4e-05	0.000542812	-	3	723008	723851	-	844	protein_coding	- && - && -	-
FGSG_20531	17.8206	71.8791	172.988	6.99896	10.2629	5.30187	87.5625	7.52124	3.51983	3.49e-05	0.000556644	FGSG_20531	1	5322136	5322226	-	91	tRNA	- && - && -	-
FGSG_10599	2.81378	7.26868	8.56375	27.9959	41.841	110.014	6.2154	59.9502	-3.25937	3.58e-05	0.000569167	-	1	11373691	11375334	+	1644	protein_coding	- && - && PF07969:Amidohydrolase family	-
FGSG_00773	4.68963	5.65341	2.56912	29.3957	32.3676	53.0187	4.30406	38.2606	-3.14762	3.59e-05	0.000570563	-	1	2509866	2510506	+	573	protein_coding	- && J9VLN4.2 RecName: Full=Copper transport protein CTR4; Short=Copper transporter 4 && PF04145:Ctr copper transporter family	-
novel.489	120.992	239.059	494.985	32.1952	48.9461	59.646	285.012	46.9291	2.60111	3.6e-05	0.000570805	-	4	4281136	4281825	-	609	-	-	-
FGSG_05011	582.452	828.629	681.674	47.593	158.68	188.216	697.585	131.496	2.40508	3.63e-05	0.000575577	-	3	891229	892991	+	1528	protein_coding	- && Q44470.1 RecName: Full=Putative tartrate transporter && PF07690:Major Facilitator Superfamily	MFS_1
FGSG_06553	1425.65	1238.1	3480.31	14363.3	4675.93	21159.8	2048.02	13399.7	-2.70985	3.74e-05	0.000591522	-	4	393177	395874	-	2418	protein_coding	- && O74770.1 RecName: Full=Probable phosphoketolase && PF09363:XFP C-terminal domain|PF03894:D-xylulose 5-phosphate/D-fructose 6-phosphate phosphoketolase|PF09364:XFP N-terminal domain	-
FGSG_07026	17.8206	9.69157	17.9839	137.18	72.6297	59.646	15.1653	89.8185	-2.56664	3.77e-05	0.000594937	-	4	2065911	2066402	+	439	protein_coding	- && - && -	-
FGSG_10449	6.56548	2.42289	0	85.3874	15.7891	50.3677	2.99612	50.5147	-4.08875	3.77e-05	0.000594937	-	1	10859661	10862744	+	2856	protein_coding	- && - && -	-
FGSG_03080	500.852	205.138	450.453	2956.36	1396.54	1370.53	385.481	1907.81	-2.30724	3.78e-05	0.000595504	-	2	7882423	7884631	-	2004	protein_coding	- && Q9USK3.1 RecName: Full=Uncharacterized transporter C4B3.13 && PF01554:MatE	MatE
FGSG_13181	8.44133	16.1526	21.4094	309.354	76.577	45.0659	15.3344	143.666	-3.22254	3.78e-05	0.000595504	-	4	4166078	4166722	+	492	protein_coding	- && - && -	-
FGSG_05087	10988.7	13442.2	5849.9	2535.03	1950.74	2916.03	10093.6	2467.26	2.03259	3.81e-05	0.000598965	-	3	1123415	1124893	-	1424	protein_coding	- && Q6AZA0.1 RecName: Full=Acetyl-CoA acetyltransferase, mitochondrial; AltName: Full=Acetoacetyl-CoA thiolase; Flags: Precursor && PF00108:Thiolase, N-terminal domain|PF02803:Thiolase, C-terminal domain	Thiolase_N
FGSG_03853	122.868	124.375	47.957	771.286	325.255	448.008	98.4001	514.85	-2.38665	3.88e-05	0.000609586	-	2	5819983	5821243	-	933	protein_coding	- && D7PI11.1 RecName: Full=Short chain dehydrogenase gsfK; AltName: Full=Griseofulvin synthesis protein K && PF00106:short chain dehydrogenase	adh_short
FGSG_02765	2132.84	2654.68	1738.44	372.345	476.04	779.375	2175.32	542.587	2.00354	3.9e-05	0.000611318	-	1	8885525	8887323	-	1740	protein_coding	- && - && -	-
FGSG_13954	5.62755	2.42289	1.71275	40.594	18.9469	50.3677	3.2544	36.6362	-3.50049	3.91e-05	0.000612401	-	3	7141888	7143006	-	1119	protein_coding	- && Q5M8F9.1 RecName: Full=Alkylglycerol monooxygenase; AltName: Full=Transmembrane protein 195 && PF04116:Fatty acid hydroxylase superfamily	-
FGSG_04528	222.288	381.202	195.253	15.3977	74.2086	35.7876	266.248	41.798	2.65454	3.93e-05	0.000614422	-	2	3727499	3728531	-	876	protein_coding	- && - && -	-
novel.91	67.5306	100.146	26.5476	376.544	180.785	864.205	64.7415	473.845	-2.87024	3.96e-05	0.000617931	-	1	11353425	11356899	+	3230	-	PF13857:Ankyrin repeats (many copies)|PF12796:Ankyrin repeats (3 copies)	-
FGSG_01651	73.1582	58.1494	59.0899	398.941	296.045	159.056	63.4658	284.681	-2.16583	3.96e-05	0.000617931	-	1	5499173	5500373	+	1101	protein_coding	- && - && -	-
FGSG_00765	173.516	141.335	224.37	415.739	697.087	2966.4	179.741	1359.74	-2.91919	3.99e-05	0.000621752	-	1	2486947	2488712	-	1766	protein_coding	- && Q7TTP2.1 RecName: Full=Flavohemoprotein; AltName: Full=Flavohemoglobin; AltName: Full=Hemoglobin-like protein; AltName: Full=Nitric oxide dioxygenase; Short=NO oxygenase; Short=NOD >Q7WHW5.1 RecName: Full=Flavohemoprotein; AltName: Full=Flavohemoglobin; AltName: Full=Hemoglobin-like protein; AltName: Full=Nitric oxide dioxygenase; Short=NO oxygenase; Short=NOD && PF00042:Globin|PF00175:Oxido…	NAD_binding_1
FGSG_09834	9265.76	3989.7	13715.7	19339.5	46259.6	174795	8990.39	80131.3	-3.15591	4.06e-05	0.000632121	-	4	5127533	5129683	-	2027	protein_coding	- && Q2UKV4.1 RecName: Full=Pyruvate decarboxylase && PF00205:Thiamine pyrophosphate enzyme, central domain|PF02775:Thiamine pyrophosphate enzyme, C-terminal TPP binding domain|PF02776:Thiamine pyrophosphate enzyme, N-terminal TPP binding domain	TPP_enzyme_N
FGSG_13094	119.117	92.0699	26.5476	967.257	134.207	1064.35	79.2447	721.938	-3.18723	4.07e-05	0.000632826	-	4	2773199	2774013	-	423	protein_coding	- && - && -	-
FGSG_02308	26.2619	29.0747	40.2496	96.5857	371.043	127.245	31.8621	198.291	-2.64147	4.07e-05	0.000632826	-	1	7455761	7457192	-	1386	protein_coding	- && Q9US35.1 RecName: Full=D-serine dehydratase; AltName: Full=D-serine deaminase; Short=DSD && PF14031:Putative serine dehydratase domain|PF01168:Alanine racemase, N-terminal domain	Ala_racemase_N
FGSG_13686	23.4481	53.3036	44.5315	0	5.52617	2.65093	40.4277	2.7257	3.76246	4.08e-05	0.000633015	-	1	9433835	9434425	+	432	protein_coding	- && - && -	-
FGSG_05177	11253.2	11028.2	16396.2	51832.9	42483.7	38473	12892.5	44263.2	-1.77957	4.11e-05	0.000636252	-	3	1398337	1399981	+	1594	protein_coding	- && - && -	-
FGSG_07165	690.313	1016	714.217	3426.69	2675.46	2376.56	806.843	2826.24	-1.80837	4.11e-05	0.000636252	-	4	2580765	2581628	+	864	protein_coding	- && Q7Z991.2 RecName: Full=Uncharacterized ABC transporter ATP-binding protein C20G4.01 && PF00005:ABC transporter	ABC_tran
FGSG_01473	5788.87	6149.3	5094.57	1412.39	1636.54	2088.94	5677.58	1712.62	1.72909	4.12e-05	0.000636768	-	1	4870267	4874461	+	4140	protein_coding	- && Q74ZH9.2 RecName: Full=Glycerophosphodiester phosphodiesterase GDE1 && PF12796:Ankyrin repeats (3 copies)|PF03009:Glycerophosphoryl diester phosphodiesterase family	-
FGSG_01790	0.937925	0	0	30.7954	1.57891	62.297	0.312642	31.5571	-6.66038	4.19e-05	0.000646629	-	1	5880760	5888403	+	7446	protein_coding	- && Q8J0F5.1 RecName: Full=Compactin diketide synthase mokB; AltName: Full=Compactin biosynthesis protein B && PF00107:Zinc-binding dehydrogenase|PF00698:Acyl transferase domain|PF02801:Beta-ketoacyl synthase, C-terminal domain|PF16197:Ketoacyl-synthetase C-terminal extension|PF08659:KR domain|PF00109:Beta-ketoacyl synthase, N-terminal domain|PF08242:Methyltransferase domain|PF14765:Polyketide s…	ketoacyl-synt
FGSG_13566	142.565	136.49	209.812	33.595	47.3672	31.8112	162.955	37.5912	2.10664	4.2e-05	0.000646737	-	4	6780908	6781701	-	630	protein_coding	- && - && -	-
FGSG_12369	1662	965.926	1068.76	5098.05	5705.38	3368.01	1232.23	4723.81	-1.93884	4.22e-05	0.000649239	-	2	5828414	5831084	+	2470	protein_coding	- && A4QUT2.1 RecName: Full=Catalase-peroxidase 2; Short=CP 2; AltName: Full=Peroxidase/catalase 2; Flags: Precursor && PF00141:Peroxidase	-
FGSG_03186	67.5306	85.6088	172.131	552.918	386.832	528.861	108.424	489.537	-2.1737	4.24e-05	0.000651923	-	2	7599044	7599829	+	786	protein_coding	- && P39577.2 RecName: Full=Uncharacterized oxidoreductase DltE && PF00106:short chain dehydrogenase	adh_short
FGSG_09693	16.8827	9.69157	12.8456	64.3905	66.3141	72.9007	13.1399	67.8684	-2.37343	4.35e-05	0.000668537	-	4	5625300	5626494	-	1146	protein_coding	- && - && -	-
FGSG_01590	212.909	91.2623	47.957	811.88	719.192	478.494	117.376	669.855	-2.51392	4.38e-05	0.000672099	-	1	5270932	5272350	-	1419	protein_coding	- && - && -	-
FGSG_03175	3.7517	6.46105	4.28187	79.7882	42.6305	18.5565	4.83154	46.9917	-3.2728	4.4e-05	0.000673183	-	2	7626296	7627423	-	1038	protein_coding	- && Q8J0F9.1 RecName: Full=Deshydrogenase mlcG; AltName: Full=Compactin biosynthesis protein G; AltName: Full=Enoyl reductase && -	-
FGSG_11924	199.778	212.407	143.871	15.3977	33.9465	55.6696	185.352	35.0046	2.40344	4.4e-05	0.000673183	-	1	4239406	4240486	-	678	protein_coding	- && - && -	-
FGSG_03508	4.68963	8.07631	17.9839	130.181	67.1036	43.7404	10.2499	80.3416	-2.96446	4.41e-05	0.000673183	-	2	6721085	6722845	+	1605	protein_coding	- && - && PF00172:Fungal Zn(2)-Cys(6) binuclear cluster domain	Zn_clus
FGSG_20502	26.2619	70.2639	44.5315	534.721	274.73	116.641	47.0191	308.697	-2.71242	4.44e-05	0.000678375	FGSG_20502	1	765621	765703	+	83	tRNA	- && - && -	-
FGSG_04761	163.199	31.4976	8.56375	1268.21	565.249	465.239	67.7534	766.233	-3.50106	4.48e-05	0.000682521	-	3	223665	224108	+	345	protein_coding	- && - && -	-
FGSG_07173	907.912	1346.32	477.857	249.163	183.943	95.4336	910.696	176.18	2.37005	4.5e-05	0.000685624	-	4	2616365	2617613	-	1203	protein_coding	- && Q8J0F0.1 RecName: Full=Isopenicillin N epimerase component 2; Short=IPN epimerase component 2; AltName: Full=Isopenicillin N epimerase acyl-CoA racemase component && PF02515:CoA-transferase family III	CoA_transf_3
FGSG_10308	422.066	231.79	279.178	1160.43	897.609	1773.47	311.012	1277.17	-2.03795	4.57e-05	0.000694908	-	1	10442261	10443740	+	1335	protein_coding	- && Q08448.1 RecName: Full=Putative lipase YOR059C && PF05057:Putative serine esterase (DUF676)	-
FGSG_04738	30.9515	43.6121	7.70737	0	0	1.32547	27.4237	0.441822	6.0717	4.59e-05	0.000696763	-	3	164023	166269	-	2247	protein_coding	- && Q304B9.1 RecName: Full=Neutral ceramidase; Short=N-CDase; Short=NCDase; AltName: Full=Acylsphingosine deacylase; AltName: Full=N-acylsphingosine amidohydrolase; Flags: Precursor && PF17048:Neutral/alkaline non-lysosomal ceramidase, C-terminal|PF04734:Neutral/alkaline non-lysosomal ceramidase, N-terminal	Ceramidase_alk
FGSG_06596	769.099	422.391	573.771	4031.4	1124.97	4351.51	588.42	3169.29	-2.42915	4.64e-05	0.000704308	-	4	536355	538438	-	1755	protein_coding	- && Q27487.3 RecName: Full=Peroxisomal catalase 1 && PF06628:Catalase-related immune-responsive|PF00199:Catalase	Catalase
FGSG_07126	260.743	412.699	263.763	22.3967	54.4723	94.1082	312.402	56.9924	2.45412	4.77e-05	0.000722081	-	4	2447686	2448869	+	1029	protein_coding	- && - && -	-
FGSG_00313	74.0961	87.2241	39.3932	337.35	280.256	234.608	66.9045	284.071	-2.08566	4.78e-05	0.000723021	-	1	969281	970840	-	1350	protein_coding	- && Q12151.1 RecName: Full=Sterol uptake control protein 2; AltName: Full=Mannoprotein regulation by oxygen protein 4 && PF11951:Fungal specific transcription factor domain|PF00172:Fungal Zn(2)-Cys(6) binuclear cluster domain	Zn_clus
FGSG_13360	82.5374	78.3402	57.3771	271.56	109.734	2183.04	72.7516	854.779	-3.55416	4.84e-05	0.000731405	-	2	1782327	1783377	+	1051	protein_coding	- && P43004.2 RecName: Full=Excitatory amino acid transporter 2; AltName: Full=Glutamate/aspartate transporter II; AltName: Full=Sodium-dependent glutamate/aspartate transporter 2; AltName: Full=Solute carrier family 1 member 2 && PF00375:Sodium:dicarboxylate symporter family	SDF
FGSG_02844	15.9447	33.9205	33.3986	205.77	258.941	63.6224	27.7546	176.111	-2.66545	4.88e-05	0.00073668	-	2	8495777	8497014	+	1137	protein_coding	- && - && -	-
FGSG_02816	168.827	151.027	60.8026	1009.25	255.783	1222.08	126.885	829.038	-2.70741	4.89e-05	0.00073668	-	2	8574922	8578059	-	3138	protein_coding	- && C7G046.1 RecName: Full=von Willebrand factor A domain-containing protein DDB_G0286969 && PF13768:von Willebrand factor type A domain|PF08487:Vault protein inter-alpha-trypsin domain	-
FGSG_06046	106.923	97.7233	53.0952	418.538	234.468	527.536	85.914	393.514	-2.19448	4.93e-05	0.000742361	-	3	4128034	4130079	+	2046	protein_coding	- && - && -	-
FGSG_11410	73.1582	66.2257	29.9731	324.752	183.153	284.975	56.4523	264.294	-2.22606	4.98e-05	0.000748385	-	3	7234779	7236827	+	1842	protein_coding	- && - && PF13637:Ankyrin repeats (many copies)	-
FGSG_02975	415.501	373.125	256.056	2635.81	652.089	2270.53	348.227	1852.81	-2.41129	5.02e-05	0.000753501	-	2	8160458	8161132	-	576	protein_coding	- && Q9D9G2.1 RecName: Full=Phosphatidylethanolamine-binding protein 4; Short=PEBP-4; Flags: Precursor && PF01161:Phosphatidylethanolamine-binding protein	-
FGSG_04849	66.5927	86.4165	18.8402	5.59917	7.89454	1.32547	57.2831	4.93972	3.48755	5.05e-05	0.000757284	-	3	456703	457369	+	468	protein_coding	- && - && -	-
FGSG_07815	0	4.03815	4.28187	68.5899	7.10508	87.4808	2.77334	54.3919	-4.26857	5.06e-05	0.000758511	-	4	4577565	4578947	-	1383	protein_coding	- && - && -	-
FGSG_02644	37.517	79.9554	79.6429	505.325	158.68	401.617	65.7051	355.207	-2.43158	5.08e-05	0.000759553	-	1	8515530	8518309	-	2295	protein_coding	- && - && -	-
FGSG_10641	4.68963	9.69157	0.856375	44.7934	176.048	15.9056	5.07919	78.9157	-3.95823	5.09e-05	0.000761063	-	1	11498165	11500140	+	897	protein_coding	- && Q6GLT8.1 RecName: Full=Fumarylacetoacetate hydrolase domain-containing protein 2 && PF01557:Fumarylacetoacetate (FAA) hydrolase family	FAA_hydrolase
FGSG_01585	111.613	96.108	74.5046	19.5971	22.1047	6.62734	94.0753	16.1097	2.52742	5.12e-05	0.000763957	-	1	5244743	5245447	-	705	protein_coding	- && - && -	-
FGSG_00879	2.81378	7.26868	0.856375	23.7965	59.209	41.0895	3.64628	41.365	-3.49717	5.12e-05	0.000763957	-	1	2867487	2868624	-	981	protein_coding	- && - && -	-
FGSG_11545	303.888	142.951	93.3449	911.265	813.137	801.908	180.061	842.103	-2.22625	5.14e-05	0.000765247	-	2	8813540	8815672	-	1989	protein_coding	- && - && -	-
FGSG_03021	273.874	121.145	160.142	51.7923	9.47344	18.5565	185.054	26.6074	2.81864	5.16e-05	0.000768135	-	2	8040356	8041720	+	945	protein_coding	- && - && -	-
FGSG_12925	8.44133	96.9157	77.0737	0	3.15781	6.62734	60.8102	3.26172	4.21467	5.18e-05	0.000769086	-	4	172642	173900	+	864	protein_coding	- && - && -	-
FGSG_07638	221.35	219.676	416.198	64.3905	80.5243	58.3206	285.741	67.7451	2.07275	5.19e-05	0.000770018	-	4	4075214	4077681	+	2157	protein_coding	- && - && PF00172:Fungal Zn(2)-Cys(6) binuclear cluster domain	Zn_clus
FGSG_03398	8.44133	4.84578	15.4147	55.9917	29.2098	205.447	9.56729	96.883	-3.33767	5.29e-05	0.000783862	-	2	7019039	7020007	-	969	protein_coding	- && - && -	-
FGSG_11585	0.937925	3.23052	7.70737	16.7975	108.945	37.1131	3.95861	54.2851	-3.77873	5.31e-05	0.00078636	-	1	15133	16722	+	1158	protein_coding	- && Q00616.1 RecName: Full=Cytochrome P450 55A2; AltName: Full=Cytochrome P450NOR1 && PF00067:Cytochrome P450	p450
FGSG_04763	9.37925	5.65341	27.404	69.9896	50.525	337.994	14.1456	152.836	-3.43166	5.32e-05	0.000787272	-	3	226817	228081	-	1155	protein_coding	- && - && -	-
FGSG_09605	323.584	289.132	230.365	1406.79	645.773	1316.19	281.027	1122.92	-1.99797	5.35e-05	0.000790359	-	4	5890276	5893369	-	2907	protein_coding	- && - && -	-
FGSG_08456	169.764	103.377	339.124	601.911	3793.32	731.658	204.089	1708.96	-3.06639	5.39e-05	0.000794684	-	2	1825753	1827255	-	1401	protein_coding	- && Q01371.2 RecName: Full=White collar 1 protein; Short=WC1 && PF13426:PAS domain	-
FGSG_03792	1966.83	2107.92	1156.11	510.924	359.991	530.187	1743.62	467.034	1.90132	5.41e-05	0.000796893	-	2	5980432	5981034	-	603	protein_coding	- && - && -	-
FGSG_05877	0.937925	0	0	23.7965	9.47344	27.8348	0.312642	20.3682	-6.02581	5.42e-05	0.000796893	-	3	3631953	3632558	+	606	protein_coding	- && - && -	-
FGSG_12444	30.9515	23.4213	55.6644	491.327	107.366	157.731	36.6791	252.141	-2.77921	5.42e-05	0.000797119	-	2	7020636	7021337	-	702	protein_coding	- && - && PF13419:Haloacid dehalogenase-like hydrolase	-
FGSG_04896	145.378	112.261	135.307	6.99896	29.9992	30.4857	130.982	22.4946	2.52542	5.51e-05	0.000808367	-	3	578692	580775	+	2004	protein_coding	- && Q6XPT5.1 RecName: Full=Metacaspase-7; Short=AtMC7; AltName: Full=Metacaspase 2a; Short=AtMCP2a; AltName: Full=Metacaspase-4 && PF00656:Caspase domain	Peptidase_C14
FGSG_11235	128.496	65.4181	13.702	475.93	419.2	571.276	69.2053	488.802	-2.82149	5.52e-05	0.000808806	-	3	5367104	5367613	-	510	protein_coding	- && - && -	-
FGSG_00002	1.87585	1.61526	0	23.7965	17.368	30.4857	1.1637	23.8834	-4.36285	5.56e-05	0.000814065	-	1	51198	53396	+	2199	protein_coding	- && - && -	-
FGSG_03408	0	2.42289	0	19.5971	19.7363	35.7876	0.807631	25.0404	-4.88617	5.56e-05	0.000814065	-	2	6985478	6986391	+	813	protein_coding	- && P50197.1 RecName: Full=2,5-dichloro-2,5-cyclohexadiene-1,4-diol dehydrogenase; Short=2,5-DDOL dehydrogenase && PF00106:short chain dehydrogenase	adh_short
FGSG_10995	3.7517	4.03815	3.4255	32.1952	22.8942	45.0659	3.73845	33.3851	-3.15063	5.63e-05	0.000822169	-	3	6024167	6028798	-	4419	protein_coding	- && Q92887.3 RecName: Full=Canalicular multispecific organic anion transporter 1; AltName: Full=ATP-binding cassette sub-family C member 2; AltName: Full=Canalicular multidrug resistance protein; AltName: Full=Multidrug resistance-associated protein 2 && PF00005:ABC transporter|PF00664:ABC transporter transmembrane region	ABC_membrane
FGSG_13946	2599.93	3594.76	654.27	474.53	344.202	373.782	2282.99	397.504	2.52226	5.73e-05	0.00083631	-	3	7084400	7086130	+	1731	protein_coding	- && P51844.1 RecName: Full=Pyruvate decarboxylase [Aspergillus parasiticus] && PF02776:Thiamine pyrophosphate enzyme, N-terminal TPP binding domain|PF00205:Thiamine pyrophosphate enzyme, central domain|PF02775:Thiamine pyrophosphate enzyme, C-terminal TPP binding domain	TPP_enzyme_N
FGSG_04928	3926.16	4535.65	2811.48	571.116	1376.81	748.889	3757.76	898.937	2.06271	5.81e-05	0.000847466	-	3	660685	662657	+	1973	protein_coding	- && - && -	-
FGSG_10630	405.184	466.811	198.679	88.187	71.8403	92.7827	356.891	84.27	2.08481	5.83e-05	0.000849124	-	1	11466253	11467611	-	843	protein_coding	- && - && -	-
FGSG_02896	56.2755	27.4594	41.9624	600.511	105.787	178.938	41.8991	295.079	-2.81554	5.85e-05	0.000851323	-	2	8368415	8369672	+	1143	protein_coding	- && - && -	-
FGSG_09064	243.861	462.772	514.681	67.1901	104.997	115.316	407.105	95.8343	2.08518	6.04e-05	0.000877164	-	4	7611657	7613799	+	1872	protein_coding	- && - && -	-
FGSG_05048	145.378	340.012	110.472	859.473	154.733	8848.82	198.621	3287.67	-4.0487	6.07e-05	0.000880314	-	3	994224	995481	+	1258	protein_coding	- && Q5BD77.1 RecName: Full=Probable 4-hydroxy-2-oxoglutarate aldolase, mitochondrial; AltName: Full=Dihydrodipicolinate synthase-like; Short=DHDPS-like protein; AltName: Full=Probable 2-keto-4-hydroxyglutarate aldolase; Short=Probable KHG-aldolase && PF00701:Dihydrodipicolinate synthetase family	-
FGSG_13999	1.87585	4.84578	5.13825	55.9917	48.9461	15.9056	3.95329	40.2811	-3.34083	6.1e-05	0.000883527	-	3	7637743	7639761	+	2019	protein_coding	- && - && PF06985:Heterokaryon incompatibility protein (HET)	-
FGSG_12924	18.7585	38.7663	35.1114	4.19938	1.57891	0	30.8787	1.9261	4.04945	6.12e-05	0.000885629	-	4	170943	171263	+	321	protein_coding	- && - && -	-
FGSG_07570	208.219	112.261	135.307	1343.8	362.359	666.71	151.929	790.957	-2.3799	6.18e-05	0.000894161	-	4	3904962	3906016	+	1005	protein_coding	- && Q9WVK3.1 RecName: Full=Peroxisomal trans-2-enoyl-CoA reductase; Short=TERP; AltName: Full=PX-2,4-DCR1; AltName: Full=Peroxisomal 2,4-dienoyl-CoA reductase; AltName: Full=RLF98 && PF00106:short chain dehydrogenase	adh_short
FGSG_07349	3646.65	1945.58	1557.75	690.098	545.512	555.371	2383.33	596.994	1.99739	6.21e-05	0.000897267	-	4	3237114	3239040	+	1872	protein_coding	- && - && PF12937:F-box-like	-
FGSG_12009	10109.9	9165.8	6308.06	1146.43	3051.24	1823.84	8527.92	2007.17	2.08664	6.22e-05	0.000897723	-	1	5822139	5823925	-	1737	protein_coding	- && - && -	-
FGSG_01341	2851.29	1835.74	1490.95	7852.84	5926.43	9141.75	2059.33	7640.34	-1.89147	6.28e-05	0.000904185	-	1	4439264	4441458	-	2145	protein_coding	- && Q4WJ81.1 RecName: Full=C2H2 finger domain transcription factor crzA && PF00096:Zinc finger, C2H2 type	zf-C2H2
novel.16	0	2.42289	5.13825	18.1973	3.15781	246.537	2.52038	89.2973	-5.13355	6.3e-05	0.000906439	-	1	1522087	1524443	+	2357	-	-	-
FGSG_11098	2015.6	2733.83	1680.21	4113.99	13541.5	13351.4	2143.21	10335.6	-2.26981	6.31e-05	0.000906676	-	3	5743269	5745096	+	1494	protein_coding	- && Q8N0N3.1 RecName: Full=Beta-1,3-glucan-binding protein; Short=GBP; Flags: Precursor && PF00722:Glycosyl hydrolases family 16	-
FGSG_03467	91.9167	95.3004	10.2765	8.39876	0	1.32547	65.8312	3.24141	4.4478	6.32e-05	0.000907524	-	2	6824278	6826378	+	1896	protein_coding	- && C7Z3B7.1 RecName: Full=Extracellular metalloproteinase MEP; AltName: Full=Elastinolytic metalloproteinase MEP; AltName: Full=Fungalysin MEP; Flags: Precursor && PF07504:Fungalysin/Thermolysin Propeptide Motif|PF02128:Fungalysin metallopeptidase (M36)	-
FGSG_01962	5775.74	6819.63	9655.63	2145.88	1942.85	689.243	7417	1592.66	2.21928	6.37e-05	0.000912776	-	1	6464447	6466622	-	1423	protein_coding	- && P22768.3 RecName: Full=Argininosuccinate synthase; AltName: Full=Citrulline--aspartate ligase && PF00764:Arginosuccinate synthase	-
FGSG_03258	64.7168	54.9189	81.3556	554.318	293.677	159.056	66.9971	335.684	-2.32441	6.38e-05	0.000913284	-	2	7399214	7400240	-	975	protein_coding	- && Q6Q873.1 RecName: Full=Thioredoxin reductase sirT; AltName: Full=Sirodesmin biosynthesis protein T && PF07992:Pyridine nucleotide-disulphide oxidoreductase	Pyr_redox_2
FGSG_00857	11173.5	15011.4	7581.49	662.102	2467.83	2983.63	11255.5	2037.85	2.46536	6.41e-05	0.000917031	-	1	2801276	2803645	-	2162	protein_coding	- && - && PF15406:Pleckstrin homology domain	-
FGSG_03108	333.901	662.257	396.502	141.379	112.102	102.061	464.22	118.514	1.97099	6.52e-05	0.000931078	-	2	7808926	7809909	-	984	protein_coding	- && Q9FFG1.1 RecName: Full=Small RNA degrading nuclease 2 && PF00929:Exonuclease	Exonuc_X-T
FGSG_07887	0.937925	0	2.56912	2.79959	136.575	11.9292	1.16902	50.4348	-5.44904	6.56e-05	0.000936138	-	4	4778768	4779810	-	936	protein_coding	- && Q803A8.1 RecName: Full=WW domain-containing oxidoreductase && PF00106:short chain dehydrogenase	adh_short
FGSG_05663	113.489	43.6121	20.553	398.941	236.836	483.795	59.218	373.191	-2.65716	6.62e-05	0.000944134	-	3	3030188	3031371	-	1082	protein_coding	- && D4B5F9.2 RecName: Full=Probable peptidoglycan-N-acetylglucosamine deacetylase ARB_03699; Short=Peptidoglycan GlcNAc deacetylase; AltName: Full=Peptidoglycan N-deacetylase; Short=PG N-deacetylase; Flags: Precursor && PF01522:Polysaccharide deacetylase	Polysacc_deac_1
FGSG_04510	1360.93	1857.55	780.157	6.99896	248.678	15.9056	1332.88	90.5275	3.87231	6.75e-05	0.000960842	-	2	3784332	3785378	-	993	protein_coding	- && B8NM74.1 RecName: Full=Tyrosinase ustQ; AltName: Full=Ustiloxin B biosynthesis protein Q && PF00264:Common central domain of tyrosinase	-
FGSG_08790	963.249	589.57	626.866	3125.74	3116.76	1846.38	726.562	2696.29	-1.89204	6.8e-05	0.000967812	-	2	620518	623382	-	2253	protein_coding	- && P40977.1 RecName: Full=1-phosphatidylinositol 4,5-bisphosphate phosphodiesterase 1; AltName: Full=Phospholipase C-1; Short=PLC-1 && PF00387:Phosphatidylinositol-specific phospholipase C, Y domain|PF00388:Phosphatidylinositol-specific phospholipase C, X domain	PI-PLC-X
FGSG_10552	0.937925	1.61526	1.71275	11.1983	26.052	37.1131	1.42198	24.7878	-4.1156	6.86e-05	0.000975289	-	1	11230746	11232163	-	819	protein_coding	- && - && -	-
FGSG_03683	15.9447	66.2257	27.404	4.19938	2.36836	1.32547	36.5248	2.63107	3.81799	6.87e-05	0.000975526	-	2	6258215	6259782	+	1239	protein_coding	- && - && -	-
FGSG_06106	502.728	730.098	262.907	156.777	51.3145	53.0187	498.578	87.0367	2.52346	6.94e-05	0.000984265	-	3	4321871	4323025	+	1155	protein_coding	- && - && -	-
FGSG_02828	221.35	523.345	626.866	1511.78	5528.54	1501.75	457.187	2847.36	-2.63889	6.97e-05	0.000986253	-	2	8543122	8544060	-	939	protein_coding	- && - && -	-
FGSG_05809	10.3172	1.61526	5.99462	8.39876	198.153	66.2734	5.97569	90.9417	-3.94343	6.97e-05	0.000986253	-	3	3447103	3448378	+	1164	protein_coding	- && - && -	-
FGSG_05362	17.8206	15.345	14.5584	88.187	117.629	46.3913	15.908	84.069	-2.40799	7.08e-05	0.00100042	-	3	2011810	2013136	-	891	protein_coding	- && - && -	-
FGSG_05721	5123.89	2015.85	2259.97	15722.5	8305.05	22731.8	3133.23	15586.4	-2.31458	7.12e-05	0.00100493	-	3	3188549	3191244	+	2696	protein_coding	- && Q6PW23.1 RecName: Full=Interferon-induced GTP-binding protein Mx; AltName: Full=Interferon-inducible Mx protein && PF00350:Dynamin family|PF01031:Dynamin central region	-
FGSG_01744	429.57	599.262	344.263	48.9928	153.943	38.4385	457.698	80.4582	2.49754	7.13e-05	0.00100496	-	1	5763031	5764542	-	1128	protein_coding	- && M2SNN6.1 RecName: Full=Secondary metabolism regulator LAE1; AltName: Full=Methyltransferase LAE1; AltName: Full=Velvet complex subunit LAE1 && PF13489:Methyltransferase domain	-
FGSG_08114	0	8.07631	0.856375	27.9959	15.7891	164.358	2.97756	69.3809	-4.51472	7.28e-05	0.00102418	-	2	2860730	2862335	-	1392	protein_coding	- && Q8R9L4.1 RecName: Full=5-methylthioadenosine/S-adenosylhomocysteine deaminase; Short=MTA/SAH deaminase && PF01979:Amidohydrolase family	Amidohydro_1
FGSG_03829	3544.42	3154.61	8723.89	548.719	1546.54	828.417	5140.97	974.558	2.39857	7.3e-05	0.00102648	-	2	5886885	5888585	-	1701	protein_coding	- && - && -	-
FGSG_08207	0	3.23052	0	64.3905	39.4727	666.71	1.07684	256.858	-7.87356	7.49e-05	0.00105173	-	2	2603308	2605022	+	1488	protein_coding	- && P10615.3 RecName: Full=Cytochrome P450 52A1; AltName: Full=Alkane-inducible P450-ALK1; AltName: Full=CYPLIIA1 && PF00067:Cytochrome P450	p450
FGSG_07771	17.8206	27.4594	18.8402	0	0	1.32547	21.3734	0.441822	5.7133	7.51e-05	0.00105344	-	4	4437320	4438944	+	1467	protein_coding	- && Q9US44.1 RecName: Full=Uncharacterized transporter C1002.16c && PF07690:Major Facilitator Superfamily	MFS_1
FGSG_02160	314.205	405.431	194.397	10889	399.463	829.742	304.678	4039.4	-3.72864	7.62e-05	0.00106725	-	1	7055679	7057470	+	1579	protein_coding	- && P42041.2 RecName: Full=Aldehyde dehydrogenase; Short=ALDDH; Short=ALDH; AltName: Full=Allergen Alt a X; AltName: Allergen=Alt a 10 && PF00171:Aldehyde dehydrogenase family	Aldedh
FGSG_08668	297.322	341.628	257.769	2089.89	631.563	1285.7	298.906	1335.72	-2.15925	7.69e-05	0.00107609	-	2	1067865	1068638	+	774	protein_coding	- && P35127.1 RecName: Full=Ubiquitin carboxyl-terminal hydrolase YUH1; Short=UCH; AltName: Full=Ubiquitin thioesterase && PF01088:Ubiquitin carboxyl-terminal hydrolase, family 1	-
FGSG_11610	4522.68	4234.41	4612.43	17693.4	9643.96	22126	4456.51	16487.8	-1.88738	7.76e-05	0.00108469	-	2	20512	22861	-	2293	protein_coding	- && - && -	-
FGSG_03900	3.7517	0	1.71275	29.3957	17.368	38.4385	1.82148	28.4007	-3.99401	7.77e-05	0.00108469	-	2	5681859	5682266	+	354	protein_coding	- && - && -	-
FGSG_04684	0.937925	10.4992	1.71275	39.1942	82.8926	33.1367	4.38329	51.7412	-3.54632	7.78e-05	0.00108504	-	2	3298643	3300738	-	1194	protein_coding	- && - && -	-
FGSG_13090	191.337	459.542	573.771	50.3925	106.576	90.1318	408.217	82.3668	2.3051	7.79e-05	0.00108558	-	4	2722581	2723263	-	411	protein_coding	- && - && -	-
FGSG_10341	1642.31	528.998	183.264	8081	3541.49	5695.53	784.856	5772.68	-2.87886	7.8e-05	0.00108558	-	1	10525807	10526669	+	863	protein_coding	- && - && -	-
FGSG_03597	3188.01	4139.91	869.22	123.182	127.102	706.474	2732.38	318.919	3.09983	7.81e-05	0.00108558	-	2	6497938	6499571	+	1509	protein_coding	- && P38093.1 RecName: Full=Developmental regulator flbA && PF00615:Regulator of G protein signaling domain|PF00610:Domain found in Dishevelled, Egl-10, and Pleckstrin (DEP)	RGS
FGSG_09083	140.689	183.332	25.6912	428.337	584.196	1813.24	116.571	941.924	-3.0141	7.92e-05	0.0011002	-	4	7564690	7566053	+	1311	protein_coding	- && - && -	-
FGSG_05771	227.916	379.586	584.048	68.5899	106.576	21.2075	397.183	65.4579	2.59361	8.02e-05	0.00111241	-	3	3331942	3333258	+	1119	protein_coding	- && - && PF11927:Protein of unknown function (DUF3445)	-
FGSG_02917	93.7925	53.3036	90.7757	22.3967	7.10508	3.9764	79.2906	11.1594	2.85673	8.06e-05	0.00111689	-	2	8303642	8305300	+	1608	protein_coding	- && Q01738.1 RecName: Full=Cellobiose dehydrogenase; Short=CDH; AltName: Full=Cellobiose-quinone oxidoreductase; Flags: Precursor && PF05199:GMC oxidoreductase|PF00732:GMC oxidoreductase	-
FGSG_02899	230.73	152.642	117.323	611.71	364.728	2669.49	166.898	1215.31	-2.86419	8.07e-05	0.00111757	-	2	8355261	8356458	+	1101	protein_coding	- && - && -	-
FGSG_05613	187.585	179.294	123.318	12.5981	52.1039	15.9056	163.399	26.8692	2.57482	8.1e-05	0.00112016	-	3	2854224	2854940	+	666	protein_coding	- && - && -	-
FGSG_02625	6.56548	8.88394	22.2657	113.383	125.523	35.7876	12.5717	91.5647	-2.86507	8.56e-05	0.00118051	-	1	8444973	8446754	-	1734	protein_coding	- && Q9JJS6.2 RecName: Full=Beta,beta-carotene 15,15'-dioxygenase; AltName: Full=Beta-carotene dioxygenase 1; AltName: Full=Beta-carotene oxygenase 1 && PF03055:Retinal pigment epithelial membrane protein	RPE65
FGSG_02068	510.231	580.686	450.453	90.9865	172.101	159.056	513.79	140.714	1.86544	8.56e-05	0.00118051	-	1	6797317	6798833	-	1455	protein_coding	- && P21657.3 RecName: Full=Transcriptional activator protein DAL81; AltName: Full=Regulatory protein UGA35 && PF04082:Fungal specific transcription factor domain	Fungal_trans
FGSG_11310	7.5034	29.8823	97.6267	82.5878	1130.5	467.89	45.0042	560.325	-3.63811	8.59e-05	0.00118351	-	3	7503250	7503980	-	677	protein_coding	- && - && -	-
FGSG_01760	133.185	238.251	197.823	27.9959	58.4196	43.7404	189.753	43.3853	2.11862	8.6e-05	0.00118372	-	1	5800076	5801731	-	1563	protein_coding	- && - && PF11951:Fungal specific transcription factor domain	-
novel.190	0	2.42289	2.56912	33.595	8.68399	53.0187	1.66401	31.7659	-4.21772	8.68e-05	0.00119372	-	2	2968552	2969317	+	712	-	-	-
FGSG_08155	81.5995	61.3799	68.51	309.354	146.049	736.96	70.4965	397.454	-2.49424	8.75e-05	0.00120229	-	2	2730933	2734879	+	3426	protein_coding	- && - && PF01048:Phosphorylase superfamily|PF05729:NACHT domain|PF12796:Ankyrin repeats (3 copies)	NACHT
novel.28	33.7653	44.4197	85.6375	2.79959	11.0523	5.30187	54.6075	6.3846	3.03417	8.77e-05	0.00120263	-	1	2373641	2374457	+	817	-	-	-
FGSG_13983	30.9515	27.4594	22.2657	93.7861	62.3668	512.956	26.8922	223.036	-3.0507	8.82e-05	0.00120796	-	3	7409380	7411505	+	1974	protein_coding	- && Q0D1P2.1 RecName: Full=FAD-dependent monooxygenase terD; AltName: Full=Terrein biosynthesis cluster protein terD; Flags: Precursor && PF01494:FAD binding domain|PF07976:Phenol hydroxylase, C-terminal dimerisation domain	FAD_binding_3
FGSG_04311	354.536	302.861	530.952	1609.76	1939.69	984.822	396.117	1511.42	-1.9322	9.02e-05	0.00123429	-	2	4455247	4456764	-	1518	protein_coding	- && - && PF00172:Fungal Zn(2)-Cys(6) binuclear cluster domain	Zn_clus
FGSG_02035	237.295	51.6884	29.1167	807.681	1259.97	444.031	106.033	837.227	-2.98283	9.03e-05	0.00123429	-	1	6714275	6717778	+	3291	protein_coding	- && - && PF05729:NACHT domain	NACHT
FGSG_01580	1837.4	5260.1	180.695	341.549	127.102	216.051	2426.06	228.234	3.41111	9.06e-05	0.00123674	-	1	5226134	5227282	+	936	protein_coding	- && Q460G9.1 RecName: Full=Protein alcS && PF01184:GPR1/FUN34/yaaH family	-
FGSG_03099	35.6412	77.5325	21.4094	223.967	327.623	163.032	44.861	238.208	-2.40825	9.21e-05	0.00125593	-	2	7835307	7836474	+	996	protein_coding	- && - && -	-
FGSG_03365	31.8895	54.1113	236.359	8.39876	12.6313	14.5801	107.453	11.8701	3.17431	9.25e-05	0.0012599	-	2	7113873	7114881	+	888	protein_coding	- && P64744.1 RecName: Full=Sphingomyelinase; Short=SMase; Flags: Precursor >P9WKQ0.1 RecName: Full=Sphingomyelinase; Short=SMase; Flags: Precursor >P9WKQ1.1 RecName: Full=Sphingomyelinase; Short=SMase; Flags: Precursor && PF03372:Endonuclease/Exonuclease/phosphatase family	Exo_endo_phos
FGSG_02686	0	0	0	12.5981	16.5785	7.9528	0	12.3765	-6.28811	9.31e-05	0.00126719	-	1	8622631	8623518	-	840	protein_coding	- && Q4WXZ5.2 RecName: Full=Ribonuclease T2-like; Short=RNase T2-like; Flags: Precursor && PF00445:Ribonuclease T2 family	Ribonuclease_T2
FGSG_11270	27.1998	41.1892	68.51	8.39876	0	1.32547	45.633	3.24141	3.94101	9.36e-05	0.00127203	-	3	7600870	7602893	-	1872	protein_coding	- && Q9RKB5.1 RecName: Full=Baeyer-Villiger monooxygenase; Short=BVMO && PF13738:Pyridine nucleotide-disulphide oxidoreductase	-
FGSG_06765	76.9099	61.3799	155.86	506.725	585.775	271.721	98.05	454.74	-2.21414	9.54e-05	0.00129501	-	4	1137987	1139945	-	1830	protein_coding	- && Q8QG60.2 RecName: Full=Cryptochrome-2 && PF03441:FAD binding domain of DNA photolyase|PF00875:DNA photolyase	-
FGSG_08137	15.0068	16.9602	13.702	137.18	33.9465	108.688	15.223	93.2715	-2.60803	9.7e-05	0.0013164	-	2	2785608	2786483	+	876	protein_coding	- && Q02IV5.1 RecName: Full=Protein deglycase HchA && -	-
FGSG_00117	100.358	203.523	58.2335	450.733	871.557	485.121	120.705	602.47	-2.31949	9.78e-05	0.00132549	-	1	393897	394659	+	711	protein_coding	- && - && PF00583:Acetyltransferase (GNAT) family	Acetyltransf_1
FGSG_02034	45.9583	61.3799	53.9516	239.365	187.89	159.056	53.7633	195.437	-1.86045	9.92e-05	0.0013435	-	1	6710838	6712403	-	1414	protein_coding	- && Q9P6C8.1 RecName: Full=Alcohol dehydrogenase 1; AltName: Full=Alcohol dehydrogenase I && PF08240:Alcohol dehydrogenase GroES-like domain|PF00107:Zinc-binding dehydrogenase	ADH_N
FGSG_11206	24.3861	21.806	25.6912	113.383	157.891	63.6224	23.9611	111.632	-2.22475	9.96e-05	0.00134733	-	3	5461298	5462929	+	1425	protein_coding	- && - && PF06863:Protein of unknown function (DUF1254)|PF06742:Protein of unknown function (DUF1214)	-
FGSG_11326	2915.07	6230.87	2602.52	1096.04	163.417	568.625	3916.15	609.36	2.68512	9.98e-05	0.00134752	-	3	7469567	7471365	+	1749	protein_coding	- && P14804.3 RecName: Full=Glucoamylase; AltName: Full=1,4-alpha-D-glucan glucohydrolase; AltName: Full=Glucan 1,4-alpha-glucosidase; Flags: Precursor && PF00686:Starch binding domain|PF00723:Glycosyl hydrolases family 15	-
FGSG_12285	4.68963	0.807631	0.856375	62.9907	15.7891	19.882	2.11788	32.8873	-3.97927	0.000100241	0.00135249	-	2	4656177	4656987	+	609	protein_coding	- && - && -	-
FGSG_03520	39.3929	53.3036	37.6805	236.565	142.102	140.5	43.459	173.055	-1.99057	0.000101738	0.00137118	-	2	6689173	6689832	+	660	protein_coding	- && - && PF00383:Cytidine and deoxycytidylate deaminase zinc-binding region	-
FGSG_06398	104.11	168.795	73.6482	446.534	214.731	2192.32	115.518	951.196	-3.04091	0.000102298	0.00137723	-	3	5262390	5264141	+	1020	protein_coding	- && - && -	-
FGSG_10647	131.31	86.4165	103.621	1506.18	227.363	381.735	107.116	705.091	-2.71812	0.000102587	0.00137961	-	1	11513425	11514165	-	741	protein_coding	- && P44074.1 RecName: Full=Uncharacterized protein HI_0912 && PF08241:Methyltransferase domain	Methyltransf_11
FGSG_04569	1.87585	5.65341	8.56375	46.1932	2.36836	303.532	5.36434	117.364	-4.44436	0.000104237	0.00140027	-	2	3630813	3631676	-	744	protein_coding	- && - && -	-
FGSG_05783	3.7517	16.9602	15.4147	12.5981	238.415	164.358	12.0422	138.457	-3.52125	0.000104546	0.0014029	-	3	3370916	3372576	+	1578	protein_coding	- && - && -	-
FGSG_03391	16.8827	25.0365	6.851	270.16	63.1563	58.3206	16.2567	130.546	-3.00069	0.000104943	0.00140669	-	2	7034818	7036257	+	1440	protein_coding	- && P71362.1 RecName: Full=L-2,4-diaminobutyrate decarboxylase; Short=DABA decarboxylase; Short=DABA-DC && PF00282:Pyridoxal-dependent decarboxylase conserved domain	-
FGSG_09833	68.4685	87.2241	149.866	251.963	342.623	1491.15	101.853	695.245	-2.77036	0.000107985	0.00144589	-	4	5132510	5133125	-	555	protein_coding	- && Q63042.2 RecName: Full=FAD-linked sulfhydryl oxidase ALR; AltName: Full=Augmenter of liver regeneration && PF04777:Erv1 / Alr family	Evr1_Alr
FGSG_02314	21.5723	39.5739	23.9785	170.775	70.2614	185.565	28.3749	142.2	-2.31887	0.000109678	0.00146698	-	1	7468564	7471248	+	2685	protein_coding	- && Q4R1C4.1 RecName: Full=Exo-beta-D-glucosaminidase; Flags: Precursor && PF00703:Glycosyl hydrolases family 2|PF02837:Glycosyl hydrolases family 2, sugar binding domain	-
FGSG_11269	31.8895	28.2671	31.6859	5.59917	2.36836	1.32547	30.6141	3.09767	3.34712	0.000110754	0.00147976	-	3	7603533	7604216	+	684	protein_coding	- && - && -	-
FGSG_08309	11.2551	20.9984	28.2604	48.9928	198.942	121.943	20.1713	123.293	-2.61377	0.000111963	0.00149429	-	2	2300666	2305081	-	4416	protein_coding	- && Q55DQ2.1 RecName: Full=ABC transporter G family member 11; AltName: Full=ABC transporter ABCG.11 && PF00005:ABC transporter|PF14510:ABC-transporter extracellular N-terminal|PF06422:CDR ABC transporter|PF01061:ABC-2 type transporter	ABC2_membrane
FGSG_03692	4.68963	33.1129	89.063	0	0.789454	3.9764	42.2885	1.58862	4.78594	0.000112792	0.00150373	-	2	6232688	6234802	+	1833	protein_coding	- && Q8HZK2.2 RecName: Full=Dual oxidase 2; AltName: Full=NADH/NADPH thyroid oxidase p138-tox; Flags: Precursor && PF01794:Ferric reductase like transmembrane component|PF08030:Ferric reductase NAD binding domain|PF08022:FAD-binding domain	Ferric_reduct
FGSG_07505	55.3376	24.2289	17.1275	216.968	550.249	51.6932	32.2313	272.97	-3.08663	0.00011308	0.00150595	-	4	3713782	3715422	-	1581	protein_coding	- && P95896.1 RecName: Full=Amidase && PF01425:Amidase	Amidase
FGSG_10855	14150.5	26757.6	17321	43124.8	59445.1	306713	19409.7	136428	-2.81328	0.000113714	0.00151276	-	3	6468300	6469916	-	1425	protein_coding	- && Q9P6C8.1 RecName: Full=Alcohol dehydrogenase 1; AltName: Full=Alcohol dehydrogenase I && PF08240:Alcohol dehydrogenase GroES-like domain|PF00107:Zinc-binding dehydrogenase	ADH_N
FGSG_07634	0	0.807631	0	18.1973	3.94727	42.4149	0.26921	21.5198	-6.10485	0.000114115	0.00151645	-	4	4064088	4066078	+	1938	protein_coding	- && Q9MYX0.1 RecName: Full=Sodium-dependent serotonin transporter; Short=SERT; AltName: Full=5HT transporter; Short=5HTT; AltName: Full=Solute carrier family 6 member 4 && PF00209:Sodium:neurotransmitter symporter family	SNF
FGSG_02161	1690.14	5099.38	2404.7	419.938	159.47	892.039	3064.74	490.482	2.64454	0.000115081	0.00152665	-	1	7058058	7059380	+	1323	protein_coding	- && P76097.1 RecName: Full=Uncharacterized protein YdcJ && PF07063:Domain of unknown function (DUF1338)	-
FGSG_02411	45.9583	75.1096	43.6751	327.552	182.364	174.962	54.9144	228.292	-2.05283	0.00011513	0.00152665	-	1	7776840	7779390	+	2370	protein_coding	- && - && PF13424:Tetratricopeptide repeat	-
FGSG_02262	6845.92	1653.22	4191.1	28937.9	9384.23	37604.8	4230.08	25309	-2.5809	0.000116113	0.00153802	-	1	7335056	7336493	+	1378	protein_coding	- && - && PF00722:Glycosyl hydrolases family 16	-
FGSG_10469	115.365	50.8807	64.2281	442.335	190.258	418.848	76.8245	350.48	-2.18962	0.000116932	0.00154722	-	1	10911072	10913347	+	1578	protein_coding	- && - && PF06985:Heterokaryon incompatibility protein (HET)	-
FGSG_07778	479.28	1131.49	292.88	132.98	79.7348	157.731	634.55	123.482	2.36438	0.000118837	0.00157074	-	4	4470051	4471478	+	1428	protein_coding	- && - && -	-
FGSG_01918	377.046	307.707	538.66	2256.47	2118.89	831.068	407.804	1735.48	-2.08954	0.000119431	0.0015769	-	1	6316069	6319790	+	3603	protein_coding	- && Q96B70.2 RecName: Full=Leukocyte receptor cluster member 9 && PF03372:Endonuclease/Exonuclease/phosphatase family|PF04928:Poly(A) polymerase central domain|PF13563:2'-5' RNA ligase superfamily	Exo_endo_phos
FGSG_01678	3.7517	1.61526	2.56912	43.3936	16.5785	25.1839	2.64536	28.3853	-3.42654	0.000119899	0.00158066	-	1	5563367	5564449	-	975	protein_coding	- && - && -	-
FGSG_03881	29.0757	52.496	41.106	450.733	195.784	83.5044	40.8926	243.341	-2.57068	0.000119972	0.00158066	-	2	5739612	5740634	+	972	protein_coding	- && - && PF12756:C2H2 type zinc-finger (2 copies)	-
FGSG_07918	24.3861	40.3815	28.2604	124.582	56.8407	584.531	31.0093	255.318	-3.03881	0.000121539	0.0015996	-	4	4860378	4861923	+	1167	protein_coding	- && - && -	-
FGSG_05933	135.999	170.41	246.636	9.79855	40.2621	49.0423	184.348	33.0343	2.47272	0.000121725	0.00159963	-	3	3805026	3805971	-	894	protein_coding	- && - && PF01975:Survival protein SurE	-
FGSG_13700	561.817	473.272	304.869	46.1932	139.733	111.339	446.653	99.0886	2.16689	0.000121801	0.00159963	-	1	9731131	9741871	-	10662	protein_coding	- && - && -	-
FGSG_08649	111.613	71.8791	180.695	706.895	633.142	300.881	121.396	546.973	-2.17222	0.000123618	0.00162176	-	2	1131324	1132784	-	1461	protein_coding	- && - && PF00730:HhH-GPD superfamily base excision DNA repair protein	HhH-GPD
FGSG_05105	1790.5	2064.3	1599.71	579.514	667.878	577.904	1818.17	608.432	1.57898	0.000124701	0.00163223	-	3	1175559	1179319	-	3543	protein_coding	- && P41003.2 RecName: Full=Structural maintenance of chromosomes protein 2; AltName: Full=Cell untimely torn protein 14; AltName: Full=Chromosome segregation protein cut14 && PF06470:SMC proteins Flexible Hinge Domain|PF02463:RecF/RecN/SMC N terminal domain	SMC_N
FGSG_08265	61.9031	217.253	339.981	1772.14	1016.82	760.818	206.379	1183.26	-2.51881	0.00012481	0.00163223	-	2	2432859	2434207	+	1302	protein_coding	- && A1DGM6.1 RecName: Full=Probable glucan endo-1,6-beta-glucosidase B; AltName: Full=Beta-1,6-glucanase B; AltName: Full=Endo-1,6-beta-D-glucanase B; AltName: Full=Endo-1,6-beta-glucanase B; Flags: Precursor && PF00150:Cellulase (glycosyl hydrolase family 5)	-
FGSG_10755	1223.99	1816.36	2072.43	2946.56	6445.1	26245.6	1704.26	11879.1	-2.80117	0.00012482	0.00163223	-	3	6828883	6830110	+	1160	protein_coding	- && - && PF10937:Protein of unknown function (DUF2638)	-
FGSG_12325	73.1582	21.806	39.3932	512.324	85.261	311.485	44.7858	303.023	-2.75858	0.000124945	0.00163223	-	2	5270525	5270968	+	444	protein_coding	- && - && -	-
FGSG_05045	2103.77	651.758	2530.59	9359.02	2294.15	39654	1762.04	17102.4	-3.27888	0.000125582	0.00163882	-	3	985356	988139	-	2784	protein_coding	- && O14267.1 RecName: Full=Uncharacterized UPF0442 protein C7D4.12c && PF06738:Putative threonine/serine exporter|PF12821:Threonine/Serine exporter, ThrE	-
FGSG_11176	90.0408	100.954	32.5422	571.116	110.523	962.289	74.5123	547.976	-2.87761	0.000125769	0.00163952	-	3	5539477	5542904	+	3074	protein_coding	- && - && -	-
FGSG_09246	0	1.61526	0	18.1973	46.5778	7.9528	0.53842	24.2426	-5.43853	0.0001284	0.00167205	-	4	7110139	7110858	+	609	protein_coding	- && - && -	-
FGSG_03707	1.87585	36.3434	16.2711	0	0	0	18.1634	0	6.44511	0.000128714	0.00167437	-	2	6192994	6194613	+	1197	protein_coding	- && - && -	-
FGSG_01882	13146.9	18869.5	25607.3	2112.29	6416.68	983.497	19207.9	3170.82	2.59851	0.000129722	0.00168571	-	1	6206778	6209789	-	2320	protein_coding	- && H2KYQ5.1 RecName: Full=Glycogenin-1; Short=GN && PF01501:Glycosyl transferase family 8	Glyco_transf_8
FGSG_10513	8553.88	2544.84	3604.48	32713.2	15097.5	22518.4	4901.07	23443	-2.25801	0.000132624	0.0017216	-	1	11062270	11063197	+	776	protein_coding	- && - && PF10601:LITAF-like zinc ribbon domain	-
FGSG_13194	9729.1	7174.99	3559.09	1612.56	1750.22	428.126	6821.06	1263.64	2.43216	0.000133012	0.00172482	-	4	4237937	4238593	-	657	protein_coding	- && - && -	-
FGSG_08176	5.62755	1.61526	0	41.9938	18.9469	35.7876	2.41427	32.2428	-3.7614	0.00013339	0.00172791	-	2	2684114	2684527	-	363	protein_coding	- && - && -	-
FGSG_08597	20.6344	45.2273	19.6966	57.3915	157.891	372.456	28.5194	195.913	-2.77766	0.000133702	0.00173013	-	2	1320673	1322906	+	2044	protein_coding	- && A2QI25.1 RecName: Full=ATP-dependent RNA helicase ded1 && PF00271:Helicase conserved C-terminal domain|PF00270:DEAD/DEAH box helicase	DEAD
FGSG_00185	2012.79	669.526	1314.54	10707	4520.41	4205.71	1332.28	6477.71	-2.28162	0.000134649	0.00174055	-	1	591599	592946	-	1194	protein_coding	- && - && -	-
FGSG_11679	2170.36	1614.45	1138.98	338.75	49.7356	389.687	1641.26	259.391	2.66399	0.000134969	0.00174286	-	1	386069	386442	+	374	protein_coding	- && - && -	-
FGSG_02186	45.0204	73.4944	11.1329	347.149	74.9981	746.238	43.2159	389.462	-3.17009	0.000136064	0.00175517	-	1	7122712	7125044	+	2013	protein_coding	- && - && PF00004:ATPase family associated with various cellular activities (AAA)	AAA
FGSG_09152	29.0757	31.4976	5.99462	243.564	12.6313	666.71	22.1893	307.635	-3.7923	0.000136239	0.00175559	-	4	7381158	7383638	-	1611	protein_coding	- && P43059.2 RecName: Full=Lysine/arginine permease; AltName: Full=Basic amino acids permease && PF00324:Amino acid permease	AA_permease
FGSG_04345	0	1.61526	0.856375	8.39876	25.2625	31.8112	0.823879	21.8242	-4.68698	0.00013658	0.00175814	-	2	4325134	4326604	+	1362	protein_coding	- && Q4WFS2.2 RecName: Full=Probable aspartic-type endopeptidase AFUA_3G01220; Flags: Precursor && PF00026:Eukaryotic aspartyl protease	Asp
FGSG_08652	67.5306	39.5739	93.3449	341.549	299.992	189.542	66.8165	277.028	-2.05269	0.000137563	0.00176895	-	2	1117275	1118093	-	819	protein_coding	- && - && -	-
FGSG_12415	60.0272	184.947	119.036	16.7975	31.5781	6.62734	121.337	18.3343	2.70068	0.000139401	0.00178923	-	2	6576347	6577458	+	954	protein_coding	- && P70786.1 RecName: Full=Putative tartrate transporter && PF07690:Major Facilitator Superfamily	MFS_1
FGSG_10629	1.87585	0.807631	1.71275	23.7965	14.9996	25.1839	1.46541	21.3267	-3.86978	0.00013943	0.00178923	-	1	11463983	11465812	+	1719	protein_coding	- && Q9Y8G7.1 RecName: Full=Bifunctional cytochrome P450/NADPH--P450 reductase; AltName: Full=Cytochrome P450foxy; AltName: Full=Fatty acid omega-hydroxylase; AltName: Full=P450foxy; Includes: RecName: Full=Cytochrome P450 505; Includes: RecName: Full=NADPH--cytochrome P450 reductase && PF00067:Cytochrome P450	p450
FGSG_08408	13.131	50.0731	7.70737	0	0.789454	0	23.6371	0.263151	5.8664	0.000141327	0.00181169	-	2	1979711	1981297	+	1203	protein_coding	- && - && -	-
FGSG_01579	92.8546	197.87	37.6805	1402.59	434.199	379.084	109.468	738.625	-2.75323	0.000142065	0.00181926	-	1	5223452	5223972	-	444	protein_coding	- && - && -	-
FGSG_08926	1741.73	1200.14	983.118	4616.52	4184.1	3879.64	1308.33	4226.75	-1.6919	0.000142229	0.00181946	-	2	108423	110558	+	1848	protein_coding	- && - && PF03127:GAT domain	-
FGSG_03932	20.6344	42.8044	75.361	96.5857	422.358	337.994	46.2666	285.646	-2.62649	0.000143332	0.00183026	-	2	5610970	5612389	+	1095	protein_coding	- && - && -	-
FGSG_12370	37.517	45.2273	47.1006	212.769	265.256	92.7827	43.2816	190.269	-2.13792	0.000143619	0.00183026	-	2	5831284	5832762	+	1479	protein_coding	- && - && -	-
FGSG_11915	2330.74	2392.2	2183.76	5817.54	10819.5	6346.34	2302.23	7661.11	-1.73462	0.000143621	0.00183026	-	1	4096615	4098505	+	1775	protein_coding	- && P55059.1 RecName: Full=Protein disulfide-isomerase; Short=PDI; Flags: Precursor && PF13848:Thioredoxin-like domain|PF00085:Thioredoxin	-
FGSG_10958	72.2202	113.876	8.56375	5.59917	7.89454	2.65093	64.8866	5.38155	3.56128	0.000143761	0.00183026	-	3	6152605	6154127	+	1125	protein_coding	- && - && -	-
FGSG_08089	1.87585	8.88394	10.2765	79.7882	89.2083	18.5565	7.01209	62.5177	-3.15104	0.000143814	0.00183026	-	2	2934093	2935531	+	1203	protein_coding	- && - && PF13637:Ankyrin repeats (many copies)	-
FGSG_11413	252.302	83.186	175.557	760.088	172.89	4588.77	170.348	1840.58	-3.43371	0.000144934	0.00184123	-	3	7228768	7230498	+	1731	protein_coding	- && Q9HAC7.2 RecName: Full=Succinate--hydroxymethylglutarate CoA-transferase; AltName: Full=Dermal papilla-derived protein 13; AltName: Full=SuccinylCoA:glutarate-CoA transferase; Flags: Precursor && PF02515:CoA-transferase family III	CoA_transf_3
FGSG_20604	0	1.61526	2.56912	13.9979	3.15781	111.339	1.3948	42.8317	-4.91533	0.000144975	0.00184123	FGSG_20604	2	6893747	6893836	-	90	tRNA	- && - && -	-
FGSG_03055	0	0	0	244.964	7.10508	23.8584	0	91.9758	-9.17293	0.000145275	0.00184314	-	2	7955207	7957296	+	1695	protein_coding	- && A0A0B5EMG9.1 RecName: Full=Efflux pump FUBT; AltName: Full=Fusaric acid biosynthesis protein T; AltName: Full=Fusaric acid transporter && PF07690:Major Facilitator Superfamily	MFS_1
FGSG_02908	19.6964	55.7265	31.6859	4.19938	3.94727	3.9764	35.7029	4.04102	3.14864	0.000145486	0.00184325	-	2	8321419	8322712	-	1239	protein_coding	- && Q83K39.1 RecName: Full=3-phenylpropionate/cinnamic acid dioxygenase subunit alpha && PF00848:Ring hydroxylating alpha subunit (catalytic domain)|PF00355:Rieske [2Fe-2S] domain	-
FGSG_08188	403.308	1886.63	3940.18	92.3863	493.408	117.967	2076.7	234.587	3.14349	0.000145583	0.00184325	-	2	2652930	2656993	-	3405	protein_coding	- && P35670.4 RecName: Full=Copper-transporting ATPase 2; AltName: Full=Copper pump 2; AltName: Full=Wilson disease-associated protein; Contains: RecName: Full=WND/140 kDa && PF00403:Heavy-metal-associated domain|PF00702:haloacid dehalogenase-like hydrolase|PF00122:E1-E2 ATPase	E1-E2_ATPase
FGSG_01045	105.986	129.221	91.6321	466.131	641.036	229.306	108.946	445.491	-2.03277	0.000146193	0.00184907	-	1	3429700	3431334	+	1416	protein_coding	- && - && -	-
FGSG_00453	0.937925	20.1908	3.4255	67.1901	93.1555	76.8771	8.18473	79.0742	-3.25909	0.000147074	0.00185832	-	1	1446780	1447475	+	639	protein_coding	- && - && -	-
FGSG_01826	1969.64	3202.26	1732.45	655.103	618.142	180.264	2301.45	484.503	2.24751	0.000148719	0.00187717	-	1	5970158	5971767	+	1563	protein_coding	- && Q17M80.1 RecName: Full=Probable methylmalonate-semialdehyde dehydrogenase [acylating], mitochondrial; Short=MMSDH; Short=Malonate-semialdehyde dehydrogenase [acylating]; Flags: Precursor && PF00171:Aldehyde dehydrogenase family	Aldedh
FGSG_11306	510.231	892.432	481.283	221.167	47.3672	55.6696	627.982	108.068	2.54403	0.000148873	0.0018772	-	3	7509304	7513408	-	3687	protein_coding	- && - && -	-
FGSG_00441	0.937925	1.61526	6.851	46.1932	24.4731	29.1603	3.13473	33.2755	-3.39577	0.000149197	0.00187937	-	1	1413449	1415342	-	1614	protein_coding	- && - && -	-
FGSG_12256	2.81378	4.03815	6.851	54.5919	33.9465	21.2075	4.56764	36.582	-2.99405	0.000150031	0.00188794	-	2	3993107	3994560	+	1317	protein_coding	- && Q54H55.1 RecName: Full=FAD-linked oxidoreductase DDB_G0289697 && PF01565:FAD binding domain	FAD_binding_4
FGSG_02679	10.3172	12.9221	3.4255	43.3936	126.313	34.4621	8.88826	68.0561	-2.94434	0.000150629	0.00189353	-	1	8608032	8609417	-	1386	protein_coding	- && - && -	-
FGSG_11630	2.81378	6.46105	4.28187	39.1942	18.1574	55.6696	4.5189	37.6738	-3.03997	0.00015138	0.00190104	-	2	194079	196408	-	1890	protein_coding	- && - && -	-
FGSG_00386	966.063	1120.18	1353.93	159.576	221.047	459.937	1146.73	280.187	2.03375	0.000151968	0.00190648	-	1	1238237	1239601	+	954	protein_coding	- && - && -	-
FGSG_12952	2543.65	2057.04	3804.02	421.338	1063.39	311.485	2801.57	598.739	2.22482	0.000152141	0.00190671	-	4	640735	642266	-	1484	protein_coding	- && P06208.1 RecName: Full=2-isopropylmalate synthase; AltName: Full=Alpha-IPM synthase; AltName: Full=Alpha-isopropylmalate synthase && PF08502:LeuA allosteric (dimerisation) domain|PF00682:HMGL-like	HMGL-like
FGSG_11313	1.87585	0.807631	1.71275	26.5961	5.52617	50.3677	1.46541	27.4967	-4.23027	0.000152886	0.00191316	-	3	7495505	7497420	-	1866	protein_coding	- && - && PF01822:WSC domain	-
FGSG_10046	1623.55	1914.89	1166.38	188.972	562.88	388.362	1568.27	380.071	2.04308	0.000152966	0.00191316	-	1	9611681	9615423	+	3693	protein_coding	- && - && -	-
FGSG_13464	42201.9	27028.2	48774	10302.5	953.66	6288.02	39334.7	5848.05	2.74988	0.000153262	0.00191492	-	2	3194460	3195012	-	553	protein_coding	- && - && -	-
FGSG_05712	2523.02	2299.32	639.712	475.93	349.728	131.221	1820.69	318.96	2.51294	0.000153944	0.0019215	-	3	3159394	3161355	+	1962	protein_coding	- && - && PF11374:Protein of unknown function (DUF3176)	-
FGSG_09799	535.555	608.146	260.338	1787.54	1403.65	2012.06	468.013	1734.41	-1.88965	0.000154867	0.00193106	-	4	5232987	5235689	-	2703	protein_coding	- && - && -	-
FGSG_02432	501.79	325.475	744.19	2982.96	2471.78	1186.29	523.818	2213.68	-2.07941	0.00015521	0.00193339	-	1	7835812	7837269	-	1320	protein_coding	- && Q9P6I8.1 RecName: Full=Zinc-type alcohol dehydrogenase-like protein C1198.01 && PF08240:Alcohol dehydrogenase GroES-like domain	ADH_N
FGSG_12597	289.819	480.54	805.849	121.782	158.68	68.9243	525.403	116.462	2.17041	0.000155778	0.0019385	-	3	122738	124440	+	1536	protein_coding	- && - && PF11951:Fungal specific transcription factor domain	-
FGSG_02861	7.5034	8.88394	5.13825	65.7903	38.6832	30.4857	7.1752	44.9864	-2.64316	0.000156652	0.00194741	-	2	8457004	8457395	+	337	protein_coding	- && - && -	-
FGSG_11946	3463.76	2241.98	4879.62	15138.8	8421.1	17571.7	3528.45	13710.5	-1.95815	0.000157634	0.00195764	-	1	4665754	4667415	-	1546	protein_coding	- && - && PF00397:WW domain	WW
FGSG_02873	1624.49	2655.49	635.43	464.731	213.152	82.179	1638.47	253.354	2.6939	0.000158629	0.00196743	-	2	8429567	8431540	+	1725	protein_coding	- && Q9M0X9.1 RecName: Full=4-coumarate--CoA ligase-like 7; AltName: Full=4-coumarate--CoA ligase isoform 6; Short=At4CL6 && PF13193:AMP-binding enzyme C-terminal domain|PF00501:AMP-binding enzyme	AMP-binding
FGSG_11505	89.1029	63.8028	13.702	4.19938	0.789454	9.27827	55.5359	4.7557	3.60995	0.000158741	0.00196743	-	3	6979291	6983352	+	4062	protein_coding	- && - && PF06985:Heterokaryon incompatibility protein (HET)	-
FGSG_00712	23.4481	48.4578	165.28	209.969	1040.5	565.974	79.0621	605.481	-2.93729	0.000159056	0.00196897	-	1	2322970	2324622	-	1548	protein_coding	- && Q9HFE4.1 RecName: Full=Thiol-specific monooxygenase; AltName: Full=Flavin-dependent monooxygenase && PF13450:NAD(P)-binding Rossmann-like domain|PF00743:Flavin-binding monooxygenase-like	FMO-like
FGSG_05928	29.0757	9.69157	95.0576	915.465	24.4731	18443.9	44.6083	6461.27	-7.17837	0.000159184	0.00196897	-	3	3788142	3788652	-	449	protein_coding	- && - && -	-
FGSG_08425	3535.98	2720.91	1228.9	741.89	378.148	646.828	2495.26	588.955	2.08372	0.000161341	0.00199343	-	2	1926033	1928001	-	1905	protein_coding	- && Q08822.1 RecName: Full=Probable electron transfer flavoprotein-ubiquinone oxidoreductase, mitochondrial; Short=ETF-QO; Short=ETF-ubiquinone oxidoreductase; AltName: Full=Changed intracellular redox state protein 2; AltName: Full=Electron-transferring-flavoprotein dehydrogenase; Short=ETF dehydrogenase; Flags: Precursor && PF05187:Electron transfer flavoprotein-ubiquinone oxidoreductase, 4Fe-…	-
FGSG_12117	57.2134	58.1494	29.9731	6.99896	10.2629	2.65093	48.4453	6.6376	2.8229	0.000161485	0.00199343	-	1	7429247	7429772	+	414	protein_coding	- && - && -	-
FGSG_04805	3748.89	10640.5	7084.79	27354.8	28830.8	25350.9	7158.07	27178.8	-1.92482	0.000161743	0.00199461	-	3	332457	333152	+	631	protein_coding	- && - && -	-
FGSG_02061	4.68963	0.807631	2.56912	22.3967	15.7891	56.9951	2.68879	31.7269	-3.57475	0.000163291	0.0020117	-	1	6782653	6783458	-	695	protein_coding	- && - && -	-
novel.198	264.495	690.524	535.234	103.585	105.787	159.056	496.751	122.809	2.01756	0.000163522	0.00201253	-	2	3977507	3982023	+	4517	-	-	-
FGSG_01289	2158.17	959.465	808.418	6706.41	6359.05	3578.76	1308.68	5548.07	-2.08401	0.000165935	0.00203889	-	1	4248303	4250789	-	2393	protein_coding	- && Q9UUA6.1 RecName: Full=Probable diacylglycerol pyrophosphate phosphatase 1; Short=DGPP phosphatase; AltName: Full=Phosphatidate phosphatase && PF01569:PAP2 superfamily	-
FGSG_12097	62.841	83.9936	32.5422	239.365	144.47	645.502	59.7923	343.112	-2.51899	0.000165995	0.00203889	-	1	7210736	7211572	+	837	protein_coding	- && - && -	-
FGSG_11427	0.937925	3.23052	1.71275	43.3936	8.68399	31.8112	1.9604	27.9629	-3.80175	0.000166287	0.00203892	-	3	7183879	7186145	-	1761	protein_coding	- && D4APX3.1 RecName: Full=Laccase ARB_05828; AltName: Full=Benzenediol:oxygen oxidoreductase ARB_05828; AltName: Full=Diphenol oxidase ARB_05828; AltName: Full=Urishiol oxidase ARB_05828; Flags: Precursor && PF00394:Multicopper oxidase|PF07732:Multicopper oxidase	-
FGSG_02839	1187.41	1083.03	500.123	2533.63	2781.24	9755.44	923.523	5023.44	-2.44342	0.000166485	0.00203892	-	2	8510469	8512510	+	1988	protein_coding	- && Q9P380.1 RecName: Full=Probable peptide transporter ptr2; AltName: Full=Peptide permease ptr2 && PF00854:POT family	-
FGSG_00815	906.974	622.683	1472.96	4448.54	8003.48	2107.49	1000.87	4853.17	-2.27782	0.000166493	0.00203892	-	1	2634453	2635350	+	840	protein_coding	- && Q7UJK0.2 RecName: Full=Peptide methionine sulfoxide reductase MsrA 1; Short=Protein-methionine-S-oxide reductase 1; AltName: Full=Peptide-methionine (S)-S-oxide reductase 1; Short=Peptide Met(O) reductase 1 && PF01625:Peptide methionine sulfoxide reductase	PMSR
FGSG_03517	289.819	211.599	359.677	1858.93	1019.97	657.432	287.032	1178.78	-2.03789	0.000166801	0.00204067	-	2	6695280	6696380	-	1047	protein_coding	- && Q10494.1 RecName: Full=Uncharacterized oxidoreductase C26F1.07 && PF00248:Aldo/keto reductase family	Aldo_ket_red
FGSG_02891	156.634	234.213	73.6482	408.74	832.084	882.761	154.832	707.862	-2.19282	0.000167863	0.00205162	-	2	8380491	8381780	+	1290	protein_coding	- && - && PF00646:F-box domain	F-box
FGSG_05815	5.62755	6.46105	8.56375	50.3925	35.5254	35.7876	6.88411	40.5685	-2.55333	0.000168155	0.00205316	-	3	3462165	3463031	+	867	protein_coding	- && - && -	-
FGSG_04912	13.131	10.4992	2.56912	197.371	74.2086	13.2547	8.73309	94.9447	-3.44335	0.000169254	0.00206454	-	3	622427	623181	+	666	protein_coding	- && - && -	-
FGSG_02628	2300.73	2804.9	2460.36	971.456	869.978	620.319	2522	820.584	1.61978	0.000171969	0.00209557	-	1	8453927	8455289	+	1206	protein_coding	- && - && PF02894:Oxidoreductase family, C-terminal alpha/beta domain|PF01408:Oxidoreductase family, NAD-binding Rossmann fold	GFO_IDH_MocA
FGSG_09461	179.144	342.435	308.295	19.5971	79.7348	66.2734	276.625	55.2018	2.31661	0.000173065	0.00210684	-	4	6368606	6371341	-	1716	protein_coding	- && B6HJU0.1 RecName: Full=Efflux pump roqT; AltName: Full=Roquefortine/meleagrin synthesis protein T && PF07690:Major Facilitator Superfamily	MFS_1
FGSG_10631	54.3997	87.2241	3.4255	1.39979	3.15781	3.9764	48.3498	2.84467	4.07225	0.000176675	0.00214867	-	1	11469322	11471030	+	1512	protein_coding	- && D4B1P2.1 RecName: Full=Uncharacterized FAD-linked oxidoreductase ARB_02372; Flags: Precursor && PF01565:FAD binding domain	FAD_binding_4
FGSG_04368	85.3512	71.0715	121.605	264.561	431.831	298.23	92.676	331.541	-1.84057	0.000177063	0.00215127	-	2	4245990	4247292	-	1254	protein_coding	- && Q01911.1 RecName: Full=Tetracycline resistance protein from transposon Tn4351/Tn4400 && PF01494:FAD binding domain	FAD_binding_3
FGSG_06130	1416.27	1502.19	3717.52	6339.66	6049.58	30764.1	2211.99	14384.4	-2.70106	0.000186409	0.0022626	-	3	4385240	4386343	+	1104	protein_coding	- && - && -	-
FGSG_02871	30.0136	20.9984	22.2657	95.1859	168.943	67.5988	24.4259	110.576	-2.18594	0.000186683	0.00226369	-	2	8433972	8434550	-	438	protein_coding	- && - && -	-
FGSG_12211	43.1446	38.7663	10.2765	370.945	72.6297	177.613	30.7291	207.062	-2.75067	0.000188619	0.00228492	-	2	3434670	3435748	-	977	protein_coding	- && Q5ZID0.1 RecName: Full=NmrA-like family domain-containing protein 1 && PF05368:NmrA-like family	NmrA
FGSG_09940	2819.4	5705.91	1997.07	377.944	1102.08	768.771	3507.46	749.597	2.22554	0.000190655	0.00230696	-	1	9214528	9216906	-	2321	protein_coding	- && Q54N49.1 RecName: Full=Inositol-3-phosphate synthase; AltName: Full=Myo-inositol 1-phosphate synthase; Short=IPS; Short=MI-1-P synthase; Short=MIP synthase && PF01658:Myo-inositol-1-phosphate synthase|PF07994:Myo-inositol-1-phosphate synthase	-
FGSG_04637	113.489	8.07631	0.856375	1969.51	108.945	23483.3	40.8072	8520.58	-7.70666	0.000190813	0.00230696	-	2	3421521	3423630	-	1888	protein_coding	- && P34054.1 RecName: Full=Amino-acid permease inda1 && PF00324:Amino acid permease	AA_permease
FGSG_09105	3.7517	4.03815	2.56912	22.3967	9.47344	96.7591	3.45299	42.8764	-3.62631	0.00019131	0.00231071	-	4	7511644	7514293	+	2076	protein_coding	- && - && -	-
FGSG_11936	302.012	155.065	214.094	775.485	416.831	3136.06	223.724	1442.79	-2.68901	0.000192598	0.002324	-	1	4502183	4502635	-	399	protein_coding	- && - && PF12223:Protein of unknown function (DUF3602)	-
FGSG_12714	270.122	325.475	383.656	48.9928	38.6832	128.57	326.418	72.0821	2.18511	0.000193334	0.00233059	-	3	1887985	1889621	-	1473	protein_coding	- && G4MZJ4.1 RecName: Full=Xylanolytic transcriptional activator xlnR homolog; AltName: Full=Xylanase regulator 1 homolog && PF00172:Fungal Zn(2)-Cys(6) binuclear cluster domain	Zn_clus
FGSG_02210	105.048	162.334	71.0791	1013.45	256.572	440.055	112.82	570.026	-2.33554	0.000193645	0.00233207	-	1	7183408	7184274	+	747	protein_coding	- && - && PF00106:short chain dehydrogenase	adh_short
FGSG_10364	69.4065	50.8807	153.291	386.343	365.517	381.735	91.1928	377.865	-2.05082	0.000193918	0.00233307	-	1	10615427	10616741	-	1190	protein_coding	- && - && -	-
FGSG_12399	13.131	16.1526	11.9892	139.979	22.8942	112.665	13.7576	91.846	-2.7315	0.000196658	0.00236373	-	2	6318622	6318837	+	141	protein_coding	- && - && -	-
FGSG_11003	0	3.23052	4.28187	37.7944	19.7363	29.1603	2.50413	28.897	-3.4995	0.000198673	0.00238563	-	3	6006740	6008837	+	1947	protein_coding	- && F4KF14.1 RecName: Full=Probable inactive ATP-dependent zinc metalloprotease FTSHI 4, chloroplastic; Short=AtFTSHI4; AltName: Full=Protein EMBRYO DEFECTIVE 3144; AltName: Full=Protein FTSH INACTIVE PROTEASE 4; Flags: Precursor && PF00004:ATPase family associated with various cellular activities (AAA)	AAA
FGSG_02117	1.87585	3.23052	16.2711	36.3946	155.522	34.4621	7.12583	75.4597	-3.40826	0.000199918	0.00239824	-	1	6938435	6940057	+	1530	protein_coding	- && B6HJU3.1 RecName: Full=Cytochrome P450 monooxygenase roqO; AltName: Full=Roquefortine/meleagrin synthesis protein O && PF00067:Cytochrome P450	p450
FGSG_09471	1988.4	1885.01	1408.74	3699.65	9709.49	6220.42	1760.72	6543.19	-1.89396	0.000200877	0.00240631	-	4	6337675	6340236	-	2335	protein_coding	- && P78695.3 RecName: Full=78 kDa glucose-regulated protein homolog; Short=GRP-78; AltName: Full=Immunoglobulin heavy chain-binding protein homolog; Short=BiP; Flags: Precursor && PF00012:Hsp70 protein	HSP70
FGSG_02692	151.944	180.102	153.291	397.541	401.832	2020.01	161.779	939.795	-2.53783	0.000201319	0.00240631	-	1	8637801	8639140	+	1340	protein_coding	- && O74885.2 RecName: Full=Putative dioxygenase C576.01c && PF02668:Taurine catabolism dioxygenase TauD, TfdA family	-
FGSG_02038	4.68963	4.84578	29.9731	33.595	150.786	176.287	13.1695	120.223	-3.19057	0.000201334	0.00240631	-	1	6721399	6722377	-	979	protein_coding	- && - && PF05368:NmrA-like family	NmrA
FGSG_05797	22250.4	57576	126598	15652.5	13851	11307.6	68808.1	13603.7	2.33858	0.000201372	0.00240631	-	3	3420815	3422737	+	1783	protein_coding	- && D4AQA7.1 RecName: Full=Probable serine carboxypeptidase ARB_06414; Flags: Precursor && PF00450:Serine carboxypeptidase	Peptidase_S10
FGSG_05962	7140.42	2154.76	3507.71	38834.5	13476.8	13719.9	4267.63	22010.4	-2.36669	0.000202034	0.00241189	-	3	3866304	3867611	-	1308	protein_coding	- && - && -	-
FGSG_04661	237.295	587.147	506.974	62.9907	136.575	19.882	443.805	73.1494	2.59245	0.000202334	0.00241314	-	2	3360793	3361284	-	492	protein_coding	- && - && -	-
FGSG_10539	2.81378	0.807631	0	1.39979	19.7363	95.4336	1.20714	38.8566	-5.03593	0.000202737	0.0024156	-	1	11161234	11163398	-	1920	protein_coding	- && - && -	-
FGSG_03285	0	0	0.856375	8.39876	37.1043	7.9528	0.285458	17.8186	-5.86435	0.000202936	0.00241565	-	2	7331878	7332696	-	819	protein_coding	- && P73574.1 RecName: Full=3-oxoacyl-[acyl-carrier-protein] reductase 1; AltName: Full=3-ketoacyl-acyl carrier protein reductase 1 && PF00106:short chain dehydrogenase	adh_short
FGSG_03256	565.569	701.831	384.512	5056.05	1713.11	1277.75	550.637	2682.31	-2.28409	0.000203777	0.00242331	-	2	7404262	7405153	+	843	protein_coding	- && O14088.1 RecName: Full=Uncharacterized oxidoreductase C2F3.05c && PF00248:Aldo/keto reductase family	Aldo_ket_red
FGSG_03143	31.8895	31.4976	16.2711	4.19938	0	0	26.5527	1.39979	4.44858	0.000205773	0.00244251	-	2	7711239	7712504	+	1170	protein_coding	- && O34559.1 RecName: Full=Unsaturated rhamnogalacturonyl hydrolase YteR; Short=URH && PF07470:Glycosyl Hydrolase Family 88	-
FGSG_03825	2178.8	1402.85	368.241	8395.96	4794.35	7467.68	1316.63	6886	-2.38683	0.000205787	0.00244251	-	2	5898010	5900428	-	2271	protein_coding	- && Q9SZJ2.1 RecName: Full=Glycine-rich domain-containing protein 2; Short=AtGRDP2 && PF07173:Protein of unknown function (DUF1399)	-
FGSG_04000	2832.53	1726.71	3305.61	17966.3	4726.46	12691.3	2621.62	11794.7	-2.16957	0.000210051	0.00249072	-	2	5419889	5420433	-	498	protein_coding	- && - && -	-
FGSG_06896	151.006	188.986	455.591	167.975	6147.47	1903.37	265.194	2739.61	-3.369	0.000212831	0.00252126	-	4	1611266	1612740	+	1290	protein_coding	- && - && PF01151:GNS1/SUR4 family	ELO
FGSG_10492	0.937925	0	0.856375	15.3977	11.8418	29.1603	0.5981	18.7999	-5.00556	0.000214449	0.00253799	-	1	10991018	10991619	-	552	protein_coding	- && - && -	-
FGSG_06124	6818.72	4017.96	4847.94	12119.4	17782.4	24761.1	5228.21	18221	-1.80123	0.000217124	0.00256718	-	3	4364933	4367663	+	2219	protein_coding	- && - && -	-
novel.265	54.3997	117.106	32.5422	11.1983	11.8418	10.6037	68.0161	11.2146	2.5983	0.000218599	0.00258215	-	2	5164732	5166340	-	1609	-	-	-
FGSG_12360	144.44	264.903	59.0899	22.3967	29.2098	1.32547	156.144	17.644	3.12923	0.00022115	0.00260978	-	2	5767844	5768389	+	546	protein_coding	- && - && -	-
FGSG_11073	62.841	82.3783	66.7972	445.134	155.522	262.442	70.6722	287.7	-2.02255	0.000222801	0.00262675	-	3	5807369	5808565	+	1197	protein_coding	- && A0MTQ2.1 RecName: Full=Beta-peptidyl aminopeptidase BapA; Contains: RecName: Full=Beta-peptidyl aminopeptidase BapA alpha subunit; Contains: RecName: Full=Beta-peptidyl aminopeptidase BapA beta subunit; Flags: Precursor && PF03576:Peptidase family S58	-
novel.318	249.488	306.9	566.92	51.7923	82.1032	128.57	374.436	87.4886	2.09774	0.000224832	0.00264817	-	3	4824998	4826440	+	1443	-	-	-
FGSG_10541	5.62755	1.61526	0	34.9948	33.157	19.882	2.41427	29.3446	-3.63418	0.000226426	0.0026644	-	1	11170313	11171036	+	645	protein_coding	- && - && -	-
FGSG_03671	1264.32	1021.65	226.939	148.378	137.365	201.471	837.638	162.405	2.36743	0.000228356	0.00268454	-	2	6289076	6289975	+	900	protein_coding	- && - && PF08241:Methyltransferase domain	Methyltransf_11
FGSG_08574	2575.54	1775.98	2119.53	8444.95	4880.4	7198.61	2157.02	6841.32	-1.66519	0.000229403	0.00269227	-	2	1400124	1401559	+	1241	protein_coding	- && - && -	-
FGSG_10553	7.5034	20.1908	18.8402	75.5888	60.7879	88.8063	15.5115	75.061	-2.26615	0.00022945	0.00269227	-	1	11232458	11233867	+	1326	protein_coding	- && - && -	-
FGSG_01747	67.5306	50.0731	76.2174	113.383	521.829	310.159	64.607	315.124	-2.28877	0.000230033	0.00269654	-	1	5770578	5771603	-	1026	protein_coding	- && - && -	-
FGSG_03167	34.7032	134.067	75.361	613.109	78.9454	1418.25	81.377	703.435	-3.11021	0.000232613	0.0027242	-	2	7649807	7650265	-	459	protein_coding	- && - && -	-
FGSG_02814	336.715	485.386	335.699	3416.89	276.309	78654.5	385.933	27449.2	-6.15225	0.000236212	0.00276372	-	2	8581438	8583036	-	1241	protein_coding	- && Q9UUD1.1 RecName: Full=Sterol regulatory element-binding protein 1; Contains: RecName: Full=Processed sterol regulatory element-binding protein 1 && PF00010:Helix-loop-helix DNA-binding domain	HLH
FGSG_03235	480.218	453.888	264.62	1826.73	713.666	2945.19	399.575	1828.53	-2.19385	0.000242463	0.00283417	-	2	7467441	7468658	+	1218	protein_coding	- && Q8ERS7.1 RecName: Full=Bis(5'-nucleosyl)-tetraphosphatase PrpE [asymmetrical]; AltName: Full=Ap4A hydrolase; AltName: Full=Diadenosine 5',5'''-P1,P4-tetraphosphate asymmetrical hydrolase; Short=Diadenosine tetraphosphatase && PF00149:Calcineurin-like phosphoesterase	Metallophos
FGSG_06969	649.044	1376.2	1061.9	15.3977	164.996	247.862	1029.05	142.752	2.84863	0.000252741	0.00295151	-	4	1874644	1876725	-	2082	protein_coding	- && - && PF12937:F-box-like	-
novel.268	22.5102	5.65341	6.851	74.189	82.1032	50.3677	11.6715	68.8866	-2.57413	0.000256335	0.00298991	-	2	5396851	5397387	-	480	-	-	-
FGSG_02343	74.0961	192.216	166.137	27.9959	36.3149	5.30187	144.15	23.2042	2.62027	0.000256616	0.00298991	-	1	7564753	7566930	-	2008	protein_coding	- && - && PF06609:Fungal trichothecene efflux pump (TRI12)	-
FGSG_02173	4.68963	5.65341	6.851	29.3957	58.4196	25.1839	5.73135	37.6664	-2.72554	0.000256756	0.00298991	-	1	7087507	7088894	+	1338	protein_coding	- && B5VL27.1 RecName: Full=Cell wall mannoprotein CIS3; AltName: Full=Covalently-linked cell wall protein 5/11; AltName: Full=Protein with internal repeats 4; AltName: Full=Soluble cell wall protein 8; Flags: Precursor >A6ZQH4.1 RecName: Full=Cell wall mannoprotein CIS3; AltName: Full=Covalently-linked cell wall protein 5/11; AltName: Full=Protein with internal repeats 4; AltName: Full=Soluble c…	-
FGSG_08651	1171.47	750.289	1115.86	418.538	245.52	222.678	1012.54	295.579	1.77744	0.000259325	0.00301698	-	2	1118866	1121319	-	2454	protein_coding	- && - && -	-
FGSG_04734	137.875	56.5341	61.659	1135.23	153.154	359.202	85.356	549.196	-2.68565	0.000259704	0.00301854	-	3	152081	154387	+	2307	protein_coding	- && Q8L7W8.1 RecName: Full=Alpha-L-fucosidase 2; AltName: Full=Alpha-1,2-fucosidase 2; AltName: Full=Alpha-L-fucosidase 95A; Short=AtFuc95A; AltName: Full=Alpha-L-fucoside fucohydrolase 2; AltName: Full=Protein ALTERED XYLOGLUCAN 8; Flags: Precursor && PF14498:Glycosyl hydrolase family 65, N-terminal domain	-
FGSG_01084	218.537	143.758	242.354	642.505	498.145	978.195	201.55	706.282	-1.8088	0.000259977	0.00301887	-	1	3565227	3567322	-	2017	protein_coding	- && - && PF14420:Clr5 domain	-
FGSG_13970	4.68963	1.61526	1.71275	27.9959	36.3149	14.5801	2.67255	26.297	-3.32639	0.000264881	0.00307292	-	3	7260367	7261068	-	558	protein_coding	- && - && PF14479:Prion-inhibition and propagation	-
FGSG_12627	39.3929	29.8823	40.2496	8.39876	4.73672	3.9764	36.5083	5.70396	2.70029	0.000265952	0.00308245	-	3	413208	415136	-	1035	protein_coding	- && - && PF05729:NACHT domain	NACHT
FGSG_03172	1191.17	568.572	375.949	1469.78	6797.2	3236.79	711.895	3834.59	-2.42965	0.000267003	0.00309172	-	2	7634087	7636029	+	1818	protein_coding	- && P15710.1 RecName: Full=Phosphate-repressible phosphate permease pho-4 && PF01384:Phosphate transporter family	-
novel.358	48.7721	52.496	35.1114	9.79855	9.47344	3.9764	45.4598	7.74946	2.53626	0.00026908	0.00311285	-	3	3796417	3797176	-	706	-	-	-
FGSG_01841	27.1998	38.7663	41.9624	223.967	83.6821	149.778	35.9762	152.476	-2.07828	0.000269595	0.00311589	-	1	6021726	6022526	+	726	protein_coding	- && - && -	-
FGSG_10668	271.998	88.0317	43.6751	807.681	611.037	732.983	134.568	717.234	-2.41504	0.000272104	0.00314194	-	1	11561370	11563263	-	1680	protein_coding	- && - && -	-
FGSG_00161	0	2.42289	2.56912	25.1963	25.2625	15.9056	1.66401	22.1215	-3.70634	0.000276327	0.00318771	-	1	520670	522476	-	1749	protein_coding	- && P50276.1 RecName: Full=High-affinity methionine permease && PF13520:Amino acid permease	-
FGSG_03211	287.943	145.374	119.892	447.934	833.663	935.78	184.403	739.125	-2.00391	0.00027728	0.00319572	-	2	7532680	7533066	+	387	protein_coding	- && - && -	-
FGSG_04931	57.2134	19.3831	14.5584	148.378	152.365	141.825	30.385	147.523	-2.28452	0.000281524	0.0032416	-	3	667341	668870	+	1530	protein_coding	- && - && -	-
FGSG_03775	26.2619	13.7297	44.5315	107.784	534.46	49.0423	28.1744	230.429	-3.03568	0.00028203	0.0032444	-	2	6016929	6018306	+	1329	protein_coding	- && Q0C9L4.1 RecName: Full=FAD-dependent monooxygenase ctvC; AltName: Full=Citreoviridin biosynthesis protein C && PF01494:FAD binding domain	FAD_binding_3
FGSG_03192	412.687	635.605	341.694	46.1932	176.838	42.4149	463.329	88.4819	2.37887	0.00028559	0.00328134	-	2	7579834	7580718	-	669	protein_coding	- && - && -	-
FGSG_01239	333.901	197.062	85.6375	50.3925	21.3152	49.0423	205.534	40.25	2.36232	0.000285773	0.00328134	-	1	4070855	4071408	+	498	protein_coding	- && - && -	-
FGSG_07005	498.038	409.469	501.836	1584.57	611.827	7731.45	469.781	3309.28	-2.81635	0.000287978	0.00330358	-	4	2001993	2003943	-	1821	protein_coding	- && - && PF13840:ACT domain	-
FGSG_11777	23.4481	16.1526	160.998	58.7913	281.835	2815.29	66.8664	1051.97	-3.97537	0.000288367	0.00330496	-	1	1649382	1650181	+	726	protein_coding	- && - && PF00150:Cellulase (glycosyl hydrolase family 5)	-
FGSG_03195	26.2619	41.1892	30.8295	271.56	87.6293	104.712	32.7602	154.634	-2.23394	0.00028909	0.00330984	-	2	7575810	7576481	+	672	protein_coding	- && - && PF00583:Acetyltransferase (GNAT) family	Acetyltransf_1
FGSG_11651	14.0689	15.345	2.56912	102.185	56.0512	47.7168	10.661	68.651	-2.68475	0.000289329	0.00330984	-	1	112387	112837	-	402	protein_coding	- && - && PF13577:SnoaL-like domain	-
FGSG_03450	41.2687	51.6884	38.5369	201.57	385.253	75.5516	43.8313	220.792	-2.33519	0.000290286	0.00331771	-	2	6865006	6866644	-	1215	protein_coding	- && - && -	-
FGSG_09208	0	0	0.856375	23.7965	2.36836	299.556	0.285458	108.573	-8.45079	0.000291333	0.00332531	-	4	7226374	7227557	-	936	protein_coding	- && - && PF13095:Kinetochore Sim4 complex subunit FTA2	-
FGSG_03720	427.694	294.785	359.677	2978.76	678.141	1257.87	360.719	1638.26	-2.18291	0.00029149	0.00332531	-	2	6163149	6163668	+	426	protein_coding	- && - && -	-
FGSG_02199	780.354	864.165	536.947	2619.01	5007.5	1416.92	727.155	3014.48	-2.05182	0.000294491	0.00335395	-	1	7158229	7159634	+	1406	protein_coding	- && - && PF12796:Ankyrin repeats (3 copies)	-
FGSG_04015	1100.19	654.988	804.992	7239.73	1362.6	3735.17	853.389	4112.5	-2.26864	0.000294545	0.00335395	-	2	5386921	5389051	+	1629	protein_coding	- && - && -	-
FGSG_07318	7.5034	7.26868	5.99462	60.1911	10.2629	107.363	6.92223	59.2723	-3.09081	0.000294956	0.00335554	-	4	3115298	3116501	-	1089	protein_coding	- && O00097.1 RecName: Full=Alcohol dehydrogenase 1; AltName: Full=ADH 2; AltName: Full=Alcohol dehydrogenase I && PF08240:Alcohol dehydrogenase GroES-like domain|PF00107:Zinc-binding dehydrogenase	ADH_N
FGSG_03959	32.8274	26.6518	3.4255	1.39979	0	0	20.9682	0.466598	5.68218	0.00029552	0.00335885	-	2	5552777	5553529	+	684	protein_coding	- && - && -	-
FGSG_03875	951.994	1204.18	3204.55	5804.94	15513.6	5661.07	1786.91	8993.19	-2.33142	0.000297063	0.00337279	-	2	5755399	5757082	+	1684	protein_coding	- && O42790.2 RecName: Full=Lysophospholipase; AltName: Full=Phospholipase B; Flags: Precursor && PF01735:Lysophospholipase catalytic domain	-
FGSG_00579	64.7168	50.0731	84.7811	909.865	179.206	145.801	66.5237	411.624	-2.62835	0.000297293	0.00337279	-	1	1840253	1842375	+	1641	protein_coding	- && Q00808.1 RecName: Full=Vegetative incompatibility protein HET-E-1 && PF06985:Heterokaryon incompatibility protein (HET)	-
novel.391	118.179	308.515	80.4992	23.7965	24.4731	47.7168	169.064	31.9955	2.40721	0.000298209	0.00337922	-	4	1041496	1044017	+	2522	-	-	-
FGSG_01277	2173.17	834.282	1450.7	3456.09	5066.71	12603.9	1486.05	7042.22	-2.24459	0.000298408	0.00337922	-	1	4207108	4209500	-	2221	protein_coding	- && O60153.1 RecName: Full=Uncharacterized protein C19C7.04c && PF10295:Uncharacterised protein (DUF2406)	-
FGSG_03834	15.0068	18.5755	12.8456	109.184	38.6832	79.528	15.476	75.7984	-2.28378	0.000301158	0.00340722	-	2	5871334	5873854	+	1965	protein_coding	- && P28584.1 RecName: Full=Low-affinity potassium transport protein && PF02386:Cation transport protein	-
FGSG_01673	21.5723	6.46105	11.1329	95.1859	11.8418	291.603	13.0554	132.877	-3.34892	0.000303164	0.00342678	-	1	5550233	5551292	-	855	protein_coding	- && - && PF11807:Domain of unknown function (DUF3328)	-
FGSG_03045	0	0	0	8.39876	30.7887	1.32547	0	13.5043	-6.4252	0.000303541	0.0034279	-	2	7979967	7981197	-	897	protein_coding	- && C8ZI10.1 RecName: Full=Sphingoid long-chain base transporter RSB1 && PF04479:RTA1 like protein	RTA1
FGSG_11411	15.0068	12.1145	4.28187	100.785	23.6836	88.8063	10.4677	71.0917	-2.75961	0.00030415	0.00343164	-	3	7232092	7233870	-	1488	protein_coding	- && Q2ULM2.1 RecName: Full=probable leucine aminopeptidase 2; AltName: Full=Aminopeptidase II; AltName: Full=Leucyl aminopeptidase 2; Short=LAP2; Flags: Precursor && PF04389:Peptidase family M28|PF02225:PA domain	-
FGSG_02627	25.324	34.7281	54.808	0	7.89454	1.32547	38.2867	3.07333	3.48396	0.000307194	0.00346	-	1	8450492	8451856	+	1023	protein_coding	- && - && PF10067:Predicted membrane protein (DUF2306)	-
FGSG_09182	0	3.23052	0.856375	15.3977	24.4731	23.8584	1.3623	21.2431	-3.92279	0.000307225	0.00346	-	4	7295311	7301978	+	6417	protein_coding	- && B8MYS6.1 RecName: Full=Non-reducing polyketide synthase pks27; Short=NRPKS; AltName: Full=Asparasone A synthesis protein pks27; AltName: Full=Cluster 27 polyketide synthase && PF14765:Polyketide synthase dehydratase|PF16073:Starter unit:ACP transacylase in aflatoxin biosynthesis|PF07993:Male sterility protein|PF00698:Acyl transferase domain|PF00109:Beta-ketoacyl synthase, N-terminal domain|P…	ketoacyl-synt
FGSG_11876	61.9031	62.1876	21.4094	5.59917	10.2629	5.30187	48.5	7.05465	2.74443	0.000307779	0.00346307	-	1	3269846	3270178	+	333	protein_coding	- && - && -	-
FGSG_08329	1444.4	1486.04	381.087	127.381	365.517	115.316	1103.84	202.738	2.44158	0.00031274	0.00351569	-	2	2224301	2226516	-	2010	protein_coding	- && P48445.1 RecName: Full=Biotin--protein ligase; AltName: Full=Biotin apo-protein ligase; Includes: RecName: Full=Biotin--[methylmalonyl-CoA-carboxytransferase] ligase; Includes: RecName: Full=Biotin--[propionyl-CoA-carboxylase [ATP-hydrolyzing]] ligase; AltName: Full=Holocarboxylase synthetase; Short=HCS; Includes: RecName: Full=Biotin--[methylcrotonoyl-CoA-carboxylase] ligase; Includes: RecN…	BPL_LipA_LipB
FGSG_11721	230.73	190.601	359.677	1174.43	614.195	939.756	260.336	909.459	-1.8041	0.000314391	0.00353102	-	1	737065	737970	-	906	protein_coding	- && - && PF00491:Arginase family	-
FGSG_10022	7315.82	25598.7	12572.4	2152.88	2116.52	5336.33	15162.3	3201.91	2.24357	0.000314874	0.00353324	-	1	9524558	9526298	+	1639	protein_coding	- && - && PF04479:RTA1 like protein	RTA1
FGSG_12656	0	0.807631	0.856375	33.595	12.6313	9.27827	0.554668	18.5015	-5.01116	0.000315495	0.00353699	-	3	760665	761054	+	390	protein_coding	- && - && -	-
FGSG_02955	3.7517	9.69157	14.5584	51.7923	78.9454	35.7876	9.33388	55.5084	-2.5719	0.000316223	0.00353877	-	2	8204982	8205296	-	255	protein_coding	- && - && -	-
FGSG_03314	10.3172	10.4992	5.99462	90.9865	29.2098	41.0895	8.937	53.7619	-2.58112	0.000316228	0.00353877	-	2	7252161	7253618	+	948	protein_coding	- && P50166.1 RecName: Full=D-arabinitol 2-dehydrogenase [ribulose-forming]; Short=ARDH && PF00106:short chain dehydrogenase	adh_short
FGSG_11141	223.226	310.13	256.056	2786.99	444.462	917.223	263.137	1382.89	-2.3932	0.000316534	0.00353898	-	3	5634766	5636100	-	1137	protein_coding	- && O42896.1 RecName: Full=Uncharacterized oxidoreductase C115.03 && PF02894:Oxidoreductase family, C-terminal alpha/beta domain|PF01408:Oxidoreductase family, NAD-binding Rossmann fold	GFO_IDH_MocA
FGSG_06086	1543.82	2362.32	626.866	349.948	307.097	438.73	1511	365.258	2.04901	0.000318502	0.00355776	-	3	4258771	4262959	+	2745	protein_coding	- && - && PF11915:Protein of unknown function (DUF3433)	-
FGSG_13826	1.87585	1.61526	0.856375	37.7944	10.2629	15.9056	1.44916	21.321	-3.87038	0.000320027	0.00357156	-	3	5400393	5402549	-	2064	protein_coding	- && O31788.1 RecName: Full=Serine protease AprX && PF00082:Subtilase family	Peptidase_S8
FGSG_12746	900.408	756.75	293.737	2838.78	1915.21	2820.59	650.298	2524.86	-1.95699	0.000320556	0.00357423	-	3	2436792	2437406	+	615	protein_coding	- && - && PF06094:Gamma-glutamyl cyclotransferase, AIG2-like	-
FGSG_02898	4.68963	2.42289	0	20.9969	29.2098	27.8348	2.37084	26.0138	-3.47756	0.000322896	0.00359706	-	2	8360177	8364003	+	3642	protein_coding	- && - && -	-
FGSG_04293	90.9788	196.254	241.498	347.149	942.608	1089.53	176.244	793.097	-2.1698	0.000328185	0.00365269	-	2	4524053	4525920	-	1811	protein_coding	- && - && -	-
FGSG_07854	2122.52	2442.28	1694.77	585.113	810.769	744.912	2086.52	713.598	1.54749	0.000334031	0.00371441	-	4	4694436	4698245	-	3663	protein_coding	- && O94679.1 RecName: Full=Condensin complex subunit 1; AltName: Full=XCAP-D2 homolog; AltName: Full=p128 && PF12717:non-SMC mitotic condensation complex subunit 1|PF12922:non-SMC mitotic condensation complex subunit 1, N-term	-
FGSG_05547	1367.5	2601.38	1931.98	572.515	693.14	634.899	1966.95	633.518	1.63428	0.000336489	0.00373837	-	3	2648715	2651801	+	2835	protein_coding	- && Q52EB3.1 RecName: Full=Serine/threonine-protein kinase ATG1; AltName: Full=Autophagy-related protein 1 && PF00069:Protein kinase domain|PF12063:Domain of unknown function (DUF3543)	Pkinase
FGSG_04698	0.937925	0	1.71275	22.3967	23.6836	9.27827	0.883558	18.4529	-4.41014	0.000338836	0.00376105	-	3	34003	34742	+	432	protein_coding	- && - && -	-
FGSG_00797	283.253	177.679	229.508	867.872	1340.49	448.008	230.147	885.457	-1.94487	0.000339785	0.00376714	-	1	2577652	2579764	+	2014	protein_coding	- && P27526.2 RecName: Full=Deoxyribodipyrimidine photo-lyase; AltName: Full=DNA photolyase; AltName: Full=Photoreactivating enzyme && PF03441:FAD binding domain of DNA photolyase|PF00875:DNA photolyase	-
FGSG_06423	457.708	342.435	182.408	1233.22	1469.96	865.53	327.517	1189.57	-1.86128	0.00034029	0.00376714	-	3	5332356	5334181	+	1826	protein_coding	- && - && -	-
novel.414	3.7517	12.9221	5.13825	26.5961	31.5781	115.316	7.27068	57.8299	-2.97856	0.000340301	0.00376714	-	4	3060027	3060799	+	719	-	-	-
FGSG_08833	31.8895	38.7663	19.6966	139.979	131.049	83.5044	30.1174	118.178	-1.97251	0.00034083	0.00376961	-	2	448260	449688	+	1263	protein_coding	- && - && -	-
FGSG_08272	642.479	217.253	204.674	2584.02	931.555	1544.17	354.802	1686.58	-2.24914	0.000341933	0.00377842	-	2	2410813	2413266	+	2325	protein_coding	- && Q55874.1 RecName: Full=Uncharacterized protein sll0103 && PF14623:Hint-domain|PF14624:VWA / Hh protein intein-like|PF13519:von Willebrand factor type A domain	-
FGSG_00642	35611.1	32940.8	15362.5	8131.4	2893.35	8705.67	27971.5	6576.8	2.08859	0.00034459	0.00380438	-	1	2049709	2051840	-	2132	protein_coding	- && - && -	-
FGSG_00288	1160.21	1101.61	179.839	61.5909	223.415	107.363	813.887	130.79	2.63365	0.00034613	0.00381796	-	1	899954	901071	+	834	protein_coding	- && Q3E793.1 RecName: Full=Uncharacterized bolA-like protein YAL044W-A && PF01722:BolA-like protein	-
FGSG_05650	19.6964	23.4213	30.8295	64.3905	86.0504	190.867	24.6491	113.769	-2.20395	0.000348623	0.00384202	-	3	2974190	2975103	-	807	protein_coding	- && - && -	-
FGSG_09107	13.131	7.26868	0	163.776	22.8942	54.3441	6.79988	80.338	-3.56489	0.000349775	0.00385127	-	4	7504007	7505659	-	1653	protein_coding	- && - && PF12796:Ankyrin repeats (3 copies)|PF13857:Ankyrin repeats (many copies)	-
FGSG_02393	9.37925	31.4976	15.4147	132.98	62.3668	88.8063	18.7639	94.7178	-2.32606	0.00035217	0.00387418	-	1	7698745	7702497	-	3753	protein_coding	- && - && PF06985:Heterokaryon incompatibility protein (HET)	-
FGSG_03827	0	2.42289	0	6.99896	7.89454	67.5988	0.807631	27.4974	-5.03044	0.000353674	0.00388726	-	2	5892983	5895934	-	2532	protein_coding	- && - && PF00722:Glycosyl hydrolases family 16	-
FGSG_03509	0	0	0	5.59917	15.7891	9.27827	0	10.2222	-6.01829	0.000356745	0.00391752	-	2	6719300	6720461	-	1059	protein_coding	- && - && PF10067:Predicted membrane protein (DUF2306)	-
FGSG_04736	381.736	591.186	1658.8	179.173	240.783	137.849	877.24	185.935	2.23677	0.000358938	0.0039381	-	3	158979	160205	+	1170	protein_coding	- && Q83K39.1 RecName: Full=3-phenylpropionate/cinnamic acid dioxygenase subunit alpha && PF00355:Rieske [2Fe-2S] domain	-
FGSG_08312	142.565	146.181	111.329	194.571	789.454	797.931	133.358	593.985	-2.15584	0.00035966	0.00394252	-	2	2284943	2289741	+	4554	protein_coding	- && P43071.1 RecName: Full=Multidrug resistance protein CDR1 && PF00005:ABC transporter|PF06422:CDR ABC transporter|PF01061:ABC-2 type transporter|PF14510:ABC-transporter extracellular N-terminal	ABC2_membrane
FGSG_06342	1283.08	977.233	1047.35	146.978	464.988	254.49	1102.55	288.819	1.92973	0.000362461	0.00396791	-	3	5066736	5068414	+	1560	protein_coding	- && P55809.1 RecName: Full=Succinyl-CoA:3-ketoacid coenzyme A transferase 1, mitochondrial; AltName: Full=3-oxoacid CoA-transferase 1; AltName: Full=Somatic-type succinyl-CoA:3-oxoacid CoA-transferase; Short=SCOT-s; Flags: Precursor && PF01144:Coenzyme A transferase	-
FGSG_00416	1607.6	2577.96	2096.41	120.382	157.891	800.582	2093.99	359.618	2.54265	0.00036262	0.00396791	-	1	1335091	1336772	-	1548	protein_coding	- && P22152.2 RecName: Full=Nitrate transporter; AltName: Full=Nitrate permease && PF07690:Major Facilitator Superfamily	MFS_1
FGSG_01570	373.294	246.327	174.7	50.3925	88.4188	75.5516	264.774	71.4543	1.88448	0.000366079	0.00400097	-	1	5179706	5181093	+	1140	protein_coding	- && Q00298.1 RecName: Full=Cutinase; AltName: Full=Cutin hydrolase; Flags: Precursor && PF01083:Cutinase	-
FGSG_03849	14.0689	7.26868	10.2765	62.9907	56.0512	35.7876	10.538	51.6098	-2.29899	0.00036629	0.00400097	-	2	5835246	5835858	-	573	protein_coding	- && - && PF13695:Zinc-binding domain	-
FGSG_11918	24.3861	53.3036	60.8026	142.779	113.681	528.861	46.1641	261.774	-2.50073	0.00036846	0.0040211	-	1	4135885	4136456	+	572	protein_coding	- && - && -	-
FGSG_07825	0	4.03815	0.856375	13.9979	20.5258	38.4385	1.63151	24.3208	-3.85598	0.000373141	0.00406859	-	4	4612557	4613202	+	501	protein_coding	- && - && -	-
FGSG_13969	35.6412	16.9602	13.702	68.5899	61.5774	287.626	22.1011	139.265	-2.65648	0.000375013	0.00408539	-	3	7256750	7257490	-	741	protein_coding	- && - && PF12796:Ankyrin repeats (3 copies)	-
FGSG_04527	7045.69	38070.1	33110	1591.56	7679.8	812.511	26075.3	3361.29	2.95538	0.000381112	0.00414817	-	2	3732149	3733832	+	1422	protein_coding	- && P34946.1 RecName: Full=Carboxypeptidase S1 && PF00450:Serine carboxypeptidase	Peptidase_S10
FGSG_03882	5.62755	7.26868	0.856375	16.7975	33.9465	74.2262	4.5842	41.6567	-3.18073	0.000382211	0.00415646	-	2	5734258	5738946	+	4425	protein_coding	- && O74676.1 RecName: Full=ABC transporter CDR4 && PF14510:ABC-transporter extracellular N-terminal|PF01061:ABC-2 type transporter|PF00005:ABC transporter|PF06422:CDR ABC transporter	ABC2_membrane
FGSG_04231	452.08	486.194	433.326	83.9876	71.8403	202.796	457.2	119.541	1.9389	0.000388732	0.00422365	-	2	4706083	4706995	+	849	protein_coding	- && - && -	-
FGSG_10097	1638.56	842.359	2454.37	11957	9575.28	2686.72	1645.09	8073.01	-2.29497	0.000392595	0.00426027	-	1	9792680	9794879	-	1723	protein_coding	- && Q92236.1 RecName: Full=Geranylgeranyl pyrophosphate synthase; Short=GGPP synthase; Short=GGPPSase; AltName: Full=(2E,6E)-farnesyl diphosphate synthase; AltName: Full=Dimethylallyltranstransferase; AltName: Full=Farnesyl diphosphate synthase; AltName: Full=Farnesyltranstransferase; AltName: Full=Geranylgeranyl diphosphate synthase; AltName: Full=Geranyltranstransferase && PF00348:Polyprenyl s…	-
FGSG_03935	480.218	557.265	318.571	1912.12	1410.75	1072.3	452.018	1465.06	-1.69638	0.000392794	0.00426027	-	2	5604430	5605553	+	912	protein_coding	- && P94681.1 RecName: Full=4-formylbenzenesulfonate dehydrogenase TsaC1/TsaC2; AltName: Full=Toluenesulfonate zinc-independent alcohol dehydrogenase TsaC && PF00106:short chain dehydrogenase	adh_short
FGSG_01872	18161	24631.9	15743.6	6537.03	5511.96	7902.43	19512.2	6650.48	1.55289	0.000410537	0.00444533	-	1	6172088	6173488	-	1293	protein_coding	- && - && PF11937:Protein of unknown function (DUF3455)	-
FGSG_05176	4075.29	5354.59	3705.53	1696.55	496.566	1210.15	4378.47	1134.42	1.94913	0.000410577	0.00444533	-	3	1394131	1394844	-	714	protein_coding	- && - && -	-
FGSG_02869	0	0	1.71275	20.9969	5.52617	33.1367	0.570917	19.8866	-5.10004	0.000412754	0.00446498	-	2	8441216	8442975	+	1557	protein_coding	- && B3FWT8.1 RecName: Full=Efflux pump rdc3; AltName: Full=Hypothemycin biosynthesis cluster protein rdc3 && PF07690:Major Facilitator Superfamily	MFS_1
FGSG_10210	787.857	863.357	128.456	62.9907	161.838	23.8584	593.224	82.8957	2.83268	0.00041398	0.00447433	-	1	10154741	10155776	-	984	protein_coding	- && Q5BD77.1 RecName: Full=Probable 4-hydroxy-2-oxoglutarate aldolase, mitochondrial; AltName: Full=Dihydrodipicolinate synthase-like; Short=DHDPS-like protein; AltName: Full=Probable 2-keto-4-hydroxyglutarate aldolase; Short=Probable KHG-aldolase && PF00701:Dihydrodipicolinate synthetase family	-
FGSG_03363	50.648	53.3036	102.765	62.9907	687.614	591.158	68.9055	447.254	-2.69914	0.000414516	0.00447619	-	2	7118393	7120862	+	2315	protein_coding	- && O60135.1 RecName: Full=Long-chain-fatty-acid--CoA ligase 1; AltName: Full=Fatty acid activator 1; AltName: Full=Long-chain acyl-CoA synthetase 1 && PF00501:AMP-binding enzyme	AMP-binding
FGSG_13427	24.3861	46.8426	121.605	0	13.4207	2.65093	64.278	5.35721	3.49233	0.000421315	0.00454563	-	2	2638935	2639657	+	723	protein_coding	- && A0A097ZPE8.1 RecName: Full=Short chain dehydrogenase andI; AltName: Full=Anditomin synthesis protein I && PF00106:short chain dehydrogenase	adh_short
FGSG_11377	16.8827	22.6137	5.13825	141.379	41.0516	83.5044	14.8782	88.645	-2.56861	0.000421957	0.00454858	-	3	7327648	7329108	-	1119	protein_coding	- && - && -	-
FGSG_12589	11143.5	18046.5	9234.29	2907.37	4983.82	3820	12808.1	3903.73	1.71402	0.000422572	0.00455123	-	3	89820	93075	+	2283	protein_coding	- && - && -	-
FGSG_13421	18.7585	198.677	121.605	8.39876	14.9996	22.5329	113.014	15.3104	2.88364	0.000427783	0.00460333	-	2	2575166	2575405	+	240	protein_coding	- && - && -	-
FGSG_11227	44.0825	95.3004	25.6912	1.39979	9.47344	10.6037	55.0247	7.15899	2.91604	0.000434141	0.00466768	-	3	5390796	5392241	-	1395	protein_coding	- && P41365.1 RecName: Full=Lipase B; AltName: Full=CALB; Flags: Precursor && -	-
FGSG_10619	24.3861	55.7265	2.56912	0	1.57891	0	27.5606	0.526302	5.38338	0.000436607	0.0046901	-	1	11432140	11434454	-	2163	protein_coding	- && Q4P333.1 RecName: Full=Chitin synthase 7; AltName: Full=Chitin-UDP acetyl-glucosaminyl transferase 7 && PF03142:Chitin synthase	-
FGSG_06329	15.9447	12.1145	10.2765	114.783	49.7356	35.7876	12.7786	66.7687	-2.38332	0.000440643	0.00472934	-	3	5029591	5030196	-	606	protein_coding	- && - && PF13508:Acetyltransferase (GNAT) domain	-
FGSG_08715	2441.42	3064.15	1502.94	685.899	812.348	762.144	2336.17	753.463	1.63235	0.000442125	0.00474112	-	2	891051	893034	-	1743	protein_coding	- && Q12627.2 RecName: Full=D-lactate dehydrogenase [cytochrome], mitochondrial; AltName: Full=D-lactate ferricytochrome C oxidoreductase; Short=D-LCR; Flags: Precursor && PF01565:FAD binding domain|PF02913:FAD linked oxidases, C-terminal domain	FAD_binding_4
FGSG_09670	409.873	451.466	399.071	148.378	151.575	153.754	420.137	151.236	1.47405	0.000453555	0.00485947	-	4	5684653	5685558	-	906	protein_coding	- && - && PF07859:alpha/beta hydrolase fold	Abhydrolase_3
FGSG_13699	725.016	584.725	283.46	92.3863	193.416	127.245	531.067	137.682	1.94369	0.000454092	0.004861	-	1	9729916	9730800	-	885	protein_coding	- && - && -	-
FGSG_11714	0	0	0	8.39876	4.73672	17.2311	0	10.1222	-5.97866	0.000458204	0.00490075	-	1	700658	701637	-	912	protein_coding	- && P9WQP6.1 RecName: Full=3 beta-hydroxysteroid dehydrogenase/Delta 5-->4-isomerase; AltName: Full=Cholesterol dehydrogenase; Includes: RecName: Full=3-beta-hydroxy-Delta(5)-steroid dehydrogenase; Short=3-beta-HSD; Short=3BHSD; AltName: Full=3-beta hydroxysterol dehydrogenase; AltName: Full=3-beta-hydroxy-5-ene steroid dehydrogenase; AltName: Full=Progesterone reductase; Includes: RecName: Full…	-
FGSG_02715	134.123	205.138	133.594	418.538	633.142	432.102	157.619	494.594	-1.65029	0.000464296	0.00496161	-	1	8701563	8702345	+	783	protein_coding	- && - && PF00149:Calcineurin-like phosphoesterase	Metallophos
FGSG_03943	0	0	0.856375	25.1963	3.15781	18.5565	0.285458	15.6369	-5.63941	0.000466478	0.00498061	-	2	5590227	5591234	+	669	protein_coding	- && - && -	-
FGSG_11079	45.0204	137.297	143.871	81.188	2032.84	626.946	108.73	913.659	-3.07112	0.000467759	0.00498997	-	3	5791930	5793838	+	1661	protein_coding	- && O94491.1 RecName: Full=Uncharacterized transporter C417.10 && PF07690:Major Facilitator Superfamily	MFS_1
FGSG_05943	745.651	659.834	571.202	2298.46	1297.07	2536.94	658.896	2044.16	-1.63313	0.000475403	0.00506713	-	3	3823588	3824260	-	673	protein_coding	- && - && -	-
FGSG_11695	31.8895	12.1145	8.56375	117.583	108.155	50.3677	17.5226	92.0352	-2.40045	0.00047607	0.00506986	-	1	539202	539774	-	573	protein_coding	- && - && -	-
FGSG_08842	5392.13	2712.83	7155.01	20313.8	14440.7	17471	5086.66	17408.5	-1.775	0.000477465	0.00508033	-	2	415454	417330	-	1825	protein_coding	- && P43094.1 RecName: Full=Candidapepsin-5; AltName: Full=ACP 5; AltName: Full=Aspartate protease 5; AltName: Full=Secreted aspartic protease 5; Flags: Precursor && PF00026:Eukaryotic aspartyl protease	Asp
FGSG_00028	26.2619	48.4578	6.851	0	3.15781	0	27.1902	1.0526	4.42276	0.000477938	0.00508097	-	1	123521	124401	-	828	protein_coding	- && C9S5C6.1 RecName: Full=Extracellular metalloprotease VDBG_01143; Flags: Precursor && PF05572:Pregnancy-associated plasma protein-A	-
FGSG_11797	1725.78	1968.2	1430.15	660.702	593.669	625.62	1708.04	626.664	1.44679	0.000483104	0.0051308	-	1	2082680	2085722	-	2790	protein_coding	- && Q54PQ4.1 RecName: Full=Ras guanine nucleotide exchange factor A; Short=Aimless; AltName: Full=RasGEF domain-containing protein A && PF00618:RasGEF N-terminal motif|PF00617:RasGEF domain	-
FGSG_02469	8301.58	17782.4	23469	41352.7	80568.5	62530.2	16517.6	61483.8	-1.8962	0.000483564	0.0051308	-	1	7933667	7935261	-	1547	protein_coding	- && P23618.2 RecName: Full=Thiamine thiazole synthase; AltName: Full=Stress-inducible protein sti35; AltName: Full=Thiazole biosynthetic enzyme >J9N5G7.1 RecName: Full=Thiamine thiazole synthase; AltName: Full=Stress-inducible protein sti35; AltName: Full=Thiazole biosynthetic enzyme && PF01946:Thi4 family	-
FGSG_05381	1783	2814.59	3678.13	1076.44	781.559	738.285	2758.57	865.428	1.6727	0.000483873	0.0051308	-	3	2081948	2083631	-	1605	protein_coding	- && - && -	-
FGSG_09222	72.2202	33.9205	64.2281	123.182	359.201	224.004	56.7896	235.462	-2.05583	0.000485032	0.00513868	-	4	7194737	7195810	-	1014	protein_coding	- && - && PF00106:short chain dehydrogenase	adh_short
FGSG_02913	198.84	213.214	61.659	30.7954	46.5778	22.5329	157.905	33.302	2.23503	0.000485904	0.00514349	-	2	8313770	8314627	+	615	protein_coding	- && - && -	-
FGSG_11230	348.908	463.58	614.021	1152.03	1379.18	1965.67	475.503	1498.96	-1.65626	0.000486749	0.00514802	-	3	5382102	5382993	-	892	protein_coding	- && Q8N5I4.2 RecName: Full=Dehydrogenase/reductase SDR family member on chromosome X; AltName: Full=DHRSXY; AltName: Full=Short chain dehydrogenase/reductase family 46C member 1; AltName: Full=Short chain dehydrogenase/reductase family 7C member 6; Flags: Precursor && PF00106:short chain dehydrogenase	adh_short
FGSG_10872	6.56548	8.88394	19.6966	123.182	31.5781	58.3206	11.7153	71.0268	-2.59117	0.000487592	0.00515098	-	3	6420171	6420532	+	309	protein_coding	- && - && -	-
FGSG_02318	85.3512	203.523	27.404	664.902	527.355	441.381	105.426	544.546	-2.3679	0.000487865	0.00515098	-	1	7504552	7507008	-	2346	protein_coding	- && - && -	-
FGSG_06217	5.62755	19.3831	8.56375	95.1859	18.1574	129.896	11.1915	81.0797	-2.84483	0.000489065	0.00515924	-	3	4696870	4698512	+	1065	protein_coding	- && Q00258.1 RecName: Full=Norsolorinic acid reductase A; AltName: Full=Aflatoxin biosynthesis protein E && PF00248:Aldo/keto reductase family	Aldo_ket_red
FGSG_12820	9.37925	20.1908	2.56912	183.373	30.7887	50.3677	10.713	88.1764	-3.03228	0.0004937	0.00520369	-	3	3495520	3495966	+	447	protein_coding	- && - && -	-
FGSG_12571	161.323	86.4165	89.063	1140.83	175.259	449.333	112.268	588.474	-2.38954	0.000494408	0.00520669	-	2	8531268	8531885	-	618	protein_coding	- && Q9PAM5.1 RecName: Full=Ubiquinone biosynthesis O-methyltransferase; AltName: Full=2-polyprenyl-6-hydroxyphenol methylase; AltName: Full=3-demethylubiquinone 3-O-methyltransferase && PF08241:Methyltransferase domain	Methyltransf_11
FGSG_11374	20.6344	22.6137	19.6966	79.7882	78.9454	67.5988	20.9815	75.4441	-1.84644	0.000508008	0.00534535	-	3	7333749	7335863	+	1950	protein_coding	- && - && -	-
FGSG_07174	317.019	957.042	1231.47	54.5919	108.155	288.952	835.176	150.566	2.47268	0.000512741	0.00539055	-	4	2618827	2620357	-	1356	protein_coding	- && Q96VJ7.1 RecName: Full=NADP-specific glutamate dehydrogenase; Short=NADP-GDH; AltName: Full=NADP-dependent glutamate dehydrogenase && PF00208:Glutamate/Leucine/Phenylalanine/Valine dehydrogenase|PF02812:Glu/Leu/Phe/Val dehydrogenase, dimerisation domain	-
FGSG_05744	639.665	840.743	304.013	2194.88	1429.7	3197.03	594.807	2273.87	-1.93442	0.000517236	0.00543319	-	3	3256855	3258532	-	1578	protein_coding	- && - && -	-
FGSG_06400	114.427	153.45	129.313	354.148	286.572	1043.14	132.396	561.287	-2.08283	0.000518882	0.00544229	-	3	5267108	5269086	+	1347	protein_coding	- && Q8PXC4.1 RecName: Full=RNA 3'-terminal phosphate cyclase; Short=RNA cyclase; Short=RNA-3'-phosphate cyclase && PF01137:RNA 3'-terminal phosphate cyclase	-
FGSG_07758	2.81378	0.807631	4.28187	18.1973	127.102	1.32547	2.63443	48.8749	-4.22919	0.00051909	0.00544229	-	4	4410204	4411322	+	1119	protein_coding	- && G3XMC6.1 RecName: Full=Dehydrogenase azaJ; AltName: Full=Azaphilone biosynthesis cluster protein azaJ && PF08240:Alcohol dehydrogenase GroES-like domain	ADH_N
FGSG_07744	6.56548	15.345	5.13825	30.7954	37.1043	107.363	9.01624	58.4209	-2.68608	0.000519427	0.00544229	-	4	4363179	4365279	-	1656	protein_coding	- && - && -	-
FGSG_04647	3.7517	0.807631	0.856375	20.9969	23.6836	15.9056	1.80524	20.1954	-3.52033	0.000521397	0.00545829	-	2	3395044	3395931	-	888	protein_coding	- && - && PF11327:Protein of unknown function (DUF3129)	-
FGSG_08209	0.937925	3.23052	10.2765	16.7975	81.3137	35.7876	4.81498	44.6329	-3.21528	0.000527165	0.005514	-	2	2579628	2593253	-	13272	protein_coding	- && Q4WVN4.1 RecName: Full=Nonribosomal peptide synthetase 8 && PF00550:Phosphopantetheine attachment site|PF00668:Condensation domain|PF00501:AMP-binding enzyme	AMP-binding
FGSG_03721	1.87585	0.807631	2.56912	16.7975	53.6828	5.30187	1.75087	25.2607	-3.87637	0.000530754	0.00554683	-	2	6161511	6162563	+	903	protein_coding	- && - && PF05368:NmrA-like family	NmrA
FGSG_04207	77.8478	405.431	490.703	1139.43	3245.44	1088.21	324.66	1824.36	-2.49041	0.000531972	0.00555484	-	2	4762627	4763466	+	790	protein_coding	- && - && -	-
FGSG_13224	73.1582	52.496	91.6321	720.893	114.471	278.348	72.4288	371.237	-2.35625	0.000532726	0.00555484	-	4	4544625	4545843	+	1164	protein_coding	- && Q06816.2 RecName: Full=Putative epoxide hydrolase; AltName: Full=Epoxide hydratase; Flags: Precursor && PF06441:Epoxide hydrolase N terminus	EHN
FGSG_13963	117.241	43.6121	149.009	552.918	84.4715	1845.05	103.287	827.48	-3.0019	0.000532872	0.00555484	-	3	7227025	7227990	-	966	protein_coding	- && Q93RX5.1 RecName: Full=L-carnitine dehydrogenase; Short=CDH; Short=L-CDH && PF00725:3-hydroxyacyl-CoA dehydrogenase, C-terminal domain|PF02737:3-hydroxyacyl-CoA dehydrogenase, NAD binding domain	3HCDH_N
FGSG_07715	20.6344	78.3402	5.99462	470.33	311.045	72.9007	34.9897	284.759	-3.02244	0.000534046	0.00556238	-	4	4268363	4269794	+	1050	protein_coding	- && M2SNN6.1 RecName: Full=Secondary metabolism regulator LAE1; AltName: Full=Methyltransferase LAE1; AltName: Full=Velvet complex subunit LAE1 && PF13489:Methyltransferase domain	-
FGSG_07678	1107.69	9391.13	45017.9	417.138	3413.6	164.358	18505.6	1331.7	3.79624	0.000542305	0.00564363	-	4	4174363	4175729	+	1317	protein_coding	- && Q8X176.1 RecName: Full=Acid phosphatase; Flags: Precursor && PF04185:Phosphoesterase family	Phosphoesterase
FGSG_07821	17.8206	9.69157	1.71275	92.3863	4.73672	284.975	9.74163	127.366	-3.71013	0.000548049	0.0056986	-	4	4597689	4602404	+	4650	protein_coding	- && - && -	-
FGSG_07072	10215.9	4948.35	5978.35	39157.8	13263.6	28211.2	7047.53	26877.6	-1.9312	0.000553262	0.00574796	-	4	2237724	2238511	-	732	protein_coding	- && - && PF12273:Chitin synthesis regulation, resistance to Congo red	-
FGSG_07130	233.543	298.823	494.985	2350.25	204.468	54084.4	342.45	18879.7	-5.78477	0.000562323	0.00583372	-	4	2459954	2461170	+	1217	protein_coding	- && - && -	-
FGSG_00199	35.6412	17.7679	33.3986	218.368	36.3149	237.259	28.9359	163.98	-2.50065	0.000562713	0.00583372	-	1	636024	636650	+	627	protein_coding	- && - && -	-
FGSG_07493	57.2134	46.8426	47.1006	186.172	116.839	189.542	50.3855	164.184	-1.70215	0.00056307	0.00583372	-	4	3672018	3675865	-	3723	protein_coding	- && Q9P7Q7.1 RecName: Full=Peroxide stress-activated histidine kinase mak1; AltName: Full=His-Asp phosphorelay kinase phk3; AltName: Full=Mcs4-associated kinase 1 && PF00512:His Kinase A (phospho-acceptor) domain|PF02518:Histidine kinase-, DNA gyrase B-, and HSP90-like ATPase|PF00072:Response regulator receiver domain	HATPase_c
FGSG_07160	4712.14	2497.19	3421.22	13858	5559.33	27942.2	3543.52	15786.5	-2.15542	0.000563409	0.00583372	-	4	2571140	2572379	-	1187	protein_coding	- && - && -	-
FGSG_06482	19.6964	130.029	184.977	23.7965	2.36836	0	111.567	8.72161	3.71079	0.000570876	0.00590608	-	4	178771	179862	-	1092	protein_coding	- && - && PF13816:Haem-containing dehydratase	-
FGSG_00876	38.4549	16.9602	13.702	135.78	41.0516	210.749	23.0391	129.194	-2.48715	0.000571433	0.00590688	-	1	2859086	2860571	-	1323	protein_coding	- && D4AQ83.1 RecName: Full=PGA52-like protein ARB_06390; AltName: Full=Allergen Asp f 4 homolog; Flags: Precursor && PF10287:Putative TOS1-like glycosyl hydrolase (DUF2401)|PF10290:Glycine-rich protein domain (DUF2403)	-
FGSG_06616	4699.94	3707.83	1968.81	1023.25	847.084	1273.77	3458.86	1048.04	1.72284	0.000571995	0.00590774	-	4	600039	602544	+	2506	protein_coding	- && D4B0V1.1 RecName: Full=Probable glucan endo-1,3-beta-glucosidase ARB_02077; AltName: Full=(1->3)-beta-glucan endohydrolase ARB_02077; Short=(1->3)-beta-glucanase ARB_02077; Flags: Precursor && PF12708:Pectate lyase superfamily protein	-
FGSG_03160	2.81378	0.807631	1.71275	23.7965	14.9996	18.5565	1.77805	19.1175	-3.44141	0.000572851	0.00590893	-	2	7666002	7666928	+	927	protein_coding	- && Q46DC4.1 RecName: Full=4-hydroxy-tetrahydrodipicolinate synthase; Short=HTPA synthase && PF00701:Dihydrodipicolinate synthetase family	-
FGSG_05154	885.401	420.776	841.816	2082.89	1619.17	5056.66	715.998	2919.57	-2.02769	0.000573449	0.00590893	-	3	1323127	1325009	-	1770	protein_coding	- && Q10153.2 RecName: Full=CDP-diacylglycerol--inositol 3-phosphatidyltransferase; AltName: Full=Phosphatidylinositol synthase; Short=PI synthase; Short=PtdIns synthase && PF01066:CDP-alcohol phosphatidyltransferase	CDP-OH_P_transf
FGSG_04997	20.6344	30.69	17.1275	86.7872	61.5774	128.57	22.8173	92.3116	-2.01042	0.000573548	0.00590893	-	3	849338	850890	-	1386	protein_coding	- && - && PF09692:Argonaute siRNA chaperone (ARC) complex subunit Arb1	-
FGSG_13587	96.6063	92.8775	88.2066	370.945	220.258	255.815	92.5635	282.339	-1.60746	0.000574416	0.00591293	-	4	6416436	6417876	-	1233	protein_coding	- && Q3UX83.1 RecName: Full=Probable inactive 1-aminocyclopropane-1-carboxylate synthase-like protein 2; Short=ACC synthase-like protein 2 && PF00155:Aminotransferase class I and II	Aminotran_1_2
FGSG_10643	0	1.61526	0	6.99896	57.6301	3.9764	0.53842	22.8685	-5.36583	0.000581669	0.00598261	-	1	11501731	11503201	+	1278	protein_coding	- && Q9F131.1 RecName: Full=3-hydroxybenzoate 6-hydroxylase 1; AltName: Full=Constitutive 3-hydroxybenzoate 6-hydroxylase && PF01494:FAD binding domain	FAD_binding_3
FGSG_02147	22.5102	28.2671	5.99462	174.974	33.9465	148.452	18.924	119.124	-2.64952	0.000585187	0.00601377	-	1	7020332	7021746	+	1278	protein_coding	- && D4B5N0.1 RecName: Full=Metallocarboxypeptidase A-like protein ARB_03789; Flags: Precursor && PF00246:Zinc carboxypeptidase	-
FGSG_01802	61.9031	33.1129	87.3502	506.725	172.101	163.032	60.7887	280.619	-2.20579	0.00058632	0.00602039	-	1	5917046	5918619	+	1479	protein_coding	- && Q99385.1 RecName: Full=Vacuolar calcium ion transporter; AltName: Full=High copy number undoes manganese protein 1; AltName: Full=Manganese resistance 1 protein; AltName: Full=Vacuolar Ca(2+)/H(+) exchanger && PF01699:Sodium/calcium exchanger protein	Na_Ca_ex
FGSG_09894	1274.64	1509.46	1822.37	613.109	502.092	567.3	1535.49	560.834	1.4535	0.000587749	0.00603005	-	1	9077138	9078423	+	1286	protein_coding	- && Q5XID5.1 RecName: Full=Protein yippee-like 4 >Q65Z93.1 RecName: Full=Protein yippee-like 4 && PF03226:Yippee zinc-binding/DNA-binding /Mis18, centromere assembly	-
FGSG_12729	758.782	560.496	572.915	160.976	228.152	254.49	630.731	214.539	1.55488	0.000589594	0.00604395	-	3	2128408	2129695	-	1122	protein_coding	- && - && -	-
FGSG_04105	2359.82	1479.58	575.484	352.748	466.567	222.678	1471.63	347.331	2.08201	0.000590793	0.00605122	-	2	5088717	5089637	-	870	protein_coding	- && - && PF02114:Phosducin	-
FGSG_01926	14419.7	15294.9	3053.83	3044.55	2505.73	1678.04	10922.8	2409.44	2.18057	0.000592623	0.00606492	-	1	6341154	6343168	+	1957	protein_coding	- && P78790.3 RecName: Full=Probable electron transfer flavoprotein subunit alpha, mitochondrial; Short=Alpha-ETF; Flags: Precursor && -	-
FGSG_01693	5532.82	3291.09	4041.23	23628.5	1663.38	89821.6	4288.38	38371.2	-3.16152	0.000596656	0.00610113	-	1	5617239	5621468	-	4176	protein_coding	- && - && PF12396:Protein of unknown function (DUF3659)	-
FGSG_03319	5851.72	6960.97	1678.49	26155.1	16333.8	17162.1	4830.39	19883.7	-2.04136	0.000599445	0.00612457	-	2	7239411	7242251	-	2841	protein_coding	- && P46468.2 RecName: Full=Putative cell division cycle ATPase && PF00004:ATPase family associated with various cellular activities (AAA)	AAA
FGSG_06328	2690.91	2064.3	5212.75	14595.6	8812.67	11091.5	3322.65	11499.9	-1.79119	0.000603055	0.00614949	-	3	5026136	5030004	+	3766	protein_coding	- && Q608B0.1 RecName: Full=Probable phosphoketolase && -	-
FGSG_01782	578.7	1068.5	1745.29	7392.31	2972.29	3444.89	1130.83	4603.16	-2.02509	0.000603323	0.00614949	-	1	5863838	5864374	-	537	protein_coding	- && P0A0V4.1 RecName: Full=Organic hydroperoxide resistance protein >P0A0V5.1 RecName: Full=Organic hydroperoxide resistance protein && PF02566:OsmC-like protein	-
FGSG_03317	25.324	37.151	28.2604	194.571	161.049	50.3677	30.2451	135.329	-2.16129	0.00060338	0.00614949	-	2	7244435	7246260	+	1353	protein_coding	- && Q5AGW8.1 RecName: Full=Purine nucleoside permease; Flags: Precursor && PF06516:Purine nucleoside permease (NUP)	-
FGSG_03257	244.798	260.057	282.604	2235.47	1219.71	314.136	262.486	1256.44	-2.2589	0.000609012	0.00620175	-	2	7400658	7403933	-	3171	protein_coding	- && Q5BEJ6.1 RecName: Full=Iterative polyketide synthase afoE; AltName: Full=Asperfuranone biosynthesis protein B && PF00550:Phosphopantetheine attachment site|PF07993:Male sterility protein|PF00501:AMP-binding enzyme	NAD_binding_4
FGSG_10692	6.56548	0	0	65.7903	8.68399	39.764	2.18849	38.0794	-4.15257	0.000609514	0.00620175	-	1	11619839	11620365	+	477	protein_coding	- && - && -	-
FGSG_09536	457.708	115.491	225.227	3885.83	397.095	1003.38	266.142	1762.1	-2.72707	0.000615291	0.00625537	-	4	6127878	6129707	+	1452	protein_coding	- && - && -	-
novel.463	28.1378	88.0317	62.5154	13.9979	12.6313	3.9764	59.5616	10.2019	2.53572	0.000618438	0.00628219	-	4	1224838	1225394	-	473	-	-	-
FGSG_06017	239.171	395.739	381.943	79.7882	95.5239	139.174	338.951	104.829	1.69409	0.000620978	0.0063028	-	3	4055701	4056457	+	708	protein_coding	- && - && PF05630:Necrosis inducing protein (NPP1)	-
FGSG_05714	306.702	373.933	557.5	1223.42	1113.92	1284.38	412.712	1207.24	-1.54826	0.000622817	0.00631626	-	3	3165069	3165865	+	797	protein_coding	- && - && -	-
FGSG_03909	30.0136	13.7297	11.9892	244.964	31.5781	82.179	18.5775	119.574	-2.6853	0.000633368	0.00641799	-	2	5661829	5662900	-	816	protein_coding	- && Q0CCF8.1 RecName: Full=Probable pectate lyase F; Flags: Precursor && PF03211:Pectate lyase	-
FGSG_13634	304.826	161.526	271.471	536.121	720.771	1554.77	245.941	937.222	-1.93018	0.000634237	0.00642152	-	4	5438283	5441502	+	2832	protein_coding	- && Q10451.2 RecName: Full=Pentatricopeptide repeat-containing protein 5, mitochondrial; Flags: Precursor && PF13812:Pentatricopeptide repeat domain|PF13041:PPR repeat family	-
FGSG_01100	1489.43	2489.12	2832.89	270.16	917.345	576.578	2270.48	588.028	1.94788	0.000635701	0.00643106	-	1	3626181	3628204	+	1761	protein_coding	- && - && PF00046:Homeobox domain	Homeobox
FGSG_08672	11660.3	10384.5	6352.59	3841.03	749.191	577.904	9465.8	1722.71	2.45833	0.000636704	0.00643593	-	2	1055266	1057552	-	2232	protein_coding	- && O94343.1 RecName: Full=Uncharacterized MFS-type transporter C1271.10c && PF07690:Major Facilitator Superfamily	MFS_1
FGSG_12782	3.7517	8.07631	12.8456	36.3946	34.736	66.2734	8.22454	45.8013	-2.46777	0.000638102	0.00644478	-	3	3064120	3064527	-	408	protein_coding	- && - && -	-
FGSG_10712	5.62755	11.3068	5.13825	19.5971	43.4199	72.9007	7.35754	45.3059	-2.61662	0.000639704	0.00645568	-	1	11674051	11675287	+	1188	protein_coding	- && Q00208.1 RecName: Full=Alkaline protease 1; Short=ALP; AltName: Full=Aspergillopeptidase B; AltName: Full=Aspergillus proteinase B; AltName: Full=Elastase; AltName: Full=Elastinolytic serine proteinase; AltName: Full=Oryzin; Flags: Precursor && PF00082:Subtilase family|PF05922:Peptidase inhibitor I9	Peptidase_S8
FGSG_09969	122.868	127.606	80.4992	27.9959	13.4207	39.764	110.324	27.0602	2.04583	0.000647865	0.00653268	-	1	9315395	9315679	-	285	protein_coding	- && - && -	-
FGSG_05811	49.71	32.3052	10.2765	200.17	57.6301	269.07	30.7639	175.623	-2.51234	0.00065107	0.00655964	-	3	3451284	3452507	+	1224	protein_coding	- && - && PF15508:beta subunit of N-acylethanolamine-hydrolyzing acid amidase	-
FGSG_02290	24.3861	29.8823	40.2496	159.576	155.522	62.297	31.506	125.799	-1.9982	0.000664517	0.00668965	-	1	7413920	7415707	+	1788	protein_coding	- && - && -	-
FGSG_07637	25.324	42.8044	118.18	6.99896	14.9996	2.65093	62.1027	8.21651	2.87274	0.000665554	0.00669462	-	4	4072943	4074325	+	1152	protein_coding	- && - && -	-
FGSG_10200	3024.81	3150.57	2645.34	1331.2	1012.08	727.681	2940.24	1023.65	1.5223	0.000671883	0.00675278	-	1	10127598	10129178	+	1280	protein_coding	- && P0CL53.1 RecName: Full=S-(hydroxymethyl)glutathione dehydrogenase; AltName: Full=Glutathione-dependent formaldehyde dehydrogenase; Short=FALDH; Short=FDH; Short=FLD; Short=GSH-FDH && PF08240:Alcohol dehydrogenase GroES-like domain|PF00107:Zinc-binding dehydrogenase	ADH_N
FGSG_07666	735.333	545.958	1590.29	18.1973	299.203	29.1603	957.193	115.52	3.04414	0.000673556	0.00676408	-	4	4140955	4142669	-	1644	protein_coding	- && Q6MYX6.1 RecName: Full=Probable quinate permease; AltName: Full=Quinate transporter && PF00083:Sugar (and other) transporter	Sugar_tr
FGSG_03401	50.648	29.8823	46.2442	260.361	134.997	98.0846	42.2582	164.481	-1.96027	0.000675445	0.0067772	-	2	7012008	7013198	-	1161	protein_coding	- && - && -	-
FGSG_07462	26.2619	18.5755	7.70737	81.188	80.5243	66.2734	17.5149	75.9952	-2.12143	0.000675961	0.0067772	-	4	3589996	3591497	-	1452	protein_coding	- && - && PF00328:Histidine phosphatase superfamily (branch 2)	Acid_phosphat_A
FGSG_00179	256.054	174.448	89.9194	20.9969	39.4727	59.646	173.474	40.0385	2.11376	0.000679908	0.00681123	-	1	573899	575060	-	1050	protein_coding	- && M2SNN6.1 RecName: Full=Secondary metabolism regulator LAE1; AltName: Full=Methyltransferase LAE1; AltName: Full=Velvet complex subunit LAE1 && PF13489:Methyltransferase domain	-
FGSG_13702	1329.98	882.74	251.774	279.959	78.9454	112.665	821.497	157.19	2.38845	0.000684491	0.00685158	-	1	9767566	9770330	+	2322	protein_coding	- && - && -	-
FGSG_07782	204.468	163.141	201.248	1292.01	257.362	861.554	189.619	803.641	-2.08266	0.000685714	0.00685825	-	4	4479373	4480305	+	876	protein_coding	- && - && -	-
FGSG_03872	70.3444	96.9157	35.9677	20.9969	11.0523	10.6037	67.7426	14.2177	2.26796	0.000693736	0.00693286	-	2	5764657	5766242	+	1491	protein_coding	- && Q9US37.1 RecName: Full=Uncharacterized transporter C1039.04 && PF07690:Major Facilitator Superfamily	MFS_1
FGSG_05440	13283.8	19879	5580.14	3790.64	3914.11	2798.06	12914.3	3500.94	1.88313	0.000695397	0.00694384	-	3	2284685	2286002	-	1202	protein_coding	- && - && -	-
FGSG_09649	466.149	75.1096	105.334	1583.17	888.135	918.549	215.531	1129.95	-2.39091	0.000698416	0.00696834	-	4	5732591	5733545	+	657	protein_coding	- && - && -	-
FGSG_00599	27.1998	36.3434	19.6966	37.7944	304.729	127.245	27.7466	156.589	-2.50042	0.000704453	0.00702289	-	1	1906760	1907248	-	489	protein_coding	- && - && -	-
FGSG_03964	22.5102	10.4992	11.1329	0	0.789454	0	14.7141	0.263151	5.17734	0.000706612	0.00703872	-	2	5528096	5534484	-	6090	protein_coding	- && Q03149.2 RecName: Full=Conidial yellow pigment biosynthesis polyketide synthase; Short=PKS && PF00550:Phosphopantetheine attachment site|PF16073:Starter unit:ACP transacylase in aflatoxin biosynthesis|PF00698:Acyl transferase domain|PF14765:Polyketide synthase dehydratase|PF02801:Beta-ketoacyl synthase, C-terminal domain|PF00109:Beta-ketoacyl synthase, N-terminal domain|PF00975:Thioesterase …	ketoacyl-synt
FGSG_00230	0	0	0	9.79855	3.15781	15.9056	0	9.62066	-5.90202	0.00071437	0.00710965	-	1	718160	718543	-	384	protein_coding	- && - && -	-
FGSG_00184	282.316	175.256	218.376	2430.04	530.513	440.055	225.316	1133.54	-2.33055	0.000714886	0.00710965	-	1	590571	591515	+	945	protein_coding	- && - && PF00722:Glycosyl hydrolases family 16	-
FGSG_03826	11.2551	20.9984	17.1275	116.183	106.576	27.8348	16.4603	83.5313	-2.34232	0.000720695	0.00716165	-	2	5896803	5897498	-	696	protein_coding	- && Q6CZR3.1 RecName: Full=Phosphoglycolate phosphatase; Short=PGP; Short=PGPase && PF13419:Haloacid dehalogenase-like hydrolase	-
FGSG_04729	715.637	1227.6	365.672	2367.05	2627.3	3353.43	769.636	2782.59	-1.85407	0.000721726	0.00716268	-	3	141927	142733	+	666	protein_coding	- && - && -	-
FGSG_10591	13.131	6.46105	0	89.5867	37.8938	41.0895	6.53067	56.19	-3.11073	0.00072196	0.00716268	-	1	11356942	11358620	-	1626	protein_coding	- && Q5VJL3.2 RecName: Full=Probable serine/threonine-protein kinase gdt9; AltName: Full=Growth-differentiation transition protein 9; AltName: Full=Protein kinase Dusty; Flags: Precursor && PF00069:Protein kinase domain	Pkinase
FGSG_11450	0.937925	0.807631	0	8.39876	10.2629	29.1603	0.581852	15.9406	-4.77989	0.000725897	0.00719595	-	3	7123975	7125498	-	1239	protein_coding	- && - && PF00264:Common central domain of tyrosinase	-
FGSG_09172	1.87585	2.42289	0	39.1942	18.9469	6.62734	1.43291	21.5895	-3.90635	0.000731315	0.00724383	-	4	7326716	7327518	+	540	protein_coding	- && - && PF05729:NACHT domain	NACHT
FGSG_02489	90.9788	77.5325	95.914	193.171	100.261	1703.23	88.1418	665.552	-2.9162	0.000738731	0.00730164	-	1	8004855	8006819	-	1965	protein_coding	- && Q10347.1 RecName: Full=Uncharacterized protein C1F12.05 && PF13002:Arrestin_N terminal like	-
FGSG_12961	9.37925	33.1129	20.553	1.39979	2.36836	0	21.015	1.25605	3.94082	0.000738975	0.00730164	-	4	793814	794323	+	510	protein_coding	- && - && -	-
FGSG_10462	0	0	0.856375	16.7975	18.9469	3.9764	0.285458	13.2403	-5.42445	0.000739228	0.00730164	-	1	10891045	10892259	+	1089	protein_coding	- && - && PF01263:Aldose 1-epimerase	Aldose_epim
FGSG_13641	6648.01	4360.4	5843.9	2024.1	2393.62	1546.82	5617.44	1988.18	1.49826	0.000739519	0.00730164	-	4	5335314	5337623	+	2086	protein_coding	- && Q99385.1 RecName: Full=Vacuolar calcium ion transporter; AltName: Full=High copy number undoes manganese protein 1; AltName: Full=Manganese resistance 1 protein; AltName: Full=Vacuolar Ca(2+)/H(+) exchanger && PF01699:Sodium/calcium exchanger protein	Na_Ca_ex
FGSG_13787	181.958	49.2655	83.0684	963.058	207.626	426.8	104.764	532.495	-2.34574	0.000740295	0.00730345	-	1	11308331	11309350	-	1020	protein_coding	- && P07046.1 RecName: Full=3-dehydroshikimate dehydratase; Short=DHS dehydratase; Short=DHSase && PF01261:Xylose isomerase-like TIM barrel	-
FGSG_12130	0	0	0	12.5981	17.368	1.32547	0	10.4305	-6.04508	0.000742199	0.00731325	-	1	7757541	7758199	+	570	protein_coding	- && - && -	-
FGSG_04636	3.7517	0.807631	0	5.59917	7.89454	79.528	1.51978	31.0072	-4.3758	0.000742474	0.00731325	-	2	3426111	3427872	-	1608	protein_coding	- && Q6MYX6.1 RecName: Full=Probable quinate permease; AltName: Full=Quinate transporter && PF00083:Sugar (and other) transporter	Sugar_tr
FGSG_01230	2333.56	1230.83	2512.6	8313.37	3303.86	12809.3	2025.66	8142.18	-2.00698	0.000749622	0.00737776	-	1	4039760	4041200	+	1298	protein_coding	- && Q9P7V8.1 RecName: Full=Probable mitochondrial phosphate carrier protein && PF00153:Mitochondrial carrier protein	Mito_carr
FGSG_02934	56.2755	34.7281	23.1221	260.361	52.8934	266.419	38.0419	193.225	-2.34309	0.000753425	0.00740928	-	2	8262260	8264053	-	1761	protein_coding	- && - && -	-
FGSG_02108	10.3172	26.6518	17.9839	120.382	60.7879	60.9715	18.3176	80.7139	-2.13092	0.000757878	0.00744713	-	1	6920915	6921489	+	363	protein_coding	- && - && PF07080:Protein of unknown function (DUF1348)	-
FGSG_09173	25.324	50.8807	23.9785	142.779	96.3133	129.896	33.3944	122.996	-1.87578	0.000762195	0.00748359	-	4	7323569	7325647	-	2079	protein_coding	- && - && -	-
FGSG_13975	18.7585	9.69157	4.28187	88.187	23.6836	87.4808	10.9106	66.4505	-2.60587	0.000768314	0.00753766	-	3	7313372	7314871	-	1228	protein_coding	- && D4AS70.1 RecName: Full=Probable feruloyl esterase ARB_07085; Flags: Precursor && PF07519:Tannase and feruloyl esterase	-
FGSG_09424	4341.66	11002.4	17101.8	2886.37	3274.65	953.011	10815.3	2371.35	2.18917	0.000771392	0.00756185	-	4	6525390	6527351	+	1908	protein_coding	- && O31826.1 RecName: Full=Putative acyl-CoA synthetase YngI && PF00501:AMP-binding enzyme|PF13193:AMP-binding enzyme C-terminal domain	AMP-binding
FGSG_00890	2866.3	4059.15	1692.2	949.06	930.766	902.643	2872.55	927.489	1.63095	0.000774029	0.00758167	-	1	2923639	2926078	-	2169	protein_coding	- && - && -	-
FGSG_12713	704.382	888.394	1184.37	128.781	124.734	424.149	925.714	225.888	2.03666	0.000775019	0.00758535	-	3	1886420	1887436	-	966	protein_coding	- && G4MZJ4.1 RecName: Full=Xylanolytic transcriptional activator xlnR homolog; AltName: Full=Xylanase regulator 1 homolog && -	-
FGSG_13538	256.054	344.051	243.21	62.9907	117.629	87.4808	281.105	89.3667	1.64768	0.00077881	0.0076164	-	4	7101282	7101707	+	426	protein_coding	- && - && -	-
FGSG_07785	118.179	154.257	44.5315	425.537	330.781	421.499	105.656	392.606	-1.89296	0.000781769	0.00763928	-	4	4485061	4486801	-	1401	protein_coding	- && Q8N0N3.1 RecName: Full=Beta-1,3-glucan-binding protein; Short=GBP; Flags: Precursor && PF00722:Glycosyl hydrolases family 16	-
FGSG_07786	66.5927	57.3418	41.9624	114.783	188.679	290.277	55.2989	197.913	-1.84019	0.000784458	0.00765949	-	4	4488953	4492266	+	2769	protein_coding	- && - && PF13632:Glycosyl transferase family group 2	-
FGSG_02185	52.5238	25.0365	8.56375	201.57	75.7875	174.962	28.708	150.773	-2.39349	0.000792438	0.00773129	-	1	7119131	7121248	-	2001	protein_coding	- && - && PF14420:Clr5 domain	-
FGSG_04739	128.496	222.098	67.6536	36.3946	40.2621	15.9056	139.416	30.8541	2.16875	0.000795309	0.00775316	-	3	167265	168278	-	1014	protein_coding	- && - && PF10528:GLEYA domain	-
FGSG_03364	275.75	291.555	254.343	1662.95	515.513	772.747	273.883	983.738	-1.844	0.000797825	0.00777155	-	2	7115257	7116894	-	1530	protein_coding	- && - && PF00144:Beta-lactamase	Beta-lactamase
FGSG_03308	0	0	0	15.3977	0.789454	17.2311	0	11.1394	-6.11224	0.000799869	0.00778224	-	2	7272899	7273475	+	462	protein_coding	- && - && -	-
FGSG_09885	571.196	597.647	820.407	2539.22	1812.59	1442.11	663.083	1931.31	-1.54219	0.000800185	0.00778224	-	1	9051501	9052840	-	1290	protein_coding	- && - && PF03537:Glycoside-hydrolase family GH114	-
FGSG_02998	128.496	398.162	159.286	50.3925	54.4723	68.9243	228.648	57.9297	1.9821	0.000807706	0.00784919	-	2	8097056	8098639	+	1584	protein_coding	- && W7N2B4.2 RecName: Full=Efflux pump FUB11; AltName: Full=Fusaric acid biosynthesis protein 11 && PF07690:Major Facilitator Superfamily	MFS_1
FGSG_07719	68.4685	79.9554	30.8295	242.164	70.2614	816.488	59.7512	376.304	-2.65361	0.000809895	0.00786427	-	4	4284843	4289071	+	3168	protein_coding	- && - && PF13637:Ankyrin repeats (many copies)|PF12796:Ankyrin repeats (3 copies)	-
novel.277	12.193	97.7233	41.9624	2.79959	3.15781	11.9292	50.6262	5.9622	3.1145	0.000819617	0.00794784	-	2	6921969	6922878	-	910	-	-	-
FGSG_02701	1227.74	500.731	732.2	3048.75	1913.64	3210.28	820.225	2724.22	-1.73178	0.00081979	0.00794784	-	1	8664977	8668166	-	2895	protein_coding	- && Q6LA54.2 RecName: Full=Uncharacterized WD repeat-containing protein C3H5.08c && -	-
FGSG_09218	932.298	700.216	918.034	2929.77	1596.28	3049.9	850.182	2525.31	-1.57043	0.000821749	0.00796058	-	4	7205281	7206686	-	1323	protein_coding	- && Q5AW69.1 RecName: Full=NAD-dependent protein deacetylase hst2-1; AltName: Full=Homologous to SIR2 protein 2-1; AltName: Full=Regulatory protein SIR2 homolog 2-1 && PF02146:Sir2 family	SIR2
FGSG_13350	906.974	502.346	1248.59	4699.1	4086.21	1537.54	885.971	3440.95	-1.95757	0.000822681	0.00796335	-	2	1574179	1575066	+	825	protein_coding	- && - && PF14234:Domain of unknown function (DUF4336)	-
FGSG_06500	117.241	163.141	152.435	435.336	321.308	486.446	144.272	414.363	-1.52064	0.000824989	0.00797943	-	4	258631	259548	-	918	protein_coding	- && - && PF05368:NmrA-like family	NmrA
FGSG_13848	16.8827	10.4992	11.9892	225.367	11.0523	71.5752	13.1237	102.665	-2.96477	0.000825842	0.00798142	-	3	5626853	5627484	-	390	protein_coding	- && - && -	-
FGSG_07705	96.6063	72.6868	66.7972	333.151	208.416	196.169	78.6968	245.912	-1.64329	0.000826556	0.00798206	-	4	4241412	4243755	+	2160	protein_coding	- && - && PF06985:Heterokaryon incompatibility protein (HET)	-
FGSG_10464	7.5034	8.88394	0	36.3946	5.52617	201.471	5.46245	81.1306	-3.88953	0.000827977	0.00798952	-	1	10894086	10902309	+	7929	protein_coding	- && A1CLY8.1 RecName: Full=Polyketide synthase-nonribosomal peptide synthetase; Short=PKS-NRPS; AltName: Full=Cytochalasin biosynthesis protein A && PF02801:Beta-ketoacyl synthase, C-terminal domain|PF14765:Polyketide synthase dehydratase|PF16197:Ketoacyl-synthetase C-terminal extension|PF08659:KR domain|PF00698:Acyl transferase domain|PF00109:Beta-ketoacyl synthase, N-terminal domain|PF08242:Me…	ketoacyl-synt
FGSG_10207	172.578	428.852	262.907	19.5971	64.7352	102.061	288.112	62.1311	2.21182	0.000839134	0.00809085	-	1	10148450	10150470	-	1734	protein_coding	- && Q9XWZ2.1 RecName: Full=Acyl-CoA dehydrogenase family member 11 && PF02770:Acyl-CoA dehydrogenase, middle domain|PF00441:Acyl-CoA dehydrogenase, C-terminal domain	-
FGSG_04902	233.543	396.547	494.985	60.1911	115.26	141.825	375.025	105.759	1.82476	0.000851017	0.00819883	-	3	593654	597634	+	3936	protein_coding	- && Q10094.1 RecName: Full=Uncharacterized protein C11D3.15 && PF05378:Hydantoinase/oxoprolinase N-terminal region|PF01968:Hydantoinase/oxoprolinase|PF02538:Hydantoinase B/oxoprolinase	Hydantoinase_B
FGSG_03677	151.006	160.718	137.02	425.537	438.936	345.947	149.581	403.473	-1.43187	0.000851663	0.00819883	-	2	6272114	6277566	-	5025	protein_coding	- && - && PF12796:Ankyrin repeats (3 copies)	-
FGSG_02240	3808.91	3173.18	1774.41	893.068	623.668	1190.27	2918.83	902.335	1.69411	0.000853174	0.00820697	-	1	7262576	7264152	+	1542	protein_coding	- && - && -	-
FGSG_04515	30.9515	30.69	95.914	5.59917	7.89454	13.2547	52.5185	8.91613	2.56308	0.000854932	0.00821748	-	2	3768000	3768887	-	888	protein_coding	- && - && -	-
FGSG_12600	893.843	619.453	887.204	2407.64	1720.22	2546.22	800.167	2224.7	-1.47513	0.000858992	0.0082437	-	3	160497	161591	-	876	protein_coding	- && - && -	-
FGSG_04443	71.2823	83.186	33.3986	197.371	394.727	152.429	62.6223	248.175	-1.98902	0.000858998	0.0082437	-	2	4010006	4010847	-	756	protein_coding	- && - && -	-
FGSG_03783	196.026	96.108	88.2066	501.126	179.995	1260.52	126.78	647.213	-2.35173	0.00086423	0.00828747	-	2	5998424	6000808	-	2079	protein_coding	- && D7PI00.1 RecName: Full=Transcription factor vrtR1; AltName: Full=Viridicatumtoxin synthesis protein R1 && PF04082:Fungal specific transcription factor domain	Fungal_trans
FGSG_13426	36.5791	286.709	946.294	9.79855	94.7344	6.62734	423.194	37.0534	3.4996	0.00086677	0.00830537	-	2	2636508	2638070	+	1563	protein_coding	- && Q874L4.1 RecName: Full=Vitamin B6 transporter TPN1; AltName: Full=Transport of pyridoxine protein 1 && PF02133:Permease for cytosine/purines, uracil, thiamine, allantoin	-
FGSG_13088	0	4.84578	3.4255	8.39876	7.10508	121.943	2.75709	45.8156	-4.03323	0.000869602	0.00832604	-	4	2684142	2684774	-	318	protein_coding	- && - && -	-
FGSG_06447	11.2551	60.5723	113.041	12.5981	7.89454	3.9764	61.623	8.15636	2.9238	0.000872102	0.0083435	-	4	65728	67388	-	1518	protein_coding	- && Q078T0.1 RecName: Full=3-hydroxyphenylacetate 6-hydroxylase && PF00067:Cytochrome P450	p450
FGSG_12970	2981.66	1455.35	857.231	7966.22	6220.89	5183.9	1764.75	6457.01	-1.87147	0.000873061	0.00834619	-	4	941658	943674	-	1686	protein_coding	- && Q870A3.1 RecName: Full=pH-response transcription factor pacC/RIM101 && -	-
FGSG_10554	5.62755	13.7297	7.70737	15.3977	88.4188	63.6224	9.02155	55.813	-2.6307	0.000875676	0.0083647	-	1	11235949	11236681	-	600	protein_coding	- && - && -	-
FGSG_03202	1072.05	731.713	1762.42	216.968	498.935	123.268	1188.73	279.724	2.08469	0.000877478	0.00837543	-	2	7551268	7554621	-	3253	protein_coding	- && Q9HDW7.1 RecName: Full=Calcium-transporting ATPase 2 && PF00122:E1-E2 ATPase|PF00702:haloacid dehalogenase-like hydrolase|PF00689:Cation transporting ATPase, C-terminus|PF00690:Cation transporter/ATPase, N-terminus	Cation_ATPase_C
FGSG_05470	200.716	305.284	116.467	928.063	359.991	1240.64	207.489	842.897	-2.02142	0.000881228	0.00840473	-	3	2382757	2383389	-	471	protein_coding	- && O18882.1 RecName: Full=V-type proton ATPase 16 kDa proteolipid subunit; Short=V-ATPase 16 kDa proteolipid subunit; AltName: Full=Vacuolar proton pump 16 kDa proteolipid subunit && PF00137:ATP synthase subunit C	-
FGSG_05097	9.37925	10.4992	5.13825	53.1921	26.052	46.3913	8.3389	41.8785	-2.31949	0.000884244	0.00842696	-	3	1150173	1150810	-	459	protein_coding	- && - && -	-
FGSG_10436	18.7585	16.9602	2.56912	61.5909	52.8934	96.7591	12.7626	70.4145	-2.46357	0.000889134	0.00846547	-	1	10828112	10830051	+	1626	protein_coding	- && Q09752.2 RecName: Full=Multidrug resistance protein fnx1 && PF07690:Major Facilitator Superfamily	MFS_1
FGSG_03925	0.937925	12.9221	11.9892	121.782	38.6832	33.1367	8.61642	64.534	-2.89163	0.000889657	0.00846547	-	2	5627283	5628257	-	975	protein_coding	- && - && PF12695:Alpha/beta hydrolase family	-
FGSG_02488	126.62	406.238	86.4939	43.3936	28.4203	56.9951	206.451	42.9363	2.27205	0.000898786	0.00854574	-	1	8001302	8002570	-	1269	protein_coding	- && Q86A12.1 RecName: Full=Probable serine/threonine-protein kinase sky1; AltName: Full=SRPK1-like kinase && PF00069:Protein kinase domain	Pkinase
FGSG_05055	64.7168	84.8012	42.8187	137.18	247.099	277.023	64.1123	220.434	-1.78214	0.000904124	0.00858934	-	3	1012443	1012814	-	372	protein_coding	- && - && PF12973:ChrR Cupin-like domain	-
FGSG_12061	1.87585	8.07631	1.71275	25.1963	27.6309	33.1367	3.8883	28.6546	-2.8627	0.000904765	0.00858934	-	1	6662911	6663428	+	312	protein_coding	- && - && -	-
FGSG_12397	495.225	260.865	3746.64	320.553	26.052	9.27827	1500.91	118.628	3.66382	0.00091599	0.00868922	-	2	6310958	6311944	+	816	protein_coding	- && - && PF12695:Alpha/beta hydrolase family	-
FGSG_01751	21.5723	14.5374	14.5584	60.1911	60.7879	64.9479	16.8893	61.9756	-1.87865	0.00091945	0.00871427	-	1	5780993	5782708	-	1716	protein_coding	- && - && -	-
FGSG_00515	8677.68	8832.25	10712.4	1252.81	1275.76	4538.4	9407.44	2355.66	1.99783	0.000920299	0.00871427	-	1	1603107	1605007	-	1841	protein_coding	- && - && PF00170:bZIP transcription factor	bZIP_1
FGSG_02307	91.9167	109.838	107.047	517.923	228.152	263.768	102.934	336.614	-1.70748	0.000920751	0.00871427	-	1	7452835	7454562	-	1365	protein_coding	- && - && -	-
FGSG_00470	818.809	530.613	646.563	3309.11	2240.47	1159.78	665.328	2236.45	-1.74914	0.000924761	0.00874552	-	1	1488285	1489916	+	1490	protein_coding	- && - && PF16010:Cytochrome domain of cellobiose dehydrogenase	-
FGSG_10300	858.202	755.135	1656.23	4431.74	1261.55	11859	1089.86	5850.75	-2.4244	0.000926269	0.00875306	-	1	10423129	10424754	-	1626	protein_coding	- && - && PF15496:Domain of unknown function (DUF4646)	-
FGSG_09478	377.046	395.739	130.169	93.7861	53.6828	88.8063	300.985	78.7584	1.93867	0.000927279	0.0087559	-	4	6321105	6322877	+	1725	protein_coding	- && P47114.1 RecName: Full=Uncharacterized vacuolar membrane protein YJR054W && PF16944:Fungal potassium channel	-
FGSG_10183	173.516	195.447	74.5046	32.1952	51.3145	13.2547	147.822	32.2548	2.1818	0.000928709	0.00876269	-	1	10060876	10062467	-	1404	protein_coding	- && - && PF16010:Cytochrome domain of cellobiose dehydrogenase|PF03188:Eukaryotic cytochrome b561	Cytochrom_B561
FGSG_04830	193.213	179.294	103.621	22.3967	56.8407	47.7168	158.709	42.3181	1.89683	0.000934881	0.00881418	-	3	394512	396660	-	1926	protein_coding	- && O59741.2 RecName: Full=Uncharacterized transcriptional regulatory protein C530.05 && PF04082:Fungal specific transcription factor domain|PF00172:Fungal Zn(2)-Cys(6) binuclear cluster domain	Fungal_trans
FGSG_01548	781.292	471.656	471.863	1129.63	1782.59	2811.32	574.937	1907.84	-1.73062	0.000937937	0.00883624	-	1	5101221	5102585	+	1365	protein_coding	- && - && -	-
FGSG_12572	458.645	803.592	405.922	1658.75	1712.32	1517.66	556.053	1629.58	-1.55106	0.00095061	0.00894879	-	2	8532175	8532822	-	648	protein_coding	- && - && -	-
FGSG_05413	899.47	913.43	479.57	240.764	298.413	112.665	764.157	217.281	1.81234	0.000953732	0.00896864	-	3	2184061	2185597	-	1407	protein_coding	- && P36104.1 RecName: Full=COMPASS component SWD2; AltName: Full=Complex proteins associated with SET1 protein SWD2; AltName: Full=Set1C component SWD2 && PF00400:WD domain, G-beta repeat	WD40
FGSG_06025	272.936	377.971	161.855	82.5878	89.9977	78.2026	270.921	83.596	1.69529	0.000954173	0.00896864	-	3	4071419	4073449	+	1977	protein_coding	- && - && -	-
FGSG_11980	149.13	276.21	101.052	30.7954	67.1036	26.5093	175.464	41.4694	2.06762	0.000959896	0.00901556	-	1	5376171	5377093	-	867	protein_coding	- && - && PF07690:Major Facilitator Superfamily	MFS_1
novel.494	19.6964	30.69	52.2389	0	1.57891	9.27827	34.2084	3.61906	3.28297	0.000960691	0.00901616	-	4	4959500	4960289	-	737	-	-	-
FGSG_10555	31.8895	18.5755	0	205.77	39.4727	262.442	16.8217	169.228	-3.33143	0.000961484	0.00901674	-	1	11237523	11238268	-	690	protein_coding	- && - && -	-
FGSG_03715	213.847	426.429	317.715	740.49	903.135	1370.53	319.33	1004.72	-1.65322	0.000967583	0.00906705	-	2	6174211	6175243	+	1033	protein_coding	- && - && -	-
FGSG_08490	853.512	1278.48	1156.96	404.54	381.306	446.682	1096.32	410.843	1.41642	0.000968734	0.00907003	-	2	1688830	1693642	-	4758	protein_coding	- && O74881.1 RecName: Full=BTB/POZ domain-containing protein 1 && PF13637:Ankyrin repeats (many copies)|PF00415:Regulator of chromosome condensation (RCC1) repeat|PF00651:BTB/POZ domain	BTB
FGSG_11014	0.937925	0.807631	0	8.39876	32.3676	6.62734	0.581852	15.7979	-4.79549	0.000969372	0.00907003	-	3	5971221	5971770	-	456	protein_coding	- && - && -	-
FGSG_02895	46.8963	35.5357	64.2281	146.978	176.048	137.849	48.8867	153.625	-1.65389	0.0009703	0.00907182	-	2	8370746	8372795	+	1946	protein_coding	- && D4AYG1.1 RecName: Full=Kelch repeat-containing protein ARB_01230; Flags: Precursor && PF13854:Kelch motif	-
FGSG_05050	238.233	536.267	1236.61	179.173	178.417	104.712	670.368	154.101	2.12043	0.000974955	0.00910845	-	3	997866	999634	-	1671	protein_coding	- && P27614.2 RecName: Full=Carboxypeptidase S; AltName: Full=GLY-X carboxypeptidase; AltName: Full=YSCS && PF01546:Peptidase family M20/M25/M40|PF07687:Peptidase dimerisation domain	Peptidase_M20
FGSG_12450	19.6964	27.4594	79.6429	6.99896	7.10508	0	42.2662	4.70135	3.13545	0.000975753	0.009109	-	2	7103862	7104032	+	171	protein_coding	- && - && -	-
FGSG_00647	2358.88	3584.26	1574.02	704.096	665.509	1029.89	2505.72	799.831	1.64776	0.000979215	0.00913441	-	1	2069643	2076644	+	7002	protein_coding	- && - && -	-
FGSG_10953	20.6344	33.9205	12.8456	57.3915	65.5246	218.702	22.4668	113.873	-2.33742	0.000980846	0.0091427	-	3	6164852	6165449	-	363	protein_coding	- && - && -	-
FGSG_05324	2292.29	2186.26	771.594	531.921	108.945	478.494	1750.05	373.12	2.23127	0.000982177	0.00914819	-	3	1879735	1880430	+	588	protein_coding	- && - && -	-
novel.292	12.193	17.7679	21.4094	29.3957	82.1032	139.174	17.1234	83.5576	-2.28554	0.000984408	0.00916205	-	3	1075598	1077182	+	1585	-	-	-
FGSG_04193	1539.14	628.337	859.8	4002.01	3385.97	2426.93	1009.09	3271.63	-1.69711	0.000986066	0.00917056	-	2	4802574	4803556	+	861	protein_coding	- && - && -	-
FGSG_12559	27.1998	43.6121	38.5369	79.7882	123.155	192.193	36.4496	131.712	-1.85162	0.000992319	0.00922177	-	2	8390828	8391400	-	455	protein_coding	- && - && -	-
FGSG_13322	479.28	507.192	465.868	226.766	156.312	116.641	484.113	166.573	1.54029	0.000993299	0.00922392	-	2	1060303	1061230	+	789	protein_coding	- && - && PF06745:KaiC	-
FGSG_13976	718.451	403.008	233.79	4946.87	675.772	1560.07	451.75	2394.24	-2.40588	0.000999015	0.0092659	-	3	7315135	7316480	-	1346	protein_coding	- && A7XRZ1.1 RecName: Full=Probable methyltransferase tdiE; AltName: Full=Terrequinone biosynthesis protein D && PF13489:Methyltransferase domain	-
FGSG_03197	88.165	188.986	73.6482	34.9948	20.5258	33.1367	116.933	29.5524	1.99576	0.000999323	0.0092659	-	2	7568687	7571479	-	2751	protein_coding	- && - && -	-
FGSG_05802	3.7517	6.46105	2.56912	30.7954	8.68399	66.2734	4.26062	35.2509	-3.03239	0.00100091	0.00927365	-	3	3433541	3435146	+	1503	protein_coding	- && P53322.1 RecName: Full=High-affinity nicotinic acid transporter; AltName: Full=Nicotinic acid permease && PF07690:Major Facilitator Superfamily	MFS_1
FGSG_00177	3701.05	3816.05	9430.4	2399.25	809.19	866.855	5649.17	1358.43	2.05644	0.00100566	0.00930643	-	1	565963	567143	-	1061	protein_coding	- && Q9SCU0.1 RecName: Full=Short-chain dehydrogenase reductase 2a; Short=AtSDR2a && PF00106:short chain dehydrogenase	adh_short
FGSG_07880	7.5034	8.88394	1.71275	69.9896	18.9469	34.4621	6.03336	41.1329	-2.75968	0.00100596	0.00930643	-	4	4762836	4764096	+	1215	protein_coding	- && P42319.4 RecName: Full=Uncharacterized protein YxjH && PF01717:Cobalamin-independent synthase, Catalytic domain	-
FGSG_02111	5.62755	2.42289	11.9892	60.1911	33.157	27.8348	6.6799	40.3943	-2.59503	0.00100735	0.00931232	-	1	6925911	6927515	-	1515	protein_coding	- && - && PF00067:Cytochrome P450	p450
FGSG_20672	0	1.61526	0	12.5981	15.7891	14.5801	0.53842	14.3224	-4.66753	0.00102102	0.00943162	FGSG_20672	4	3377611	3377700	+	90	tRNA	- && - && -	-
FGSG_03244	2405.78	2669.22	1535.48	743.29	384.464	53.0187	2203.49	393.591	2.48525	0.0010229	0.00944195	-	2	7439304	7440664	+	924	protein_coding	- && P34559.1 RecName: Full=Probable enoyl-CoA hydratase, mitochondrial && PF00378:Enoyl-CoA hydratase/isomerase	ECH
FGSG_05924	443.639	832.667	305.726	1332.6	2963.61	1499.1	527.344	1931.77	-1.87328	0.00102379	0.00944309	-	3	3773189	3775518	+	2259	protein_coding	- && O50017.1 RecName: Full=Poly [ADP-ribose] polymerase 2; Short=PARP-2; AltName: Full=NAD(+) ADP-ribosyltransferase 2; Short=ADPRT-2; AltName: Full=Poly[ADP-ribose] synthase 2 && PF00533:BRCA1 C Terminus (BRCT) domain|PF05406:WGR domain|PF00644:Poly(ADP-ribose) polymerase catalytic domain|PF02877:Poly(ADP-ribose) polymerase, regulatory domain	WGR
FGSG_04760	1885.23	528.19	349.401	7483.29	2417.31	3869.04	920.94	4589.88	-2.31734	0.00102995	0.00948617	-	3	221060	222952	-	1695	protein_coding	- && - && -	-
FGSG_12038	86.2891	91.2623	77.0737	26.5961	8.68399	27.8348	84.875	21.0383	2.03925	0.00103	0.00948617	-	1	6462272	6463270	+	723	protein_coding	- && - && -	-
FGSG_13155	11.2551	6.46105	4.28187	20.9969	7.89454	197.495	7.33267	75.462	-3.36344	0.00103911	0.00956291	-	4	3647859	3648221	+	363	protein_coding	- && - && -	-
FGSG_13386	136.937	163.141	46.2442	16.7975	39.4727	15.9056	115.441	24.0586	2.24211	0.00104103	0.00957158	-	2	2182731	2184622	-	1784	protein_coding	- && P33181.2 RecName: Full=Probable sucrose utilization protein SUC1 && PF00172:Fungal Zn(2)-Cys(6) binuclear cluster domain	Zn_clus
FGSG_00638	5515.94	6753.41	1456.69	1125.43	1421.02	898.667	4575.35	1148.37	1.99409	0.00104205	0.00957158	-	1	2040179	2041496	-	1260	protein_coding	- && Q9I2A0.1 RecName: Full=3-hydroxy-3-isohexenylglutaryl-CoA/hydroxy-methylglutaryl-CoA lyase; Short=HIHG-CoA lyase; Short=HMG-CoA lyase; AltName: Full=(S)-3-hydroxy-3-methylglutaryl-CoA acetoacetate-lyase; AltName: Full=3-hydroxy-3-(4-methylpent-3-en-1-yl)glutaryl-CoA acetate-lyase && PF00682:HMGL-like	HMGL-like
FGSG_11099	692.189	763.211	482.995	380.744	4394.89	6851.34	646.132	3875.66	-2.58458	0.00104238	0.00957158	-	3	5737191	5740614	-	2835	protein_coding	- && - && PF13632:Glycosyl transferase family group 2	-
FGSG_12469	526.176	1819.59	10674.7	258.962	650.51	857.577	4340.16	589.016	2.88123	0.00104393	0.0095787	-	2	7311590	7312106	-	447	protein_coding	- && - && -	-
FGSG_08635	1106.75	1263.94	1122.71	391.942	508.408	463.913	1164.47	454.755	1.35591	0.00104523	0.00958343	-	2	1185145	1187770	+	2500	protein_coding	- && Q09898.1 RecName: Full=Serine/threonine-protein kinase sid2 && PF00069:Protein kinase domain|PF00433:Protein kinase C terminal domain	Pkinase
FGSG_13092	676.244	588.763	471.006	71.3894	269.993	63.6224	578.671	135.002	2.09291	0.00105068	0.00962633	-	4	2733173	2734130	-	813	protein_coding	- && - && -	-
FGSG_08601	317.019	320.629	867.508	788.083	1153.39	7773.86	501.719	3238.45	-2.69024	0.00105282	0.0096387	-	2	1301643	1304672	+	1945	protein_coding	- && Q7RVS9.2 RecName: Full=Phosphoenolpyruvate carboxykinase [ATP]; AltName: Full=Acetate utilization protein 6 && PF01293:Phosphoenolpyruvate carboxykinase	-
FGSG_02978	2780.01	1775.17	8870.33	9059.46	2845.98	130577	4475.17	47494.2	-3.40773	0.00105589	0.00965969	-	2	8148505	8150548	-	1937	protein_coding	- && P18631.1 RecName: Full=Low-affinity glucose transporter; AltName: Full=Hexose transporter 1 && PF00083:Sugar (and other) transporter	Sugar_tr
FGSG_04159	10.3172	5.65341	15.4147	15.3977	84.4715	87.4808	10.4618	62.45	-2.58416	0.00105885	0.00967955	-	2	4911874	4913269	-	1220	protein_coding	- && - && -	-
FGSG_11376	0.937925	2.42289	0	36.3946	7.89454	11.9292	1.12027	18.7395	-4.02981	0.00106687	0.00974566	-	3	7329499	7330740	-	1242	protein_coding	- && - && -	-
FGSG_01875	524.3	424.006	770.737	1280.81	2248.36	1599.84	573.015	1709.67	-1.57742	0.00106799	0.00974865	-	1	6181478	6182809	-	1332	protein_coding	- && Q4I2X5.2 RecName: Full=Protein N-methyltransferase NNT1; AltName: Full=Nicotinamide N-methyltransferase-like protein 1 && PF10294:Lysine methyltransferase	-
FGSG_00259	597.458	1107.26	971.985	249.163	297.624	369.805	892.235	305.531	1.54624	0.00106956	0.00975581	-	1	808354	810220	+	1821	protein_coding	- && Q9US39.1 RecName: Full=Uncharacterized protein C1039.02; Flags: Precursor && PF00149:Calcineurin-like phosphoesterase	Metallophos
FGSG_09741	7476.2	2080.46	4793.13	31801.9	4007.27	49532.7	4783.26	28447.3	-2.57223	0.00107484	0.00979207	-	4	5431257	5431547	-	291	protein_coding	- && - && -	-
FGSG_03323	3.7517	8.88394	5.99462	53.1921	13.4207	51.6932	6.21009	39.4354	-2.64773	0.00107513	0.00979207	-	2	7224632	7228698	-	3897	protein_coding	- && P36619.2 RecName: Full=Leptomycin B resistance protein pmd1 && PF00664:ABC transporter transmembrane region|PF00005:ABC transporter	ABC_membrane
FGSG_02847	8.44133	8.07631	4.28187	16.7975	51.3145	47.7168	6.93317	38.6096	-2.48611	0.00107833	0.00981403	-	2	8485588	8490500	+	4413	protein_coding	- && P78595.2 RecName: Full=Multidrug resistance protein CDR2 && PF01061:ABC-2 type transporter|PF00005:ABC transporter|PF06422:CDR ABC transporter|PF14510:ABC-transporter extracellular N-terminal	ABC2_membrane
FGSG_11528	58.1514	209.984	59.0899	599.111	521.829	283.65	109.075	468.197	-2.10072	0.00108527	0.0098699	-	2	8853565	8854893	+	1173	protein_coding	- && B8NM74.1 RecName: Full=Tyrosinase ustQ; AltName: Full=Ustiloxin B biosynthesis protein Q && PF00264:Common central domain of tyrosinase	-
FGSG_11363	17.8206	29.0747	12.8456	186.172	41.841	70.2498	19.9136	99.4211	-2.3125	0.00108804	0.00988205	-	3	7372629	7375472	+	2844	protein_coding	- && Q00808.1 RecName: Full=Vegetative incompatibility protein HET-E-1 && PF06985:Heterokaryon incompatibility protein (HET)|PF12796:Ankyrin repeats (3 copies)	-
FGSG_03298	3.7517	3.23052	3.4255	22.3967	16.5785	30.4857	3.46924	23.1537	-2.73288	0.00108923	0.00988205	-	2	7304216	7304861	+	444	protein_coding	- && - && -	-
FGSG_10561	5.62755	0.807631	0	36.3946	4.73672	51.6932	2.14506	30.9415	-3.87245	0.00108971	0.00988205	-	1	11254393	11259002	-	4443	protein_coding	- && P09805.1 RecName: Full=Killer toxin subunits alpha/beta; AltName: Full=RF2 protein; Contains: RecName: Full=Killer toxin subunit alpha; Contains: RecName: Full=Killer toxin subunit beta; AltName: Full=Endochitinase; Flags: Precursor && PF00704:Glycosyl hydrolases family 18|PF01476:LysM domain|PF14856:Pathogen effector; putative necrosis-inducing factor	LysM
FGSG_04731	839.443	633.99	632.005	288.357	230.52	277.023	701.813	265.3	1.40439	0.00108981	0.00988205	-	3	144503	146024	-	1315	protein_coding	- && - && -	-
FGSG_11077	74.0961	16.9602	17.9839	380.744	28.4203	393.664	36.3467	267.609	-2.88113	0.00109953	0.00996281	-	3	5795162	5795761	-	600	protein_coding	- && - && -	-
FGSG_05717	385.487	153.45	30.8295	2042.3	389.99	1230.03	189.922	1220.77	-2.68446	0.0011145	0.010091	-	3	3171507	3172838	-	930	protein_coding	- && - && -	-
FGSG_12900	289.819	354.55	405.922	148.378	122.365	111.339	350.097	127.361	1.45982	0.00112569	0.0101849	-	3	4873980	4875009	+	954	protein_coding	- && - && PF06159:Protein of unknown function (DUF974)	-
FGSG_10624	289.819	211.599	174.7	1580.37	504.461	503.677	225.373	862.835	-1.93636	0.00113311	0.0102419	-	1	11445150	11446261	+	909	protein_coding	- && A5GAM5.1 RecName: Full=Bifunctional protein FolD; Includes: RecName: Full=Methylenetetrahydrofolate dehydrogenase; Includes: RecName: Full=Methenyltetrahydrofolate cyclohydrolase && PF02882:Tetrahydrofolate dehydrogenase/cyclohydrolase, NAD(P)-binding domain|PF00763:Tetrahydrofolate dehydrogenase/cyclohydrolase, catalytic domain	-
FGSG_09171	292.633	201.1	173.844	1208.02	689.193	409.569	222.526	768.928	-1.78889	0.00113413	0.0102419	-	4	7330111	7331334	-	1176	protein_coding	- && - && PF17106:Sigma domain on NACHT-NTPases|PF17100:N-terminal domain of NWD NACHT-NTPase	-
FGSG_00115	4.68963	6.46105	3.4255	9.79855	67.1036	29.1603	4.85872	35.3541	-2.87502	0.00113449	0.0102419	-	1	389177	390495	-	1041	protein_coding	- && - && -	-
FGSG_12800	347.032	513.653	303.157	39.1942	168.943	83.5044	387.947	97.2139	1.98882	0.00113767	0.0102632	-	3	3267457	3268266	-	762	protein_coding	- && - && -	-
FGSG_07907	121281	45038.3	80484.7	29451.6	17578	28358.4	82268.1	25129.3	1.71097	0.00114086	0.0102844	-	4	4828769	4830487	-	1719	protein_coding	- && O13899.1 RecName: Full=Uncharacterized CDP-alcohol phosphatidyltransferase class-I family protein C22A12.08c && PF13242:HAD-hyrolase-like|PF13344:Haloacid dehalogenase-like hydrolase	-
FGSG_04223	318.895	329.513	723.637	1889.72	1476.28	1117.37	457.348	1494.46	-1.70816	0.00114601	0.0103167	-	2	4728817	4730148	+	1167	protein_coding	- && Q0GYU5.1 RecName: Full=D/L-glyceraldehyde reductase && PF00248:Aldo/keto reductase family	Aldo_ket_red
FGSG_04614	32.8274	12.9221	14.5584	68.5899	131.049	58.3206	20.1026	85.9866	-2.10769	0.00114611	0.0103167	-	2	3496322	3497097	+	627	protein_coding	- && - && -	-
FGSG_10434	0	7.26868	3.4255	65.7903	22.8942	15.9056	3.56472	34.8633	-3.26328	0.00114752	0.0103218	-	1	10819563	10820228	+	666	protein_coding	- && - && PF00043:Glutathione S-transferase, C-terminal domain|PF13417:Glutathione S-transferase, N-terminal domain	GST_C
FGSG_09146	25.324	32.3052	7.70737	114.783	17.368	379.084	21.7789	170.412	-2.96542	0.00114969	0.0103338	-	4	7396219	7400466	-	4074	protein_coding	- && - && PF05729:NACHT domain|PF17100:N-terminal domain of NWD NACHT-NTPase|PF12796:Ankyrin repeats (3 copies)	NACHT
FGSG_11290	1.87585	4.03815	0.856375	27.9959	39.4727	5.30187	2.25679	24.2568	-3.42469	0.00115158	0.0103368	-	3	7549487	7550182	-	594	protein_coding	- && - && -	-
FGSG_05144	271.06	295.593	153.291	1898.12	351.307	852.275	239.981	1033.9	-2.10646	0.0011517	0.0103368	-	3	1284999	1286774	+	1728	protein_coding	- && Q6ICB0.1 RecName: Full=Desumoylating isopeptidase 1; Short=DeSI-1; AltName: Full=PPPDE peptidase domain-containing protein 2; AltName: Full=Protein FAM152B && PF05903:PPPDE putative peptidase domain|PF00085:Thioredoxin|PF08324:PUL domain	-
FGSG_03767	70.3444	92.8775	24.8349	501.126	105.787	298.23	62.6856	301.714	-2.26484	0.00115831	0.0103777	-	2	6033698	6034462	-	765	protein_coding	- && - && PF03332:Eukaryotic phosphomannomutase	-
FGSG_01173	830.064	1227.6	819.551	335.95	389.99	349.923	959.071	358.621	1.41877	0.00115837	0.0103777	-	1	3838383	3839955	-	1452	protein_coding	- && Q04635.1 RecName: Full=Protein esc1 && PF00010:Helix-loop-helix DNA-binding domain	HLH
FGSG_12096	33.7653	20.1908	4.28187	102.185	43.4199	208.098	19.4126	117.901	-2.60247	0.00115878	0.0103777	-	1	7209615	7210358	+	744	protein_coding	- && - && PF00646:F-box domain	F-box
FGSG_11038	1.87585	4.84578	6.851	22.3967	46.5778	19.882	4.52421	29.6188	-2.714	0.00116879	0.0104537	-	3	5885821	5887522	+	1596	protein_coding	- && Q12612.1 RecName: Full=Trichodiene oxygenase; AltName: Full=Cytochrome P450 58 && PF00067:Cytochrome P450	p450
FGSG_04433	0.937925	4.03815	6.851	29.3957	58.4196	10.6037	3.94236	32.8063	-3.05799	0.00116896	0.0104537	-	2	4049200	4050329	-	1029	protein_coding	- && O94524.1 RecName: Full=Glutathione S-transferase omega-like 2; AltName: Full=Glutathione-dependent dehydroascorbate reductase && PF13410:Glutathione S-transferase, C-terminal domain|PF13409:Glutathione S-transferase, N-terminal domain	-
FGSG_10480	757.844	293.17	345.975	2711.4	407.358	4664.32	465.663	2594.36	-2.47799	0.00117038	0.0104588	-	1	10950139	10950978	+	708	protein_coding	- && Q9ZVY7.1 RecName: Full=Oil body-associated protein 1A && PF06884:Protein of unknown function (DUF1264)	-
FGSG_02371	0	0	0	9.79855	17.368	1.32547	0	9.49733	-5.9137	0.00117468	0.0104896	-	1	7647580	7649388	+	1401	protein_coding	- && P08682.2 RecName: Full=Cytochrome P450 2E1; AltName: Full=4-nitrophenol 2-hydroxylase; AltName: Full=CYPIIE1; AltName: Full=Cytochrome P450 isozyme 3A; Short=Cytochrome P450 LM3A; AltName: Full=Cytochrome P450-ALC && PF00067:Cytochrome P450	p450
FGSG_07255	5228.93	5701.87	4588.46	1160.43	1811.01	2445.49	5173.09	1805.64	1.51847	0.00117596	0.0104935	-	4	2909014	2910464	-	1309	protein_coding	- && Q12740.1 RecName: Full=Pyrroline-5-carboxylate reductase; Short=P5C reductase; Short=P5CR && PF03807:NADP oxidoreductase coenzyme F420-dependent|PF14748:Pyrroline-5-carboxylate reductase dimerisation	F420_oxidored
FGSG_08562	4820.94	3035.88	7850.39	35186.6	8174.79	20929.1	5235.74	21430.2	-2.03316	0.00118808	0.0105939	-	2	1436428	1437049	+	509	protein_coding	- && - && -	-
FGSG_09703	4064.03	2300.13	2703.58	6961.17	7093.24	15298.5	3022.58	9784.32	-1.69469	0.00120048	0.0106967	-	4	5596932	5599021	-	1963	protein_coding	- && - && -	-
FGSG_01255	179.144	68.6486	199.535	898.667	310.255	536.814	149.109	581.912	-1.96404	0.00121007	0.0107744	-	1	4139550	4140629	+	981	protein_coding	- && Q9SIE0.2 RecName: Full=DNA oxidative demethylase ALKBH2; AltName: Full=Alkylated DNA repair protein alkB homolog 2; AltName: Full=Alpha-ketoglutarate-dependent dioxygenase alkB homolog 2 && PF13532:2OG-Fe(II) oxygenase superfamily	-
novel.1	13.131	3.23052	2.56912	72.7892	11.8418	59.646	6.3102	48.0924	-2.93487	0.00121469	0.0108077	-	1	378725	380829	+	1770	-	-	-
FGSG_12977	46.8963	65.4181	50.5261	110.584	168.154	265.093	54.2802	181.277	-1.73869	0.0012163	0.01081	-	4	1000216	1001166	+	951	protein_coding	- && - && PF13087:AAA domain	-
novel.211	0	0.807631	0	43.3936	1.57891	3.9764	0.26921	16.3163	-5.70293	0.00121669	0.01081	-	2	5197541	5198518	+	633	-	-	-
FGSG_07646	30.9515	33.9205	43.6751	338.75	61.5774	108.688	36.1824	169.672	-2.2255	0.00122362	0.0108637	-	4	4089366	4090444	+	858	protein_coding	- && O32003.1 RecName: Full=SPBc2 prophage-derived aminoglycoside N(3')-acetyltransferase-like protein YokD && PF02522:Aminoglycoside 3-N-acetyltransferase	-
FGSG_09076	33.7653	28.2671	7.70737	116.183	58.4196	148.452	23.2466	107.685	-2.20977	0.00122979	0.0109106	-	4	7577805	7583137	+	5166	protein_coding	- && Q0DXS3.2 RecName: Full=Probable RNA-dependent RNA polymerase 1; Short=OsRDR1 && PF13086:AAA domain|PF05183:RNA dependent RNA polymerase|PF13087:AAA domain	-
FGSG_01599	17.8206	23.4213	23.1221	41.9938	90.7872	117.967	21.4547	83.5825	-1.96234	0.00123331	0.0109325	-	1	5301406	5305668	-	4158	protein_coding	- && - && -	-
FGSG_06118	98.4822	123.567	416.198	809.08	2126.79	410.895	212.749	1115.59	-2.391	0.00123403	0.0109325	-	3	4348820	4349439	+	489	protein_coding	- && - && -	-
FGSG_00933	23.4481	24.2289	84.7811	162.376	223.415	163.032	44.1527	182.941	-2.0514	0.00124801	0.0110484	-	1	3069395	3071075	+	1455	protein_coding	- && - && PF00201:UDP-glucoronosyl and UDP-glucosyl transferase	UDPGT
FGSG_01489	210.095	126.798	109.616	723.693	401.042	340.645	148.836	488.46	-1.71451	0.0012539	0.0110926	-	1	4934754	4935132	-	327	protein_coding	- && - && -	-
FGSG_07908	56616.9	18680.5	46789.7	11134	4758.04	15313.1	40695.7	10401.7	1.9681	0.00125629	0.0111058	-	4	4832303	4833470	+	1168	protein_coding	- && Q0GYU4.1 RecName: Full=Glycerol 2-dehydrogenase (NADP(+)) && PF00248:Aldo/keto reductase family	Aldo_ket_red
FGSG_12772	83.4753	96.9157	32.5422	642.505	132.628	230.631	70.9778	335.255	-2.23811	0.00125955	0.0111266	-	3	2967590	2968512	+	723	protein_coding	- && Q7RX33.3 RecName: Full=Ergothioneine biosynthesis protein 1; Includes: RecName: Full=L-histidine N(alpha)-methyltransferase; Includes: RecName: Full=Hercynylcysteine S-oxide synthase && -	-
FGSG_08684	2660.89	2573.92	1073.04	741.89	723.929	524.885	2102.62	663.568	1.6637	0.00126053	0.0111273	-	2	1018317	1020419	+	1722	protein_coding	- && - && PF00012:Hsp70 protein	HSP70
FGSG_05475	668.741	694.562	787.865	82.5878	349.728	104.712	717.056	179.009	1.99677	0.0012659	0.0111667	-	3	2398662	2400105	-	1332	protein_coding	- && Q86IH1.1 RecName: Full=Homeobox protein 4; Short=DdHbx-4 && PF05920:Homeobox KN domain	Coprinus_mating
FGSG_02444	305.764	1486.04	2914.24	221.167	493.408	141.825	1568.68	285.467	2.45657	0.00128396	0.0113179	-	1	7865874	7866635	+	714	protein_coding	- && - && PF13302:Acetyltransferase (GNAT) domain	-
FGSG_02938	84.4133	148.604	227.796	349.948	543.144	666.71	153.604	519.934	-1.75881	0.00128506	0.0113195	-	2	8251881	8253596	-	1572	protein_coding	- && - && PF00501:AMP-binding enzyme	AMP-binding
FGSG_00219	122.868	243.097	379.374	75.5888	76.577	60.9715	248.446	71.0458	1.80537	0.00129324	0.0113835	-	1	690751	692735	+	1470	protein_coding	- && O94491.1 RecName: Full=Uncharacterized transporter C417.10 && PF07690:Major Facilitator Superfamily	MFS_1
FGSG_02702	1250.25	653.373	827.258	3733.25	1687.06	3190.4	910.295	2870.24	-1.65667	0.0013007	0.0114409	-	1	8671494	8672953	+	1215	protein_coding	- && P48612.2 RecName: Full=Protein pelota && PF03463:eRF1 domain 1|PF03465:eRF1 domain 3|PF03464:eRF1 domain 2	-
FGSG_04377	151.944	128.413	160.142	1210.82	412.095	226.655	146.833	616.524	-2.06942	0.00131549	0.0115628	-	2	4227468	4228028	-	345	protein_coding	- && - && -	-
FGSG_08239	73.1582	96.108	14.5584	0	14.9996	2.65093	61.2749	5.88352	3.29786	0.00131963	0.011591	-	2	2504210	2505111	+	864	protein_coding	- && - && -	-
FGSG_10353	717.513	448.235	479.57	88.187	139.733	257.141	548.439	161.687	1.76253	0.00132412	0.0116216	-	1	10571301	10574603	-	3303	protein_coding	- && Q8MLZ5.2 RecName: Full=Ras GTPase-activating protein gap-2; Short=GTPase-activating protein 2 && PF00616:GTPase-activator protein for Ras-like GTPase	-
FGSG_11866	83.4753	83.186	108.76	461.932	327.623	151.103	91.807	313.553	-1.77189	0.00132501	0.0116216	-	1	3169009	3169697	+	689	protein_coding	- && - && -	-
FGSG_03332	156.634	88.0317	234.647	1080.64	510.776	308.834	159.771	633.417	-1.98694	0.00132729	0.0116333	-	2	7200015	7201233	-	1170	protein_coding	- && - && -	-
FGSG_10998	590.893	360.203	694.52	37.7944	144.47	209.424	548.539	130.563	2.06945	0.00132826	0.0116336	-	3	6016671	6018254	-	1479	protein_coding	- && P08159.2 RecName: Full=6-hydroxy-D-nicotine oxidase; Short=6-HDNO && PF01565:FAD binding domain|PF08031:Berberine and berberine like	FAD_binding_4
FGSG_08980	519.611	505.577	1109.86	3754.24	981.291	3956.52	711.683	2897.35	-2.02519	0.00133758	0.0116993	-	4	7860396	7861478	+	1083	protein_coding	- && Q04894.1 RecName: Full=NADP-dependent alcohol dehydrogenase 6; AltName: Full=NADP-dependent alcohol dehydrogenase VI; AltName: Full=ScADHVI && PF00107:Zinc-binding dehydrogenase|PF08240:Alcohol dehydrogenase GroES-like domain	ADH_N
novel.83	4.68963	6.46105	5.99462	1.39979	10.2629	238.584	5.7151	83.4156	-3.86353	0.00133813	0.0116993	-	1	10428630	10429294	+	665	-	-	-
FGSG_12135	3.7517	4.84578	5.99462	13.9979	11.8418	96.7591	4.86404	40.8663	-3.06139	0.00133861	0.0116993	-	1	7812301	7813700	-	984	protein_coding	- && Q9UV10.1 RecName: Full=Heterokaryon incompatibility protein 6, OR allele; Short=Het-6(OR) && PF06985:Heterokaryon incompatibility protein (HET)	-
FGSG_00052	3.7517	1.61526	5.13825	4.19938	11.0523	112.665	3.50174	42.6388	-3.60569	0.00134916	0.0117831	-	1	219527	220686	+	999	protein_coding	- && - && PF00172:Fungal Zn(2)-Cys(6) binuclear cluster domain|PF04082:Fungal specific transcription factor domain	Fungal_trans
FGSG_08203	1.87585	0	0.856375	1.39979	2.36836	79.528	0.910742	27.7654	-4.95772	0.0013605	0.0118738	-	2	2610996	2612669	-	1617	protein_coding	- && - && PF05199:GMC oxidoreductase	-
FGSG_01271	906.036	1280.9	484.708	233.765	359.991	231.957	890.549	275.238	1.69255	0.00136609	0.0119142	-	1	4178715	4181793	+	2931	protein_coding	- && P32562.1 RecName: Full=Cell cycle serine/threonine-protein kinase CDC5/MSD2 && PF00069:Protein kinase domain	Pkinase
FGSG_06062	1.87585	0.807631	3.4255	0	5.52617	133.872	2.03633	46.4661	-4.5122	0.00136802	0.0119226	-	3	4180468	4181677	+	1162	protein_coding	- && - && PF00536:SAM domain (Sterile alpha motif)	SAM_1
FGSG_04008	46.8963	27.4594	16.2711	453.533	22.1047	149.778	30.2089	208.472	-2.78576	0.00137467	0.0119678	-	2	5401790	5403226	-	1309	protein_coding	- && - && -	-
FGSG_06092	347.032	343.243	441.033	53.1921	157.891	128.57	377.103	113.218	1.73091	0.00137564	0.0119678	-	3	4285730	4287911	-	2124	protein_coding	- && P41889.2 RecName: Full=Anaphase-promoting complex subunit cut9; AltName: Full=20S cyclosome/APC complex protein cut9; AltName: Full=Cell untimely torn protein 9 && PF12895:Anaphase-promoting complex, cyclosome, subunit 3|PF13432:Tetratricopeptide repeat	-
FGSG_00576	4696.19	2105.49	1891.73	9776.15	6045.64	14782.9	2897.81	10201.6	-1.81576	0.00137612	0.0119678	-	1	1833874	1835352	-	1425	protein_coding	- && D4B5D4.1 RecName: Full=Cell surface Cu-only superoxide dismutase ARB_03674; Flags: Precursor && -	-
FGSG_11556	0	2.42289	0	13.9979	33.9465	5.30187	0.807631	17.7488	-4.41862	0.00138046	0.0119919	-	2	8790896	8791825	-	882	protein_coding	- && Q9C826.1 RecName: Full=Xanthoxin dehydrogenase; AltName: Full=Protein GLUCOSE INSENSITIVE 1; AltName: Full=Protein IMPAIRED SUCROSE INDUCTION 4; AltName: Full=Protein SALOBRENO 3; AltName: Full=Protein SALT RESISTANT 1; AltName: Full=Protein SUGAR INSENSITIVE 4; AltName: Full=Short-chain alcohol dehydrogenase ABA2; AltName: Full=Short-chain dehydrogenase reductase 1; Short=AtSDR1; AltName: F…	adh_short
novel.429	12.193	4.03815	0.856375	39.1942	20.5258	64.9479	5.69585	41.556	-2.87509	0.00138083	0.0119919	-	4	4365509	4366350	+	741	-	-	-
FGSG_13158	30.0136	22.6137	17.1275	121.782	243.941	22.5329	23.2516	129.419	-2.48202	0.0013916	0.0120768	-	4	3716658	3716957	-	300	protein_coding	- && - && -	-
FGSG_06038	9.37925	26.6518	13.702	44.7934	59.209	121.943	16.5777	75.3151	-2.17663	0.00139415	0.0120905	-	3	4100108	4101060	-	888	protein_coding	- && - && -	-
FGSG_13160	1233.37	832.667	757.035	253.363	443.673	269.07	941.025	322.035	1.545	0.00140551	0.0121744	-	4	3809311	3812106	+	2592	protein_coding	- && P15258.1 RecName: Full=Protein ral2 && PF13415:Galactose oxidase, central domain	-
FGSG_10745	260.743	373.933	222.657	81.188	122.365	87.4808	285.778	97.0114	1.55456	0.00140581	0.0121744	-	3	6861742	6862934	-	1125	protein_coding	- && Q4HWB3.3 RecName: Full=Uncharacterized protein FGSG_10745 && -	-
FGSG_12680	35.6412	26.6518	22.2657	2.79959	3.15781	7.9528	28.1862	4.63673	2.63102	0.00140744	0.0121801	-	3	1087104	1087262	-	159	protein_coding	- && - && -	-
FGSG_08825	85.3512	79.9554	83.9247	635.506	176.838	176.287	83.0771	329.544	-1.98635	0.00141543	0.0122406	-	2	476521	477572	-	876	protein_coding	- && - && PF01738:Dienelactone hydrolase family	-
FGSG_02423	125.682	129.221	132.738	254.762	382.885	425.475	129.214	354.374	-1.45605	0.00141999	0.012265	-	1	7810794	7811679	+	825	protein_coding	- && - && PF06912:Protein of unknown function (DUF1275)	-
FGSG_12851	129.434	422.391	513.825	2222.87	2043.11	544.767	355.216	1603.58	-2.17439	0.00142024	0.012265	-	3	3953278	3954531	+	1198	protein_coding	- && P18407.2 RecName: Full=Allantoicase && PF03561:Allantoicase repeat	-
FGSG_10483	840.381	202.715	21.4094	3078.14	1703.64	2918.68	354.835	2566.82	-2.85501	0.00142162	0.0122683	-	1	10955743	10957631	+	1791	protein_coding	- && Q0WUU6.1 RecName: Full=Probable polyol transporter 4 && PF00083:Sugar (and other) transporter	Sugar_tr
FGSG_10859	305.764	453.081	744.19	142.779	204.468	115.316	501.011	154.188	1.69756	0.00142632	0.0122946	-	3	6457875	6459924	+	1698	protein_coding	- && D4B387.1 RecName: Full=Gamma-glutamyltransferase ARB_02921; AltName: Full=Gamma-glutamyltranspeptidase; Short=Gamma-GT; AltName: Full=Glutathione hydrolase; AltName: Full=Leukotriene-C4 hydrolase; Contains: RecName: Full=Gamma-glutamyltransferase heavy chain; Contains: RecName: Full=Gamma-glutamyltransferase light chain; Flags: Precursor && PF01019:Gamma-glutamyltranspeptidase	-
FGSG_08102	0	4.03815	1.71275	19.5971	21.3152	17.2311	1.91697	19.3811	-3.30619	0.00142666	0.0122946	-	2	2897431	2900510	-	2355	protein_coding	- && - && PF00082:Subtilase family	Peptidase_S8
FGSG_10491	105.048	238.251	336.555	562.717	713.666	1135.93	226.618	804.103	-1.82661	0.00143467	0.012355	-	1	10987741	10989015	-	1275	protein_coding	- && - && -	-
FGSG_01254	147.254	197.87	387.938	491.327	420.779	3243.42	244.354	1385.17	-2.50267	0.0014391	0.0123845	-	1	4137461	4139177	-	1398	protein_coding	- && C7YK87.1 RecName: Full=tRNA (guanine(37)-N1)-methyltransferase; AltName: Full=M1G-methyltransferase; AltName: Full=tRNA [GM37] methyltransferase; AltName: Full=tRNA methyltransferase 5; Flags: Precursor && PF02475:Met-10+ like-protein	-
FGSG_13939	232.605	195.447	40.2496	26.5961	1.57891	35.7876	156.101	21.3209	2.89144	0.00144172	0.0123984	-	3	6977716	6978422	-	552	protein_coding	- && - && -	-
FGSG_08144	33.7653	20.1908	17.1275	93.7861	33.9465	237.259	23.6945	121.664	-2.35849	0.00145351	0.012491	-	2	2760166	2764101	+	3717	protein_coding	- && Q00808.1 RecName: Full=Vegetative incompatibility protein HET-E-1 && PF17108:N-terminal small S protein of HET, non-prionic|PF05729:NACHT domain	NACHT
FGSG_02316	881.65	579.071	763.886	2053.5	1163.65	5525.87	741.536	2914.34	-1.97446	0.00146298	0.0125637	-	1	7496832	7502171	+	4392	protein_coding	- && Q92887.3 RecName: Full=Canalicular multispecific organic anion transporter 1; AltName: Full=ATP-binding cassette sub-family C member 2; AltName: Full=Canalicular multidrug resistance protein; AltName: Full=Multidrug resistance-associated protein 2 && PF00664:ABC transporter transmembrane region|PF00005:ABC transporter	ABC_membrane
FGSG_05629	167.889	101.761	107.047	337.35	186.311	1251.24	125.566	591.634	-2.23588	0.00146408	0.0125644	-	3	2902134	2903055	+	870	protein_coding	- && - && -	-
FGSG_08078	1683.58	2938.16	3520.56	1283.61	584.985	402.942	2714.1	757.179	1.84224	0.00147834	0.0126779	-	2	2959724	2961674	-	1641	protein_coding	- && P08158.1 RecName: Full=Acetamidase && PF01425:Amidase	Amidase
FGSG_07514	355.474	478.117	604.601	118.982	222.626	139.174	479.397	160.261	1.57712	0.00148609	0.0127347	-	4	3732610	3734162	+	1506	protein_coding	- && Q94AT5.1 RecName: Full=Protein EXECUTER 2, chloroplastic; Short=AtEX2; Flags: Precursor && PF12014:Domain of unknown function (DUF3506)|PF12937:F-box-like	-
FGSG_05532	29.0757	48.4578	35.9677	75.5888	453.936	72.9007	37.8338	200.808	-2.41134	0.00148703	0.0127347	-	3	2598295	2599080	+	786	protein_coding	- && - && -	-
FGSG_02223	4.68963	5.65341	21.4094	53.1921	53.6828	53.0187	10.5841	53.2979	-2.32992	0.00149219	0.0127701	-	1	7211880	7212521	+	642	protein_coding	- && - && -	-
FGSG_03494	73.1582	194.639	82.212	19.5971	28.4203	0	116.67	16.0058	2.84653	0.00149569	0.0127912	-	2	6763270	6764549	-	1116	protein_coding	- && Q9UR08.1 RecName: Full=Aristolochene synthase; Short=AS; AltName: Full=Sesquiterpene cyclase && -	-
FGSG_11097	2068.13	2889.7	1699.05	2084.29	8828.46	21854.3	2218.96	10922.4	-2.29931	0.00150466	0.0128589	-	3	5747259	5750281	+	2876	protein_coding	- && D4AUF1.1 RecName: Full=WSC domain-containing protein ARB_07867; Flags: Precursor && PF07250:Glyoxal oxidase N-terminus|PF01822:WSC domain|PF09118:Domain of unknown function (DUF1929)	-
FGSG_06952	15.0068	4.84578	16.2711	46.1932	46.5778	66.2734	12.0412	53.0148	-2.14232	0.00151171	0.0129103	-	4	1805405	1807798	-	1831	protein_coding	- && - && -	-
FGSG_13091	2043.74	2225.02	2015.05	293.957	991.554	147.127	2094.6	477.546	2.1311	0.00152034	0.0129691	-	4	2732373	2732873	-	501	protein_coding	- && - && -	-
FGSG_09906	2080.32	3005.19	4003.55	5191.83	5143.29	39121.2	3029.69	16485.4	-2.44392	0.0015207	0.0129691	-	1	9112869	9114520	+	1187	protein_coding	- && - && -	-
FGSG_09315	0	0	3.4255	43.3936	4.73672	17.2311	1.14183	21.7871	-4.23494	0.00152177	0.0129692	-	4	6889521	6890458	+	792	protein_coding	- && - && -	-
FGSG_04018	3.7517	7.26868	14.5584	48.9928	18.1574	84.8299	8.52625	50.66	-2.55904	0.00153323	0.0130577	-	2	5382349	5383185	+	789	protein_coding	- && - && -	-
FGSG_07631	166.013	749.481	744.19	40.594	206.837	25.1839	553.228	90.8716	2.59831	0.0015348	0.0130577	-	4	4056008	4058136	+	1797	protein_coding	- && P46333.3 RecName: Full=Probable metabolite transport protein CsbC && PF00083:Sugar (and other) transporter	Sugar_tr
novel.329	15.9447	40.3815	63.3717	4.19938	7.10508	9.27827	39.8993	6.86091	2.53542	0.00153533	0.0130577	-	3	7051827	7053036	+	1210	-	-	-
FGSG_09352	0.937925	1.61526	7.70737	44.7934	15.7891	23.8584	3.42019	28.147	-3.02629	0.00153664	0.0130598	-	4	6758138	6759448	-	1154	protein_coding	- && - && -	-
FGSG_11347	118.179	143.758	152.435	1016.25	272.361	304.857	138.124	531.156	-1.94189	0.00154416	0.0131148	-	3	7407752	7408829	+	981	protein_coding	- && Q6F4M7.1 RecName: Full=Hydroxyquinol 1,2-dioxygenase && PF00775:Dioxygenase|PF04444:Catechol dioxygenase N terminus	-
FGSG_11745	1610.42	1219.52	711.647	2761.79	4242.52	3428.98	1180.53	3477.77	-1.5589	0.00154639	0.0131197	-	1	1036532	1038525	+	1926	protein_coding	- && Q4WQ08.2 RecName: Full=Disintegrin and metalloproteinase domain-containing protein B; Short=ADAM B; Flags: Precursor && PF13688:Metallo-peptidase family M12|PF00200:Disintegrin	-
FGSG_10429	204.468	656.604	291.167	55.9917	71.8403	157.731	384.08	95.1875	2.01462	0.00154688	0.0131197	-	1	10806876	10809511	-	1914	protein_coding	- && - && PF00172:Fungal Zn(2)-Cys(6) binuclear cluster domain	Zn_clus
FGSG_00838	10381.9	6840.63	8149.26	27799.9	10572.4	68325.2	8457.26	35565.8	-2.07222	0.00155211	0.013155	-	1	2721703	2724062	-	2277	protein_coding	- && Q01233.2 RecName: Full=Heat shock 70 kDa protein; AltName: Full=HSP70 && PF00012:Hsp70 protein	HSP70
FGSG_10934	524.3	722.022	493.272	58.7913	175.259	243.886	579.865	159.312	1.86273	0.0015588	0.0132014	-	3	6214252	6215895	-	1593	protein_coding	- && P32375.2 RecName: Full=Allantoinase && PF01979:Amidohydrolase family	Amidohydro_1
FGSG_02935	0.937925	0	0.856375	2.79959	12.6313	30.4857	0.5981	15.3055	-4.71083	0.00155971	0.0132014	-	2	8259739	8260088	-	312	protein_coding	- && - && -	-
FGSG_09235	1244.63	1022.46	1043.06	456.332	423.937	469.215	1103.38	449.828	1.29472	0.00156439	0.0132319	-	4	7157522	7158298	-	777	protein_coding	- && - && -	-
FGSG_04077	607.776	1120.18	546.367	2438.44	2167.84	1908.67	758.109	2171.65	-1.51815	0.00157029	0.0132664	-	2	5195033	5196051	-	849	protein_coding	- && - && PF01083:Cutinase	-
FGSG_05330	504.604	172.025	381.943	2439.84	457.094	1724.43	352.857	1540.46	-2.12605	0.00157063	0.0132664	-	3	1913625	1914890	+	1266	protein_coding	- && P29952.4 RecName: Full=Mannose-6-phosphate isomerase; AltName: Full=Phosphohexomutase; AltName: Full=Phosphomannose isomerase; Short=PMI && PF01238:Phosphomannose isomerase type I	-
FGSG_01803	74.0961	180.102	276.609	40.594	62.3668	27.8348	176.936	43.5985	2.01269	0.00157279	0.0132756	-	1	5918881	5921209	-	2235	protein_coding	- && Q92457.1 RecName: Full=Alpha-galactosidase 2; AltName: Full=Alpha-D-galactoside galactohydrolase 2; AltName: Full=Melibiase 2; Flags: Precursor && PF16875:Glycosyl hydrolase family 36 N-terminal domain|PF02065:Melibiase|PF16874:Glycosyl hydrolase family 36 C-terminal domain	-
FGSG_12626	152.882	89.647	118.18	29.3957	17.368	51.6932	120.236	32.8189	1.88648	0.00157703	0.0133023	-	3	411157	412450	-	1191	protein_coding	- && - && PF12796:Ankyrin repeats (3 copies)|PF13637:Ankyrin repeats (many copies)	-
FGSG_09524	4706.51	2854.97	1508.08	795.082	479.988	1235.34	3023.19	836.802	1.8536	0.00158114	0.0133278	-	4	6173296	6175946	-	2651	protein_coding	- && P21657.3 RecName: Full=Transcriptional activator protein DAL81; AltName: Full=Regulatory protein UGA35 && PF04082:Fungal specific transcription factor domain	Fungal_trans
FGSG_03910	276.688	151.835	115.611	1511.78	217.1	770.096	181.378	832.991	-2.19893	0.00158454	0.0133461	-	2	5660389	5661466	-	663	protein_coding	- && P14306.2 RecName: Full=Carboxypeptidase Y inhibitor; Short=CPY inhibitor; AltName: Full=CDC25 suppressor 1; AltName: Full=I(C); AltName: Full=Ic; AltName: Full=Protein DKA1; AltName: Full=Protein NSP1 && PF01161:Phosphatidylethanolamine-binding protein	-
FGSG_07388	5.62755	23.4213	42.8187	139.979	116.839	82.179	23.9559	112.999	-2.23461	0.00158548	0.0133461	-	4	3382323	3383396	-	969	protein_coding	- && Q6UX07.1 RecName: Full=Dehydrogenase/reductase SDR family member 13; AltName: Full=Short chain dehydrogenase/reductase family 7C member 5; Flags: Precursor && PF00106:short chain dehydrogenase	adh_short
FGSG_07375	53.4617	58.957	141.302	268.76	239.994	351.249	84.5735	286.668	-1.76009	0.0015891	0.0133676	-	4	3339260	3341494	+	2036	protein_coding	- && Q02QC9.1 RecName: Full=Alkaline phosphatase H; AltName: Full=High molecular weight phosphatase; Short=H-AP; Flags: Precursor && PF00245:Alkaline phosphatase	-
FGSG_08554	688.437	876.279	579.766	1430.59	2133.89	2148.58	714.827	1904.35	-1.41372	0.00159153	0.0133788	-	2	1458023	1459951	+	1858	protein_coding	- && - && -	-
FGSG_07934	90.9788	62.1876	202.104	320.553	163.417	1590.56	118.424	691.51	-2.54528	0.00159694	0.0134152	-	4	4911960	4916467	+	4316	protein_coding	- && - && -	-
FGSG_00054	0	0	1.71275	27.9959	11.8418	5.30187	0.570917	15.0465	-4.70396	0.00159917	0.0134247	-	1	223982	224911	+	930	protein_coding	- && Q9N126.1 RecName: Full=Retinol dehydrogenase 8; AltName: Full=Photoreceptor outer segment all-trans retinol dehydrogenase && PF00106:short chain dehydrogenase	adh_short
FGSG_07129	76.9099	119.529	262.051	130.181	706.561	1906.02	152.83	914.254	-2.58041	0.00160181	0.0134323	-	4	2456539	2457588	-	846	protein_coding	- && Q9VCR7.2 RecName: Full=Cystinosin homolog && PF04193:PQ loop repeat	-
FGSG_12112	2404.84	3375.09	1794.11	226.766	196.574	1175.69	2524.68	533.01	2.2446	0.0016024	0.0134323	-	1	7344416	7347890	+	3417	protein_coding	- && - && -	-
FGSG_00063	1.87585	0	0	16.7975	3.15781	29.1603	0.625284	16.3719	-4.77031	0.00160333	0.0134323	-	1	258933	260618	-	1686	protein_coding	- && - && PF11915:Protein of unknown function (DUF3433)	-
FGSG_08679	23.4481	130.029	52.2389	13.9979	16.5785	6.62734	68.5718	12.4013	2.45455	0.00161588	0.0135282	-	2	1036718	1038203	-	1380	protein_coding	- && - && -	-
FGSG_10317	403.308	675.179	693.664	99.3853	273.94	164.358	590.717	179.228	1.71687	0.0016198	0.0135518	-	1	10460740	10462464	-	1440	protein_coding	- && O43000.2 RecName: Full=Pantothenate transporter liz1 && PF07690:Major Facilitator Superfamily	MFS_1
FGSG_06897	948.242	2590.07	1271.72	134.38	371.833	644.177	1603.34	383.463	2.06385	0.00162167	0.0135583	-	4	1613318	1615461	-	1969	protein_coding	- && Q9Y7M3.1 RecName: Full=FYVE-type zinc finger-containing protein C9B6.03 && PF01363:FYVE zinc finger	FYVE
FGSG_02378	16.8827	31.4976	6.851	0	2.36836	0	18.4104	0.789454	4.24734	0.00163686	0.013676	-	1	7661620	7662143	+	354	protein_coding	- && - && -	-
FGSG_13142	84.4133	104.992	120.749	321.952	371.833	201.471	103.385	298.419	-1.53011	0.0016405	0.0136971	-	4	3375012	3375707	+	696	protein_coding	- && - && PF13238:AAA domain	-
FGSG_05941	0	0	0	15.3977	1.57891	9.27827	0	8.75163	-5.76137	0.00164668	0.0137394	-	3	3820908	3821810	-	903	protein_coding	- && - && -	-
FGSG_13531	2914.13	1024.88	1248.59	7360.11	3767.27	6659.15	1729.2	5928.84	-1.77766	0.00165816	0.0138259	-	4	7220688	7221243	-	504	protein_coding	- && - && -	-
FGSG_02003	113.489	154.257	167.849	40.594	57.6301	49.0423	145.199	49.0888	1.55932	0.00165975	0.0138298	-	1	6606781	6608042	+	1125	protein_coding	- && Q5B5P1.1 RecName: Full=Probable rhamnogalacturonate lyase C; Flags: Precursor && PF00149:Calcineurin-like phosphoesterase	Metallophos
FGSG_08942	3206.77	6464.28	1640.81	1576.17	596.037	615.017	3770.62	929.074	2.02138	0.00166529	0.0138666	-	2	54529	56220	+	1585	protein_coding	- && P0DMQ6.1 RecName: Full=Sorbitol dehydrogenase; AltName: Full=L-iditol 2-dehydrogenase && PF00107:Zinc-binding dehydrogenase|PF08240:Alcohol dehydrogenase GroES-like domain	ADH_N
FGSG_04217	626.534	480.54	1123.56	90.9865	52.1039	332.692	743.546	158.594	2.23181	0.00166858	0.013876	-	2	4741816	4743438	-	1503	protein_coding	- && Q9US44.1 RecName: Full=Uncharacterized transporter C1002.16c && PF07690:Major Facilitator Superfamily	MFS_1
FGSG_09408	651.858	911.815	268.045	194.571	206.837	125.919	610.573	175.776	1.79548	0.00166868	0.013876	-	4	6597296	6600312	-	2859	protein_coding	- && P48479.2 RecName: Full=G2-specific protein kinase nim-1 && PF07714:Protein tyrosine kinase	Pkinase_Tyr
FGSG_02817	289.819	334.359	143.871	44.7934	112.102	56.9951	256.016	71.297	1.83543	0.00169843	0.0141139	-	2	8572539	8573573	+	981	protein_coding	- && - && -	-
FGSG_10930	3.7517	0	0.856375	57.3915	3.15781	14.5801	1.53603	25.0432	-4.05184	0.00171214	0.0142099	-	3	6225511	6227689	-	2127	protein_coding	- && - && -	-
FGSG_12314	11.2551	3.23052	8.56375	41.9938	31.5781	37.1131	7.68312	36.895	-2.2702	0.00171228	0.0142099	-	2	5202163	5203231	+	1008	protein_coding	- && - && -	-
FGSG_13837	10.3172	3.23052	8.56375	53.1921	45.7883	18.5565	7.37048	39.179	-2.42067	0.0017161	0.014232	-	3	5481834	5483435	-	1602	protein_coding	- && - && -	-
FGSG_10892	73.1582	262.48	298.018	834.277	187.1	2980.98	211.219	1334.12	-2.65849	0.00172017	0.0142562	-	3	6342168	6343232	-	1007	protein_coding	- && - && PF12697:Alpha/beta hydrolase family	-
FGSG_09400	9314.54	5215.68	4487.4	2648.41	559.723	1675.39	6339.21	1627.84	1.96174	0.00172647	0.0142988	-	4	6627087	6628101	+	957	protein_coding	- && - && PF00797:N-acetyltransferase	Acetyltransf_2
FGSG_12134	45.0204	46.0349	74.5046	16.7975	14.2102	2.65093	55.1867	11.2195	2.28706	0.00174444	0.0144378	-	1	7801074	7801573	-	447	protein_coding	- && D7PHY7.1 RecName: Full=Transcription factor vrtR2; AltName: Full=Viridicatumtoxin synthesis protein R2 && PF00172:Fungal Zn(2)-Cys(6) binuclear cluster domain	Zn_clus
FGSG_01597	4.68963	4.84578	2.56912	25.1963	18.1574	27.8348	4.03484	23.7295	-2.54981	0.00174673	0.0144472	-	1	5293671	5295274	-	1236	protein_coding	- && - && -	-
FGSG_04468	88.165	28.2671	8.56375	39.1942	224.994	703.823	41.6653	322.67	-2.95481	0.00174956	0.0144609	-	2	3914637	3916119	+	1483	protein_coding	- && P38680.2 RecName: Full=N amino acid transport system protein; AltName: Full=Methyltryptophan resistance protein && PF01490:Transmembrane amino acid transporter protein	Aa_trans
FGSG_03309	1.87585	1.61526	1.71275	9.79855	6.31563	43.7404	1.73462	19.9515	-3.51435	0.00175612	0.0145053	-	2	7269371	7271228	+	1695	protein_coding	- && G3XMC1.1 RecName: Full=FAD-linked oxidoreductase azaG; AltName: Full=Azaphilone biosynthesis cluster protein azaG; Flags: Precursor && PF01565:FAD binding domain	FAD_binding_4
FGSG_00771	322.646	345.666	714.217	2182.28	1511.01	902.643	460.843	1531.98	-1.73294	0.00176112	0.01453	-	1	2505915	2507298	+	1275	protein_coding	- && - && PF13460:NAD(P)H-binding	-
FGSG_00124	25.324	20.9984	5.13825	118.982	52.1039	67.5988	17.1535	79.5617	-2.21166	0.00176146	0.01453	-	1	415140	416099	+	960	protein_coding	- && - && PF12695:Alpha/beta hydrolase family	-
FGSG_13947	21074.2	32447.4	15858.3	4249.77	9870.54	8107.88	23126.7	7409.4	1.64206	0.00176617	0.0145591	-	3	7087422	7088600	+	1179	protein_coding	- && - && -	-
FGSG_07546	1237.12	814.092	252.631	228.166	30.7887	180.264	767.949	146.406	2.39457	0.00176836	0.0145674	-	4	3830721	3831761	+	972	protein_coding	- && - && -	-
FGSG_02867	1169.59	495.078	747.615	6702.21	1106.81	2620.45	804.095	3476.49	-2.11211	0.0017752	0.014614	-	2	8443934	8445233	-	1251	protein_coding	- && Q86L99.1 RecName: Full=Rho GTPase-activating protein gacHH; AltName: Full=GTPase activating factor for raC protein HH && PF13415:Galactose oxidase, central domain|PF13418:Galactose oxidase, central domain	-
FGSG_04143	203.53	204.331	345.975	1174.43	402.621	927.827	251.279	834.958	-1.73156	0.00178415	0.0146779	-	2	4957877	4959079	+	1056	protein_coding	- && P32470.2 RecName: Full=Chitinase 1; Flags: Precursor && PF00704:Glycosyl hydrolases family 18	-
FGSG_02315	595.583	511.23	425.618	1475.38	544.723	5494.06	510.81	2504.72	-2.29363	0.0017887	0.0147055	-	1	7471725	7494732	-	23008	protein_coding	- && Q4WT66.1 RecName: Full=Nonribosomal peptide synthetase 1 && PF00501:AMP-binding enzyme|PF00668:Condensation domain|PF00550:Phosphopantetheine attachment site	AMP-binding
FGSG_10985	8.44133	8.88394	12.8456	37.7944	42.6305	39.764	10.057	40.063	-1.9948	0.0018045	0.0148255	-	3	6084702	6085945	-	957	protein_coding	- && - && -	-
FGSG_00130	23.4481	26.6518	11.9892	43.3936	67.1036	161.707	20.6964	90.7347	-2.13036	0.00180634	0.0148308	-	1	427185	429169	-	1818	protein_coding	- && - && PF06985:Heterokaryon incompatibility protein (HET)	-
FGSG_12214	2.81378	11.3068	4.28187	152.577	6.31563	21.2075	6.13416	60.0335	-3.27653	0.00180901	0.0148428	-	2	3477379	3477951	+	478	protein_coding	- && - && -	-
FGSG_03627	135.999	184.14	105.334	250.563	1199.18	327.39	141.824	592.378	-2.06375	0.00181701	0.0148985	-	2	6408357	6409612	-	912	protein_coding	- && - && -	-
FGSG_13648	30.9515	46.8426	47.1006	4.19938	4.73672	15.9056	41.6316	8.28057	2.35717	0.00183877	0.0150669	-	4	5244438	5245109	+	672	protein_coding	- && - && -	-
novel.37	120.054	55.7265	157.573	229.566	280.256	896.016	111.118	468.613	-2.07614	0.00184723	0.0151262	-	1	4209514	4212812	+	3168	-	-	-
FGSG_07588	4833.13	2895.36	2139.22	9402.41	17188	6358.27	3289.24	10982.9	-1.73952	0.00186228	0.0152299	-	4	3949434	3950348	-	915	protein_coding	- && - && PF05433:Glycine zipper 2TM domain	-
FGSG_01831	13.131	3.23052	13.702	67.1901	10.2629	133.872	10.0212	70.4417	-2.81223	0.00186237	0.0152299	-	1	5980771	5981361	-	496	protein_coding	- && Q9UVI4.1 RecName: Full=Trihydrophobin; AltName: Full=CFTH1; Flags: Precursor && PF06766:Fungal hydrophobin	-
FGSG_09530	7829.8	9169.03	3836.56	1090.44	3322.02	804.559	6945.13	1739.01	1.99726	0.00188229	0.0153826	-	4	6141766	6143701	-	1648	protein_coding	- && Q4HZS8.1 RecName: Full=Tubulin beta chain; AltName: Full=Beta-tubulin && PF03953:Tubulin C-terminal domain|PF00091:Tubulin/FtsZ family, GTPase domain	Tubulin
FGSG_03871	9.37925	7.26868	8.56375	74.189	20.5258	31.8112	8.40389	42.1753	-2.31877	0.00188726	0.015413	-	2	5766422	5766874	-	453	protein_coding	- && - && -	-
FGSG_08732	672.492	457.119	423.906	135.78	222.626	200.146	517.839	186.184	1.47363	0.00189483	0.0154646	-	2	828217	830406	+	2190	protein_coding	- && - && -	-
FGSG_09479	169.764	244.712	107.903	41.9938	35.5254	75.5516	174.127	51.0236	1.77709	0.00190138	0.0155078	-	4	6317663	6319136	-	1422	protein_coding	- && - && -	-
FGSG_08142	146.316	178.486	15.4147	989.654	289.729	567.3	113.406	615.561	-2.43978	0.00190316	0.0155121	-	2	2768946	2769479	+	534	protein_coding	- && - && -	-
FGSG_10065	80.6616	100.146	146.44	370.945	327.623	238.584	109.083	312.384	-1.51758	0.00191435	0.0155857	-	1	9671536	9672867	-	1065	protein_coding	- && Q01284.1 RecName: Full=Nitronate monooxygenase; AltName: Full=2-nitropropane dioxygenase; Short=2-NPD; AltName: Full=Nitroalkane oxidase; Flags: Precursor && PF03060:Nitronate monooxygenase	NPD
FGSG_07997	71.2823	104.184	5.99462	359.747	249.467	365.829	60.4871	325.014	-2.42498	0.00191473	0.0155857	-	2	3166374	3167889	+	1353	protein_coding	- && - && -	-
FGSG_11730	0	1.61526	0	11.1983	3.15781	33.1367	0.53842	15.8309	-4.8037	0.00193066	0.0157051	-	1	766552	767058	+	507	protein_coding	- && - && -	-
FGSG_03429	75.034	37.151	50.5261	516.524	102.629	121.943	54.237	247.032	-2.1863	0.00193526	0.0157321	-	2	6916305	6917838	-	1287	protein_coding	- && - && PF03547:Membrane transport protein	-
FGSG_07921	40.3308	37.9586	48.8134	193.171	68.6825	176.287	42.3676	146.047	-1.78104	0.00193852	0.0157475	-	4	4865162	4865858	-	697	protein_coding	- && D4B3R7.1 RecName: Full=Extracellular protein ARB_03106; Flags: Precursor && -	-
novel.432	0	4.03815	4.28187	25.1963	11.8418	35.7876	2.77334	24.2752	-3.09982	0.0019397	0.0157475	-	4	5435967	5437035	+	990	-	-	-
FGSG_06556	13.131	109.03	36.8241	13.9979	1.57891	5.30187	52.9951	6.95957	2.97957	0.00194282	0.0157624	-	4	401533	403033	+	1350	protein_coding	- && P30986.1 RecName: Full=Reticuline oxidase; AltName: Full=Berberine bridge-forming enzyme; Short=BBE; AltName: Full=Tetrahydroprotoberberine synthase; Flags: Precursor && PF01565:FAD binding domain|PF08031:Berberine and berberine like	FAD_binding_4
FGSG_05677	2057.81	1556.3	1287.13	548.719	488.672	788.653	1633.75	608.681	1.42489	0.00195705	0.0158644	-	3	3069406	3070105	-	654	protein_coding	- && - && -	-
FGSG_04579	60.9651	89.647	709.078	33.595	70.2614	31.8112	286.563	45.2225	2.65763	0.00195797	0.0158644	-	2	3594419	3595728	+	1137	protein_coding	- && Q08268.1 RecName: Full=Probable transporter MCH4 && PF07690:Major Facilitator Superfamily	MFS_1
FGSG_10657	64.7168	82.3783	12.8456	8.39876	11.8418	7.9528	53.3136	9.39779	2.48947	0.0019734	0.015979	-	1	11537476	11538191	-	633	protein_coding	- && - && -	-
FGSG_04511	142.565	172.833	99.3395	5.59917	54.4723	3.9764	138.246	21.3493	2.65991	0.00197729	0.016	-	2	3782395	3783727	+	1068	protein_coding	- && - && -	-
FGSG_02202	167.889	156.68	137.02	394.742	419.989	341.971	153.863	385.567	-1.32593	0.00198712	0.016069	-	1	7165268	7166606	+	1339	protein_coding	- && O14405.1 RecName: Full=Endoglucanase-4; AltName: Full=Cellulase IV; AltName: Full=Cellulase-61A; Short=Cel61A; AltName: Full=Endo-1,4-beta-glucanase IV; Short=EGIV; AltName: Full=Endoglucanase IV; AltName: Full=Endoglucanase-61A; Flags: Precursor && PF03443:Glycosyl hydrolase family 61	-
FGSG_01798	446.452	444.197	233.79	1777.74	582.617	1426.2	374.813	1262.19	-1.75119	0.00199104	0.0160901	-	1	5901881	5902658	-	729	protein_coding	- && - && PF01987:Mitochondrial biogenesis AIM24	-
FGSG_08794	0.937925	6.46105	1.71275	5.59917	33.157	46.3913	3.03724	28.3825	-3.20872	0.0019933	0.0160978	-	2	602298	604411	+	1823	protein_coding	- && Q9HE13.1 RecName: Full=Uncharacterized MFS-type transporter C1399.02 && PF07690:Major Facilitator Superfamily	MFS_1
FGSG_10018	117.241	303.669	331.417	47.593	106.576	47.7168	250.776	67.2953	1.88954	0.00199665	0.0161092	-	1	9511187	9512674	-	1428	protein_coding	- && Q9SL95.1 RecName: Full=Molybdate transporter 1; AltName: Full=Sulfate transporter like protein 5.2 && PF16983:Molybdate transporter of MFS superfamily	-
FGSG_11316	0	0.807631	0	6.99896	8.68399	14.5801	0.26921	10.0877	-5.02082	0.00199732	0.0161092	-	3	7487106	7488356	-	1194	protein_coding	- && P77316.1 RecName: Full=Uncharacterized zinc-type alcohol dehydrogenase-like protein YbdR && PF00107:Zinc-binding dehydrogenase|PF08240:Alcohol dehydrogenase GroES-like domain	ADH_N
FGSG_10052	2996.67	767.249	878.641	10002.9	1328.65	14691.5	1547.52	8674.35	-2.48681	0.00200735	0.0161795	-	1	9630407	9631402	-	932	protein_coding	- && - && PF01284:Membrane-associating domain	-
FGSG_04752	5.62755	0.807631	4.28187	39.1942	9.47344	33.1367	3.57235	27.2681	-2.93509	0.00201484	0.0162269	-	3	201918	205377	+	3069	protein_coding	- && Q13231.1 RecName: Full=Chitotriosidase-1; AltName: Full=Chitinase-1; Flags: Precursor && PF00187:Chitin recognition protein|PF00704:Glycosyl hydrolases family 18	-
FGSG_08377	82.5374	75.1096	262.051	600.511	779.191	292.928	139.899	557.543	-1.99517	0.00201586	0.0162269	-	2	2082571	2084163	+	1512	protein_coding	- && P98188.1 RecName: Full=Cytochrome P450 94A2; AltName: Full=P450-dependent fatty acid omega-hydroxylase && PF00067:Cytochrome P450	p450
FGSG_06665	265.433	363.434	133.594	53.1921	51.3145	111.339	254.154	71.9486	1.82434	0.00202665	0.0163031	-	4	787649	788411	-	489	protein_coding	- && - && -	-
FGSG_04542	41.2687	78.3402	149.866	18.1973	20.5258	0	89.8248	12.9077	2.78195	0.00203981	0.0163983	-	2	3696066	3697751	+	1632	protein_coding	- && - && PF01408:Oxidoreductase family, NAD-binding Rossmann fold	GFO_IDH_MocA
FGSG_09227	2079.38	2348.59	1361.64	449.334	957.607	568.625	1929.87	658.522	1.55014	0.00204306	0.0164137	-	4	7179306	7183224	+	3726	protein_coding	- && - && -	-
FGSG_03361	6.56548	3.23052	1.71275	34.9948	24.4731	14.5801	3.83625	24.6827	-2.69702	0.00205601	0.016507	-	2	7122373	7123743	-	1266	protein_coding	- && - && -	-
FGSG_12773	1401.26	1518.35	797.285	7498.69	1841.8	4000.26	1238.96	4446.92	-1.84352	0.0020607	0.0165338	-	3	2969180	2971075	+	1741	protein_coding	- && Q7RX33.3 RecName: Full=Ergothioneine biosynthesis protein 1; Includes: RecName: Full=L-histidine N(alpha)-methyltransferase; Includes: RecName: Full=Hercynylcysteine S-oxide synthase && PF03781:Sulfatase-modifying factor enzyme 1	DUF323
FGSG_04709	414.563	213.214	682.531	187.572	64.7352	96.7591	436.769	116.356	1.91244	0.00206367	0.0165398	-	3	68046	69659	-	1560	protein_coding	- && Q06451.1 RecName: Full=Polyamine transporter 3 && PF07690:Major Facilitator Superfamily	MFS_1
FGSG_08648	5.62755	0.807631	5.99462	26.5961	24.4731	26.5093	4.14327	25.8595	-2.65368	0.00206413	0.0165398	-	2	1134565	1136496	+	1809	protein_coding	- && Q92072.1 RecName: Full=DNA (cytosine-5)-methyltransferase 1; Short=Dnmt1; AltName: Full=DNA methyltransferase GgaI; Short=DNA MTase GgaI; Short=M.GgaI; AltName: Full=MCMT && PF00145:C-5 cytosine-specific DNA methylase	DNA_methylase
FGSG_09077	8.44133	1.61526	0.856375	75.5888	4.73672	31.8112	3.63765	37.3789	-3.37035	0.00208442	0.0166916	-	4	7576918	7577571	-	654	protein_coding	- && - && PF13521:AAA domain	-
FGSG_12934	1113.32	1283.33	1757.28	351.348	695.509	209.424	1384.64	418.76	1.72348	0.00209065	0.0167256	-	4	321951	323744	+	1617	protein_coding	- && P00899.4 RecName: Full=Anthranilate synthase component 1; AltName: Full=Anthranilate synthase component I && PF04715:Anthranilate synthase component I, N terminal region|PF00425:chorismate binding enzyme	-
FGSG_08772	156.634	168.795	70.2227	23.7965	31.5781	54.3441	131.884	36.5729	1.85279	0.0020917	0.0167256	-	2	684033	684806	-	378	protein_coding	- && - && -	-
FGSG_07075	24948.8	34487.4	37497.2	9816.75	16621.9	7471.66	32311.2	11303.5	1.51521	0.00209273	0.0167256	-	4	2250584	2257098	+	4816	protein_coding	- && O93918.1 RecName: Full=Pyruvate carboxylase; AltName: Full=Pyruvic carboxylase; Short=PCB && PF02786:Carbamoyl-phosphate synthase L chain, ATP binding domain|PF02785:Biotin carboxylase C-terminal domain|PF00364:Biotin-requiring enzyme|PF02436:Conserved carboxylase domain|PF00682:HMGL-like|PF00289:Carbamoyl-phosphate synthase L chain, N-terminal domain	CPSase_L_D2
FGSG_01283	1664.82	1675.03	1436.14	3652.06	3731.75	3774.93	1591.99	3719.58	-1.22431	0.00210281	0.016795	-	1	4231328	4233218	+	1746	protein_coding	- && D4AUH6.1 RecName: Full=Beta-hexosaminidase ARB_07893; AltName: Full=Beta-GlcNAcase ARB_07893; AltName: Full=Beta-N-acetylhexosaminidase ARB_07893; AltName: Full=N-acetyl-beta-glucosaminidase ARB_07893; Flags: Precursor && PF14845:beta-acetyl hexosaminidase like|PF00728:Glycosyl hydrolase family 20, catalytic domain	Glyco_hydro_20
FGSG_02135	44.0825	79.1478	13.702	229.566	146.049	180.264	45.6441	185.293	-2.0189	0.00210415	0.016795	-	1	6990680	6992420	+	978	protein_coding	- && - && -	-
FGSG_03252	80.6616	192.216	217.519	117.583	487.093	2543.57	163.466	1049.42	-2.68208	0.00211338	0.0168578	-	2	7410632	7414514	-	3753	protein_coding	- && - && -	-
FGSG_13256	13.131	8.07631	5.99462	37.7944	22.8942	68.9243	9.06729	43.2043	-2.24981	0.00212411	0.0169309	-	4	4979933	4980912	+	633	protein_coding	- && - && -	-
FGSG_12286	0	0	0	11.1983	0.789454	14.5801	0	8.85598	-5.77984	0.00212631	0.0169309	-	2	4670410	4671063	-	339	protein_coding	- && - && -	-
FGSG_01250	2510.83	3061.73	869.22	495.527	336.307	906.619	2147.26	579.484	1.89031	0.00212666	0.0169309	-	1	4113676	4115745	-	2012	protein_coding	- && Q4WC60.2 RecName: Full=Probable beta-glucosidase btgE; AltName: Full=Beta-D-glucoside glucohydrolase btgE; AltName: Full=Cellobiase btgE; AltName: Full=Gentiobiase btgE; Flags: Precursor >B0Y9Q9.2 RecName: Full=Probable beta-glucosidase btgE; AltName: Full=Beta-D-glucoside glucohydrolase btgE; AltName: Full=Cellobiase btgE; AltName: Full=Gentiobiase btgE; Flags: Precursor && -	-
FGSG_01536	561.817	765.634	1066.19	170.775	255.783	373.782	797.879	266.78	1.58055	0.00212925	0.0169406	-	1	5068865	5070774	+	1860	protein_coding	- && O14099.1 RecName: Full=Uncharacterized RING finger protein C2F3.16 && PF13923:Zinc finger, C3HC4 type (RING finger)|PF05495:CHY zinc finger|PF14599:Zinc-ribbon	zf-CHY
FGSG_01742	0	1.61526	0	44.7934	1.57891	7.9528	0.53842	18.1084	-5.00068	0.00213389	0.0169666	-	1	5758009	5759050	+	990	protein_coding	- && - && PF00248:Aldo/keto reductase family	Aldo_ket_red
FGSG_12966	551.5	684.063	367.385	92.3863	119.207	267.744	534.316	159.779	1.74301	0.00214184	0.0170161	-	4	895247	896150	-	765	protein_coding	- && - && -	-
FGSG_01378	700.63	1131.49	1168.95	384.943	434.199	320.763	1000.36	379.969	1.39602	0.00214288	0.0170161	-	1	4558667	4561777	+	2997	protein_coding	- && Q9P6I9.1 RecName: Full=Uncharacterized transcriptional regulatory protein C1683.13c && PF04082:Fungal specific transcription factor domain	Fungal_trans
FGSG_09047	283.253	499.923	268.902	135.78	119.207	120.618	350.693	125.202	1.48697	0.00215566	0.0171066	-	4	7656018	7658584	+	2334	protein_coding	- && Q8S897.2 RecName: Full=BEL1-like homeodomain protein 5; Short=BEL1-like protein 5 && PF05920:Homeobox KN domain	Coprinus_mating
FGSG_06145	14.0689	22.6137	49.6697	36.3946	353.675	100.735	28.7841	163.602	-2.51003	0.00218272	0.0173101	-	3	4438137	4439834	+	1698	protein_coding	- && - && PF01126:Heme oxygenase	-
FGSG_06858	1335.61	2821.05	1183.51	202.97	757.875	487.772	1780.06	482.872	1.88098	0.00218892	0.0173482	-	4	1457489	1458019	-	531	protein_coding	- && P53633.2 RecName: Full=Prenylated Rab acceptor 1 && PF03208:PRA1 family protein	-
FGSG_03498	49.71	116.299	124.174	96.5857	719.982	511.63	96.7277	442.733	-2.19494	0.00220065	0.0174299	-	2	6753341	6754965	+	1518	protein_coding	- && P08516.2 RecName: Full=Cytochrome P450 4A10; AltName: Full=CYPIVA10; AltName: Full=Cytochrome P450-LA-omega 1; AltName: Full=Cytochrome P452; AltName: Full=Lauric acid omega-hydroxylase; AltName: Full=Long-chain fatty acid omega-monooxygenase; Contains: RecName: Full=Cytochrome P450 4A10, N-terminally processed && PF00067:Cytochrome P450	p450
FGSG_00849	2308.23	2439.04	2208.59	5961.72	13311.8	3637.08	2318.62	7636.86	-1.71982	0.00220818	0.0174732	-	1	2770125	2771743	-	1619	protein_coding	- && - && PF06687:SUR7/PalI family	-
FGSG_06095	42.2066	57.3418	35.1114	85.3874	150.786	196.169	44.8866	144.114	-1.68283	0.00220895	0.0174732	-	3	4290992	4291993	-	1002	protein_coding	- && - && PF02661:Fic/DOC family	Fic
FGSG_13062	232.605	387.663	490.703	145.578	117.629	129.896	370.324	131.034	1.50041	0.00223103	0.0176365	-	4	2415434	2416088	+	655	protein_coding	- && - && -	-
FGSG_04600	4140	2755.64	1068.76	754.488	346.57	1007.35	2654.8	702.804	1.91804	0.0022327	0.0176385	-	2	3529365	3529848	-	432	protein_coding	- && - && -	-
FGSG_03762	567.445	17.7679	14.5584	12591.1	4930.93	1093.51	199.924	6205.19	-4.95619	0.00223455	0.0176418	-	2	6043769	6045131	-	1299	protein_coding	- && - && PF00149:Calcineurin-like phosphoesterase	Metallophos
FGSG_12448	7.5034	15.345	23.1221	146.978	40.2621	39.764	15.3235	75.6681	-2.29558	0.0022381	0.0176585	-	2	7090267	7092051	-	1785	protein_coding	- && - && -	-
FGSG_04034	3144.86	2795.21	4217.65	18331.7	2368.36	26773.1	3385.91	15824.4	-2.2245	0.00224538	0.0177016	-	2	5335504	5336522	-	530	protein_coding	- && - && -	-
FGSG_02224	280.44	235.828	185.833	1234.62	467.357	523.559	234.034	741.844	-1.6638	0.00224727	0.0177016	-	1	7213026	7214117	+	1092	protein_coding	- && - && PF12796:Ankyrin repeats (3 copies)	-
FGSG_05416	204.468	256.827	275.753	1550.97	836.821	310.159	245.682	899.317	-1.87174	0.00224787	0.0177016	-	3	2190024	2191276	-	1149	protein_coding	- && - && PF01636:Phosphotransferase enzyme family	APH
FGSG_06617	4.68963	3.23052	2.56912	53.1921	5.52617	25.1839	3.49642	27.9674	-2.99028	0.00225065	0.0177122	-	4	604444	605256	-	813	protein_coding	- && - && -	-
FGSG_02373	437.073	328.706	223.514	1573.37	538.407	1082.91	329.764	1064.89	-1.69076	0.00225678	0.0177491	-	1	7652158	7652704	+	495	protein_coding	- && - && -	-
FGSG_11372	80.6616	130.029	89.063	202.97	178.417	909.27	99.9177	430.219	-2.10493	0.00226004	0.0177611	-	3	7338443	7344670	-	6138	protein_coding	- && P14585.1 RecName: Full=Protein lin-12; AltName: Full=Abnormal cell lineage protein 12; Flags: Precursor && PF12796:Ankyrin repeats (3 copies)|PF05729:NACHT domain	NACHT
FGSG_02846	378.922	298.016	449.597	3051.55	262.888	2006.76	375.511	1773.73	-2.23954	0.00226118	0.0177611	-	2	8490964	8491344	+	381	protein_coding	- && - && PF14087:Domain of unknown function (DUF4267)	-
FGSG_01988	14.0689	12.9221	9.42012	11.1983	115.26	74.2262	12.137	66.8949	-2.47049	0.00226504	0.0177801	-	1	6567596	6568906	-	1197	protein_coding	- && - && PF00264:Common central domain of tyrosinase	-
FGSG_06215	196.964	235.021	116.467	162.376	1158.92	1081.58	182.817	800.958	-2.13178	0.00227947	0.0178819	-	3	4689831	4691627	-	1797	protein_coding	- && Q9C1W3.1 RecName: Full=Probable squalene monooxygenase; AltName: Full=Squalene epoxidase; Short=SE && PF01266:FAD dependent oxidoreductase|PF08491:Squalene epoxidase	DAO
FGSG_09044	2354.19	1784.86	1718.74	5189.03	2887.82	12798.7	1952.6	6958.52	-1.83333	0.00229661	0.0180049	-	4	7666511	7668602	+	1890	protein_coding	- && - && -	-
FGSG_13504	8.44133	9.69157	5.99462	89.5867	26.8414	17.2311	8.04251	44.5531	-2.46176	0.00230911	0.0180914	-	4	7701236	7702375	+	1140	protein_coding	- && - && -	-
FGSG_05746	22.5102	18.5755	30.8295	55.9917	91.5766	87.4808	23.9717	78.3497	-1.71228	0.00232447	0.0182003	-	3	3262368	3263469	-	997	protein_coding	- && - && -	-
FGSG_04544	60.0272	89.647	167.849	13.9979	35.5254	31.8112	105.841	27.1115	1.95394	0.00234003	0.0183105	-	2	3692871	3694584	-	1611	protein_coding	- && P53048.1 RecName: Full=General alpha-glucoside permease; AltName: Full=Maltose permease MAL11; AltName: Full=Maltose transport protein MAL11 && PF00083:Sugar (and other) transporter	Sugar_tr
FGSG_05414	465.211	631.567	632.861	107.784	305.519	112.665	576.546	175.322	1.71243	0.00234563	0.0183426	-	3	2186440	2187923	+	1277	protein_coding	- && P32332.1 RecName: Full=Mitochondrial oxaloacetate transport protein; AltName: Full=Mitochondrial carrier protein PMT && PF00153:Mitochondrial carrier protein	Mito_carr
FGSG_07167	366.729	356.165	342.55	65.7903	135.786	163.032	355.148	121.536	1.54499	0.00234776	0.0183476	-	4	2587097	2588473	+	1377	protein_coding	- && - && PF00583:Acetyltransferase (GNAT) family	Acetyltransf_1
FGSG_03075	302.95	358.588	135.307	123.182	44.9989	47.7168	265.615	71.9658	1.89	0.00237607	0.0185572	-	2	7904355	7905334	+	924	protein_coding	- && Q12740.1 RecName: Full=Pyrroline-5-carboxylate reductase; Short=P5C reductase; Short=P5CR && PF03807:NADP oxidoreductase coenzyme F420-dependent|PF14748:Pyrroline-5-carboxylate reductase dimerisation	F420_oxidored
FGSG_10603	4769.35	6798.63	1520.07	16840.9	29239.8	7722.17	4362.68	17934.3	-2.03946	0.00238064	0.0185811	-	1	11385219	11386033	+	815	protein_coding	- && - && -	-
FGSG_11667	0.937925	4.03815	0	34.9948	2.36836	34.4621	1.65869	23.9418	-3.8177	0.00239484	0.01868	-	1	250195	251152	+	867	protein_coding	- && - && -	-
FGSG_07045	1997.78	2389.78	1140.69	657.903	811.558	501.027	1842.75	656.829	1.48775	0.00240713	0.0187641	-	4	2133077	2133772	+	696	protein_coding	- && - && -	-
FGSG_02685	3.7517	7.26868	3.4255	30.7954	24.4731	21.2075	4.81529	25.492	-2.39425	0.00241756	0.0188334	-	1	8621585	8622137	-	444	protein_coding	- && - && -	-
FGSG_04897	291.695	216.445	343.406	134.38	92.3661	80.8535	283.849	102.533	1.47095	0.0024481	0.0190593	-	3	580910	581973	-	951	protein_coding	- && - && -	-
FGSG_08875	441.763	1102.42	825.545	2656.81	5733.01	1061.7	789.908	3150.51	-1.99594	0.00245475	0.019099	-	2	320305	322719	+	2066	protein_coding	- && Q4I1N3.2 RecName: Full=Sulfate adenylyltransferase; AltName: Full=ATP-sulfurylase; AltName: Full=Sulfate adenylate transferase; Short=SAT && PF01583:Adenylylsulphate kinase|PF14306:PUA-like domain|PF01747:ATP-sulfurylase	-
FGSG_13012	3317.44	3880.67	1366.77	778.285	529.723	1267.15	2854.96	858.385	1.73424	0.00246033	0.0191185	-	4	1571702	1574746	-	3045	protein_coding	- && - && -	-
FGSG_02890	0	3.23052	0.856375	1.39979	3.15781	86.1554	1.3623	30.2377	-4.43934	0.00246071	0.0191185	-	2	8382062	8382846	-	684	protein_coding	- && Q99174.1 RecName: Full=Cutinase; AltName: Full=Cutin hydrolase; Flags: Precursor && PF01083:Cutinase	-
FGSG_02082	1115.19	1054.77	488.99	165.176	320.518	360.527	886.316	282.074	1.6509	0.0024619	0.0191185	-	1	6845186	6847122	+	1884	protein_coding	- && - && PF01764:Lipase (class 3)	Lipase_3
FGSG_05082	6478.25	3205.49	3292.76	21093.5	7478.49	13391.2	4325.5	13987.7	-1.69321	0.00246457	0.0191271	-	3	1109933	1111263	-	1050	protein_coding	- && O14223.2 RecName: Full=Golgi apparatus membrane protein tvp15 && PF08507:COPI associated protein	-
FGSG_10812	1112.38	1830.09	2438.96	817.479	429.463	599.111	1793.81	615.351	1.54436	0.00247023	0.0191374	-	3	6627727	6629901	+	2123	protein_coding	- && - && -	-
FGSG_02820	6816.84	11909.3	3175.44	2171.08	2239.68	2407.05	7300.53	2272.6	1.68367	0.0024704	0.0191374	-	2	8563225	8566032	+	2664	protein_coding	- && Q9P7I1.2 RecName: Full=K(+)/H(+) antiporter 1 && PF00999:Sodium/hydrogen exchanger family	Na_H_Exchanger
FGSG_10960	5454.97	4531.62	4600.45	2039.5	248.678	1245.94	4862.34	1178.04	2.04585	0.00247054	0.0191374	-	3	6146034	6149608	+	3326	protein_coding	- && Q4WY82.2 RecName: Full=Linoleate 10R-lipoxygenase; AltName: Full=Cyclooxygenase-like fatty acid oxygenase; AltName: Full=Fatty acid oxygenase ppoC; AltName: Full=Linoleate 10R-dioxygenase; Short=10R-DOX; AltName: Full=Psi-producing oxygenase C; Short=AfPpoC && PF03098:Animal haem peroxidase|PF00067:Cytochrome P450	An_peroxidase
FGSG_03040	0	3.23052	0.856375	5.59917	29.9992	17.2311	1.3623	17.6098	-3.66946	0.00247751	0.0191793	-	2	7991328	7993064	+	1647	protein_coding	- && - && PF00170:bZIP transcription factor	bZIP_1
FGSG_01595	60.0272	115.491	71.0791	211.369	369.464	181.589	82.1992	254.141	-1.62963	0.00248278	0.019208	-	1	5289753	5290778	+	976	protein_coding	- && - && -	-
FGSG_06208	2385.14	1993.23	238.929	383.543	177.627	406.918	1539.1	322.696	2.25476	0.00248746	0.0192237	-	3	4668680	4670230	+	1497	protein_coding	- && A1C4H2.1 RecName: Full=Probable endo-beta-1,4-glucanase D; Short=Endoglucanase D; AltName: Full=Carboxymethylcellulase D; AltName: Full=Cellulase D; Flags: Precursor && PF03443:Glycosyl hydrolase family 61	-
FGSG_03041	0.937925	3.23052	0	5.59917	22.8942	23.8584	1.38948	17.4506	-3.63464	0.00248793	0.0192237	-	2	7989049	7990173	+	984	protein_coding	- && C0SPA5.1 RecName: Full=Probable formaldehyde dehydrogenase AdhA && PF08240:Alcohol dehydrogenase GroES-like domain|PF02826:D-isomer specific 2-hydroxyacid dehydrogenase, NAD binding domain	ADH_N
FGSG_05285	171.64	250.365	332.273	971.456	892.083	422.824	251.426	762.121	-1.59987	0.00249909	0.0192966	-	3	1745823	1747257	+	1262	protein_coding	- && - && PF04479:RTA1 like protein	RTA1
FGSG_05988	1.87585	4.84578	3.4255	18.1973	11.8418	39.764	3.38238	23.2677	-2.76021	0.00250048	0.0192966	-	3	3933198	3934378	-	1131	protein_coding	- && - && -	-
FGSG_11423	0	5.65341	1.71275	4.19938	27.6309	51.6932	2.45539	27.8412	-3.47952	0.00253828	0.019576	-	3	7200903	7205671	+	4491	protein_coding	- && Q26240.1 RecName: Full=Nitric oxide synthase, salivary gland; Short=NOS && PF00667:FAD binding domain|PF00173:Cytochrome b5-like Heme/Steroid binding domain|PF00175:Oxidoreductase NAD-binding domain|PF01231:Indoleamine 2,3-dioxygenase	NAD_binding_1
FGSG_04937	94.7305	77.5325	143.015	572.515	167.364	336.669	105.093	358.849	-1.77	0.00255192	0.0196689	-	3	685541	687064	+	1323	protein_coding	- && - && -	-
FGSG_02852	332.026	390.086	60.8026	65.7903	9.47344	67.5988	260.971	47.6208	2.4638	0.00256434	0.0197523	-	2	8473725	8474429	+	705	protein_coding	- && D2YW48.2 RecName: Full=Probable glutathione S-transferase && PF13417:Glutathione S-transferase, N-terminal domain	-
FGSG_07186	16689.4	14757	10079.5	6688.21	4808.56	4771.68	13842	5422.82	1.35198	0.00257131	0.0197937	-	4	2663604	2665171	+	1236	protein_coding	- && Q9P784.1 RecName: Full=60S ribosomal protein L4-B && PF14374:60S ribosomal protein L4 C-terminal domain|PF00573:Ribosomal protein L4/L1 family	-
FGSG_00198	32.8274	49.2655	41.106	400.341	47.3672	128.57	41.0663	192.093	-2.22184	0.00258955	0.0199216	-	1	633614	635374	-	1761	protein_coding	- && - && PF05960:Bacterial protein of unknown function (DUF885)	-
FGSG_03151	28.1378	65.4181	41.9624	8.39876	14.9996	2.65093	45.1727	8.6831	2.33608	0.00259566	0.0199561	-	2	7694029	7695366	-	1095	protein_coding	- && - && -	-
FGSG_10316	2104.7	2838.82	1807.81	678.9	1173.13	565.974	2250.44	806.001	1.4805	0.00260875	0.0200443	-	1	10459559	10460376	+	753	protein_coding	- && - && PF11937:Protein of unknown function (DUF3455)	-
FGSG_12834	0	0	0.856375	6.99896	11.8418	9.27827	0.285458	9.37301	-4.92586	0.00261269	0.0200497	-	3	3639335	3641656	-	2322	protein_coding	- && - && -	-
FGSG_01615	1191.17	352.127	476.144	2873.77	2927.29	1334.75	673.145	2378.6	-1.82144	0.00261422	0.0200497	-	1	5369423	5370769	-	1267	protein_coding	- && P36044.2 RecName: Full=Protein MNN4 && PF04991:LicD family	-
FGSG_04813	63.7789	36.3434	65.9409	275.759	113.681	151.103	55.3544	180.181	-1.70094	0.00261432	0.0200497	-	3	349880	351493	-	1614	protein_coding	- && - && PF00144:Beta-lactamase|PF11954:Domain of unknown function (DUF3471)	Beta-lactamase
FGSG_13503	68.4685	80.7631	22.2657	215.568	122.365	302.206	57.1658	213.38	-1.89824	0.00262359	0.0201082	-	4	7709299	7709961	-	525	protein_coding	- && - && -	-
FGSG_11572	147.254	382.817	393.076	96.5857	115.26	82.179	307.716	98.0083	1.64889	0.00262881	0.0201357	-	2	8744829	8745905	-	1077	protein_coding	- && - && -	-
FGSG_09679	10.3172	4.03815	0.856375	23.7965	27.6309	42.4149	5.07057	31.2808	-2.63797	0.00263487	0.0201696	-	4	5662833	5663348	+	462	protein_coding	- && - && -	-
novel.252	0.937925	7.26868	0.856375	13.9979	7.10508	76.8771	3.02099	32.66	-3.40877	0.00264546	0.0202381	-	2	3424524	3425798	-	1189	-	-	-
FGSG_12804	5.62755	22.6137	16.2711	0	1.57891	0	14.8374	0.526302	4.48225	0.00265252	0.0202795	-	3	3287898	3288456	-	387	protein_coding	- && - && -	-
FGSG_11381	23.4481	52.496	72.7919	8.39876	16.5785	3.9764	49.5787	9.65123	2.32114	0.00266133	0.0203343	-	3	7318972	7320307	+	1194	protein_coding	- && - && -	-
FGSG_10816	891.967	228.559	57.3771	89.5867	83.6821	23.8584	392.634	65.7091	2.57709	0.00266534	0.0203523	-	3	6602763	6604406	-	1644	protein_coding	- && P0CD92.1 RecName: Full=Aquaporin-1 && PF00230:Major intrinsic protein	-
FGSG_12209	159.447	144.566	17.9839	9.79855	5.52617	35.7876	107.332	17.0374	2.67134	0.00268047	0.0204551	-	2	3397079	3397518	-	393	protein_coding	- && - && -	-
FGSG_08000	464.273	562.111	416.198	172.175	236.047	103.386	480.861	170.536	1.4924	0.00271465	0.0207032	-	2	3161054	3162916	+	1407	protein_coding	- && - && -	-
FGSG_09751	433.321	361.011	156.717	85.3874	99.4711	121.943	317.016	102.267	1.6321	0.0027179	0.0207151	-	4	5398156	5399426	+	1215	protein_coding	- && Q05031.1 RecName: Full=Mannan endo-1,6-alpha-mannosidase DFG5; AltName: Full=Endo-alpha-1->6-D-mannanase DFG5; Flags: Precursor && PF03663:Glycosyl hydrolase family 76	-
FGSG_04548	127.558	481.348	498.41	635.506	3636.22	949.034	369.105	1740.25	-2.23741	0.00272173	0.0207281	-	2	3684445	3685140	+	696	protein_coding	- && - && -	-
FGSG_02965	3768.58	3095.65	1060.19	894.468	378.938	950.36	2641.47	741.255	1.83395	0.00272436	0.0207281	-	2	8189184	8191302	-	1992	protein_coding	- && - && -	-
FGSG_04444	216.661	263.288	69.3664	314.953	895.24	870.832	183.105	693.675	-1.922	0.00272544	0.0207281	-	2	4008221	4009639	+	1419	protein_coding	- && - && PF12937:F-box-like	-
FGSG_05280	1053.29	1541.77	1230.61	288.357	597.616	515.607	1275.22	467.193	1.44763	0.00272632	0.0207281	-	3	1731880	1734257	-	2262	protein_coding	- && - && -	-
FGSG_12121	2.81378	0	1.71275	41.9938	2.36836	18.5565	1.50884	20.9729	-3.80996	0.00273131	0.0207532	-	1	7635452	7636084	+	633	protein_coding	- && - && -	-
FGSG_00217	28.1378	38.7663	81.3556	67.1901	358.412	208.098	49.4199	211.233	-2.09779	0.00273777	0.0207893	-	1	686426	688629	+	2058	protein_coding	- && S0E028.1 RecName: Full=Bikaverin cluster transcription factor bik5; AltName: Full=Bikaverin biosynthesis protein 5 && PF04082:Fungal specific transcription factor domain|PF00172:Fungal Zn(2)-Cys(6) binuclear cluster domain	Fungal_trans
FGSG_07662	1.87585	0	0	25.1963	7.10508	7.9528	0.625284	13.4181	-4.48584	0.00273942	0.0207893	-	4	4128140	4129560	+	804	protein_coding	- && B8N406.2 RecName: Full=Secondary metabolism regulator laeA; AltName: Full=Methyltransferase laeA; AltName: Full=Velvet complex subunit laeA && PF13489:Methyltransferase domain	-
FGSG_01294	279.502	436.928	428.187	127.381	67.893	181.589	381.539	125.621	1.60747	0.00274862	0.0208462	-	1	4265371	4267238	+	1485	protein_coding	- && - && PF13417:Glutathione S-transferase, N-terminal domain	-
FGSG_03443	1700.46	1073.34	1062.76	565.516	481.567	200.146	1278.85	415.743	1.62071	0.00276531	0.0209599	-	2	6881383	6882922	-	1437	protein_coding	- && Q7SXF1.1 RecName: Full=7-dehydrocholesterol reductase; Short=7-DHC reductase; AltName: Full=Sterol Delta(7)-reductase && PF01222:Ergosterol biosynthesis ERG4/ERG24 family	-
FGSG_03083	392.991	1686.33	257.769	81.188	265.256	145.801	779.031	164.082	2.24477	0.00276771	0.0209641	-	2	7875924	7877692	-	1665	protein_coding	- && P39932.2 RecName: Full=Sugar transporter STL1 && PF00083:Sugar (and other) transporter	Sugar_tr
FGSG_02339	1614.17	1737.21	2413.26	15630.1	3379.65	3561.53	1921.55	7523.76	-1.9691	0.00276926	0.0209641	-	1	7555413	7557115	-	1650	protein_coding	- && P28999.1 RecName: Full=Inulinase; AltName: Full=2,1-beta-D-fructanfructanohydrolase; AltName: Full=Inulase; Flags: Precursor && PF00251:Glycosyl hydrolases family 32 N-terminal domain	-
FGSG_08240	78.7857	159.911	37.6805	2.79959	31.5781	1.32547	92.1257	11.9011	2.90173	0.00278796	0.0210757	-	2	2502179	2503078	-	900	protein_coding	- && - && -	-
FGSG_11011	0	8.07631	0.856375	16.7975	37.8938	27.8348	2.97756	27.5087	-3.18588	0.00278906	0.0210757	-	3	5979599	5980726	+	1080	protein_coding	- && Q00446.1 RecName: Full=Endopolygalacturonase 1; AltName: Full=Clpg1; AltName: Full=Pectinase; Flags: Precursor [Colletotrichum lindemuthianum] && PF00295:Glycosyl hydrolases family 28	-
FGSG_13707	60.9651	79.1478	54.808	15.3977	24.4731	18.5565	64.9736	19.4758	1.72408	0.00278914	0.0210757	-	1	9912448	9913554	+	678	protein_coding	- && - && -	-
FGSG_12495	407.997	475.694	995.964	919.664	5278.29	1676.72	626.552	2624.89	-2.06703	0.00280127	0.0211427	-	2	7595210	7596128	+	919	protein_coding	- && Q1QJC0.1 RecName: Full=Trans-aconitate 2-methyltransferase && PF13847:Methyltransferase domain	-
FGSG_03642	28.1378	20.1908	17.9839	118.982	36.3149	94.1082	22.1041	83.1351	-1.90603	0.00280142	0.0211427	-	2	6362276	6363394	+	1071	protein_coding	- && - && PF02958:Ecdysteroid kinase	-
FGSG_10171	16.8827	12.9221	13.702	41.9938	74.2086	39.764	14.5022	51.9888	-1.85277	0.00281262	0.0212142	-	1	10033761	10034288	-	528	protein_coding	- && - && -	-
FGSG_00987	104.11	167.987	30.8295	243.564	228.942	971.567	100.975	481.358	-2.25216	0.00281542	0.0212224	-	1	3259721	3260746	+	1026	protein_coding	- && - && -	-
FGSG_02204	2344.81	5258.48	4598.73	1545.37	1553.64	1427.53	4067.34	1508.85	1.43065	0.00282375	0.0212721	-	1	7169085	7170749	-	1665	protein_coding	- && D4AYS6.1 RecName: Full=Probable extracellular serine carboxypeptidase; Flags: Precursor && PF05577:Serine carboxypeptidase S28	Peptidase_S28
FGSG_02914	9.37925	1.61526	0	113.383	4.73672	19.882	3.66484	46.0007	-3.66064	0.00283189	0.0213181	-	2	8309547	8310683	+	1017	protein_coding	- && - && -	-
novel.450	0.937925	0.807631	0	1.39979	9.47344	33.1367	0.581852	14.67	-4.66153	0.0028333	0.0213181	-	4	7332898	7333185	+	288	-	-	-
FGSG_08361	0	0.807631	5.99462	44.7934	27.6309	5.30187	2.26742	25.9087	-3.50534	0.00284736	0.0214	-	2	2127575	2128264	-	690	protein_coding	- && - && -	-
FGSG_09154	138.813	214.83	56.5207	627.107	224.994	715.752	136.721	522.618	-1.93323	0.00284766	0.0214	-	4	7376092	7376910	+	819	protein_coding	- && Q9HFJ5.2 RecName: Full=Acyl-protein thioesterase 1 && PF02230:Phospholipase/Carboxylesterase	Abhydrolase_2
FGSG_10776	140.689	356.165	272.327	57.3915	119.207	41.0895	256.394	72.5628	1.8127	0.00286452	0.0215085	-	3	6746296	6747263	-	968	protein_coding	- && C7Z147.2 RecName: Full=Putative glutathione-dependent formaldehyde-activating enzyme; AltName: Full=S-(hydroxymethyl)glutathione synthase && PF04828:Glutathione-dependent formaldehyde-activating enzyme	-
FGSG_00958	655.61	649.335	644.85	179.173	344.202	103.386	649.932	208.921	1.63356	0.00286559	0.0215085	-	1	3157884	3159914	+	2031	protein_coding	- && - && -	-
FGSG_01497	632.162	660.642	282.604	180.573	179.995	194.844	525.136	185.137	1.50426	0.0029229	0.0219253	-	1	4952558	4957884	-	5274	protein_coding	- && O14188.1 RecName: Full=Ras GTPase-activating-like protein rng2; AltName: Full=Ring assembly protein 2 && PF00307:Calponin homology (CH) domain|PF00616:GTPase-activator protein for Ras-like GTPase|PF03836:RasGAP C-terminus	CH
FGSG_09249	1789.56	684.871	1278.57	4836.28	3170.45	2991.58	1251	3666.1	-1.55121	0.00292633	0.0219362	-	4	7102125	7102985	-	861	protein_coding	- && - && -	-
FGSG_05784	2541.78	3273.33	5152.81	2486.03	25092.8	22540.9	3655.97	16706.6	-2.19211	0.00292791	0.0219362	-	3	3376142	3377905	+	1716	protein_coding	- && Q9Y8H5.2 RecName: Full=Delta(12) fatty acid desaturase; AltName: Full=Delta-12 fatty acid desaturase && PF00487:Fatty acid desaturase	-
FGSG_06717	345.156	260.057	573.771	1882.72	1623.91	536.814	392.995	1347.81	-1.77818	0.00293757	0.0219952	-	4	956672	957886	+	1068	protein_coding	- && O74507.2 RecName: Full=Uncharacterized protein C594.04c && PF06966:Protein of unknown function (DUF1295)	-
FGSG_00404	151.944	149.412	158.429	295.356	371.043	512.956	153.262	393.118	-1.35888	0.0029436	0.022027	-	1	1286923	1289630	-	2076	protein_coding	- && - && PF04082:Fungal specific transcription factor domain|PF00172:Fungal Zn(2)-Cys(6) binuclear cluster domain	Fungal_trans
FGSG_11474	211.971	180.909	190.972	1653.16	335.518	348.598	194.617	779.09	-2.00049	0.00295629	0.0221085	-	3	7066285	7066960	+	676	protein_coding	- && Q9KBN7.1 RecName: Full=UPF0157 protein BH1888 && PF04229:GrpB protein	-
FGSG_06554	2550.22	1826.86	4725.48	18488.5	4659.35	9656.03	3034.19	10934.6	-1.84947	0.00296272	0.0221432	-	4	396288	398726	-	2293	protein_coding	- && Q9C168.2 RecName: Full=Catalase-1 && PF06628:Catalase-related immune-responsive|PF00199:Catalase	Catalase
FGSG_13441	0.937925	8.88394	5.13825	76.9886	8.68399	29.1603	4.9867	38.2776	-2.91741	0.00296912	0.0221776	-	2	2903191	2904509	+	1203	protein_coding	- && - && PF00082:Subtilase family	Peptidase_S8
FGSG_04537	33.7653	20.1908	10.2765	0	4.73672	1.32547	21.4109	2.02073	3.24791	0.00299563	0.022362	-	2	3705376	3707150	+	1569	protein_coding	- && P07921.1 RecName: Full=Lactose permease && PF00083:Sugar (and other) transporter	Sugar_tr
FGSG_06766	313.267	289.939	142.158	34.9948	92.3661	94.1082	248.455	73.823	1.74631	0.00300284	0.0224023	-	4	1146785	1148164	+	1380	protein_coding	- && - && -	-
FGSG_03287	3.7517	5.65341	13.702	78.3884	37.8938	14.5801	7.70237	43.6208	-2.49542	0.00300784	0.022426	-	2	7328650	7329469	+	696	protein_coding	- && - && PF05368:NmrA-like family	NmrA
FGSG_08599	450.204	621.068	643.137	186.172	281.045	206.773	571.47	224.664	1.34493	0.0030261	0.0225486	-	2	1317246	1317757	-	411	protein_coding	- && - && PF03259:Roadblock/LC7 domain	-
FGSG_03823	607.776	438.543	226.939	1665.75	429.463	3436.94	424.419	1844.05	-2.11913	0.00302816	0.0225503	-	2	5903400	5904668	-	960	protein_coding	- && - && -	-
FGSG_13191	30.9515	58.957	100.196	235.165	202.1	172.311	63.3681	203.192	-1.67964	0.00303232	0.0225677	-	4	4222864	4223112	-	249	protein_coding	- && - && -	-
FGSG_03331	0.937925	0	0	4.19938	16.5785	7.9528	0.312642	9.5769	-4.96853	0.00303706	0.0225893	-	2	7203169	7205510	-	2154	protein_coding	- && C5FPS1.1 RecName: Full=Subtilisin-like protease 1; Flags: Precursor && PF00082:Subtilase family	Peptidase_S8
FGSG_13860	507.418	885.163	172.988	208.569	111.313	71.5752	521.856	130.486	2.00123	0.00304077	0.0226032	-	3	5802416	5804138	-	1671	protein_coding	- && Q9M0X9.1 RecName: Full=4-coumarate--CoA ligase-like 7; AltName: Full=4-coumarate--CoA ligase isoform 6; Short=At4CL6 && PF00501:AMP-binding enzyme|PF13193:AMP-binding enzyme C-terminal domain	AMP-binding
FGSG_06561	251.364	830.244	257.769	1584.57	1194.44	1732.39	446.459	1503.8	-1.75154	0.00304584	0.0226273	-	4	416633	418144	-	1512	protein_coding	- && - && -	-
FGSG_09555	12267.1	13249.2	2547.71	3230.72	2614.67	1594.54	9354.67	2479.98	1.91535	0.0030497	0.0226423	-	4	6074114	6075137	+	905	protein_coding	- && Q68FU3.3 RecName: Full=Electron transfer flavoprotein subunit beta; Short=Beta-ETF && PF01012:Electron transfer flavoprotein domain	-
FGSG_08266	1081.43	1436.77	1582.58	3285.31	4964.87	2542.25	1366.93	3597.48	-1.39618	0.00305187	0.0226448	-	2	2429951	2431900	+	1610	protein_coding	- && P15937.2 RecName: Full=Acetyl-CoA hydrolase; AltName: Full=Acetate utilization protein; AltName: Full=Acetyl-CoA deacylase; Short=Acetyl-CoA acylase && PF13336:Acetyl-CoA hydrolase/transferase C-terminal domain|PF02550:Acetyl-CoA hydrolase/transferase N-terminal domain	-
novel.17	250.426	267.326	385.369	90.9865	108.945	140.5	301.04	113.477	1.40782	0.0030711	0.0227738	-	1	1608679	1612068	+	3344	-	-	-
FGSG_07619	12.193	24.2289	17.1275	69.9896	114.471	30.4857	17.8498	71.6487	-2.00856	0.00307338	0.022777	-	4	4027042	4029191	-	1656	protein_coding	- && - && PF06985:Heterokaryon incompatibility protein (HET)	-
FGSG_06157	961.373	1524.81	1444.7	232.366	411.305	668.035	1310.29	437.235	1.58345	0.00307753	0.022794	-	3	4488098	4491598	+	3354	protein_coding	- && Q14527.2 RecName: Full=Helicase-like transcription factor; AltName: Full=DNA-binding protein/plasminogen activator inhibitor 1 regulator; AltName: Full=HIP116; AltName: Full=RING finger protein 80; AltName: Full=SWI/SNF-related matrix-associated actin-dependent regulator of chromatin subfamily A member 3; AltName: Full=Sucrose nonfermenting protein 2-like 3 && PF00271:Helicase conserved C-te…	SNF2_N
FGSG_11890	819.747	789.055	584.048	281.358	316.571	315.461	730.95	304.463	1.26315	0.00309379	0.0229008	-	1	3532445	3537344	+	4467	protein_coding	- && Q10164.1 RecName: Full=Probable Rho-type GTPase-activating protein 2 && PF00169:PH domain|PF00620:RhoGAP domain	RhoGAP
novel.187	4787.17	2276.71	6857.85	30504.3	5232.5	20367.1	4640.58	18701.3	-2.01074	0.00313383	0.0231832	-	2	2117199	2117769	+	461	-	-	-
novel.204	111.613	151.027	586.617	610.31	1159.71	1847.7	283.086	1205.91	-2.0907	0.0031369	0.023192	-	2	4308127	4309961	+	1835	-	-	-
FGSG_13831	19.6964	15.345	0	114.783	66.3141	49.0423	11.6805	76.7131	-2.71678	0.0031408	0.0231973	-	3	5412135	5414372	+	2238	protein_coding	- && Q9UV10.1 RecName: Full=Heterokaryon incompatibility protein 6, OR allele; Short=Het-6(OR) && PF06985:Heterokaryon incompatibility protein (HET)	-
FGSG_11039	10.3172	13.7297	1.71275	0	0	0	8.58655	0	5.36172	0.00314138	0.0231973	-	3	5883532	5884730	-	1038	protein_coding	- && - && -	-
FGSG_10510	1328.1	1298.67	1027.65	580.914	404.99	145.801	1218.14	377.235	1.69114	0.00314447	0.0232062	-	1	11051239	11051787	-	549	protein_coding	- && - && -	-
FGSG_02484	1601.04	2233.91	1689.63	624.308	959.976	612.366	1841.52	732.216	1.3298	0.00315577	0.0232658	-	1	7992516	7995462	+	2908	protein_coding	- && - && PF07969:Amidohydrolase family	-
FGSG_13847	312.329	244.712	38.5369	2318.06	150.786	1166.41	198.526	1211.75	-2.60947	0.00315631	0.0232658	-	3	5625199	5626120	-	733	protein_coding	- && - && PF12874:Zinc-finger of C2H2 type	-
FGSG_03247	109.737	251.173	393.076	1003.65	397.885	1408.97	251.329	936.836	-1.89738	0.00316195	0.0232843	-	2	7428558	7430376	+	1681	protein_coding	- && A6WXV2.1 RecName: Full=Glycerol kinase; AltName: Full=ATP:glycerol 3-phosphotransferase; AltName: Full=Glycerokinase; Short=GK && PF00370:FGGY family of carbohydrate kinases, N-terminal domain|PF02782:FGGY family of carbohydrate kinases, C-terminal domain	FGGY_N
FGSG_10201	482.094	657.411	279.178	1487.98	174.469	7891.83	472.894	3184.76	-2.75146	0.0031626	0.0232843	-	1	10129287	10131174	+	1398	protein_coding	- && C8VC05.2 RecName: Full=Endonuclease III homolog; AltName: Full=Bifunctional DNA N-glycoslyase/DNA-(apurinic or apyrimidinic site) lyase; Short=DNA glycoslyase/AP lyase; Flags: Precursor && PF00633:Helix-hairpin-helix motif|PF00730:HhH-GPD superfamily base excision DNA repair protein	HhH-GPD
FGSG_00782	243.861	211.599	308.295	48.9928	54.4723	136.523	254.585	79.9961	1.67378	0.00317455	0.0233583	-	1	2528361	2529467	+	1107	protein_coding	- && - && -	-
FGSG_09814	202.592	109.838	63.3717	183.373	68.6825	2672.14	125.267	974.732	-2.96	0.00317939	0.02338	-	4	5184862	5185908	-	1047	protein_coding	- && - && PF11309:Protein of unknown function (DUF3112)	-
FGSG_09287	29.0757	12.9221	5.13825	22.3967	130.26	94.1082	15.712	82.2549	-2.39773	0.00319696	0.0234952	-	4	6982217	6984997	-	2556	protein_coding	- && Q06593.1 RecName: Full=Oligopeptide transporter 2 && PF03169:OPT oligopeptide transporter protein	OPT
FGSG_03096	12.193	13.7297	11.9892	0	0.789454	1.32547	12.6373	0.704974	4.12548	0.00320095	0.0235105	-	2	7840850	7841784	+	783	protein_coding	- && - && -	-
FGSG_03997	595.583	534.651	321.997	22.3967	229.731	55.6696	484.077	102.599	2.2301	0.00320483	0.023525	-	2	5426783	5428544	-	1716	protein_coding	- && - && -	-
FGSG_03022	37.517	18.5755	29.1167	9.79855	1.57891	0	28.4031	3.79249	2.97148	0.00320784	0.0235331	-	2	8039367	8039817	+	351	protein_coding	- && - && -	-
FGSG_12051	2.81378	0	0	4.19938	42.6305	6.62734	0.937925	17.8191	-4.32385	0.00321223	0.0235513	-	1	6589450	6589891	-	390	protein_coding	- && - && PF00291:Pyridoxal-phosphate dependent enzyme	PALP
FGSG_12742	101.296	60.5723	89.9194	253.363	125.523	485.121	83.9292	288.002	-1.77759	0.00321648	0.0235684	-	3	2389641	2392319	-	2460	protein_coding	- && - && PF00172:Fungal Zn(2)-Cys(6) binuclear cluster domain|PF04082:Fungal specific transcription factor domain	Fungal_trans
FGSG_11305	91.9167	62.1876	40.2496	26.5961	5.52617	13.2547	64.7846	15.1256	2.13044	0.00321851	0.0235693	-	3	7514091	7515305	-	1161	protein_coding	- && Q10138.1 RecName: Full=CRAL-TRIO domain-containing protein C3H8.02 && PF00650:CRAL/TRIO domain|PF03765:CRAL/TRIO, N-terminal domain	CRAL_TRIO_N
FGSG_01761	13.131	40.3815	30.8295	6.99896	3.15781	5.30187	28.114	5.15288	2.48928	0.00323068	0.0236444	-	1	5802759	5804374	+	672	protein_coding	- && Q9P7F2.1 RecName: Full=Copper amine oxidase 1 && PF01179:Copper amine oxidase, enzyme domain	-
FGSG_06589	144.44	81.5707	95.0576	312.154	664.72	156.405	107.023	377.76	-1.82215	0.00324508	0.0237357	-	4	523307	525368	+	1989	protein_coding	- && - && -	-
FGSG_07823	8.44133	1.61526	2.56912	40.594	3.15781	66.2734	4.20857	36.6751	-3.12856	0.003251	0.0237649	-	4	4605120	4609252	+	4133	protein_coding	- && - && -	-
FGSG_11280	52.5238	95.3004	49.6697	16.7975	21.3152	19.882	65.8313	19.3316	1.76319	0.00326557	0.0238572	-	3	7574290	7575085	-	744	protein_coding	- && - && PF13472:GDSL-like Lipase/Acylhydrolase family	-
FGSG_04807	6.56548	3.23052	0	15.3977	26.8414	30.4857	3.26533	24.2416	-2.90986	0.00327643	0.0239224	-	3	337694	338962	+	1161	protein_coding	- && Q00808.1 RecName: Full=Vegetative incompatibility protein HET-E-1 && PF06985:Heterokaryon incompatibility protein (HET)	-
FGSG_09886	119.117	317.399	101.909	48.9928	52.8934	56.9951	179.475	52.9604	1.76133	0.00328049	0.0239379	-	1	9054500	9055348	+	786	protein_coding	- && - && -	-
FGSG_06651	2168.48	2255.71	2566.56	914.065	1217.34	789.978	2330.25	973.794	1.25829	0.00329739	0.0240298	-	4	728568	730241	+	1674	protein_coding	- && - && -	-
FGSG_11665	15.0068	11.3068	1.71275	163.776	7.10508	49.0423	9.34213	73.3077	-2.96926	0.00329848	0.0240298	-	1	246525	248505	-	1836	protein_coding	- && - && -	-
novel.493	62.841	121.952	121.605	19.5971	24.4731	46.3913	102.133	30.1538	1.76541	0.00329894	0.0240298	-	4	4893699	4896110	-	2298	-	-	-
FGSG_02047	3916.78	3046.38	4497.68	1283.61	701.824	1976.27	3820.28	1320.57	1.53297	0.00330188	0.0240371	-	1	6747465	6751056	+	3592	protein_coding	- && Q876Q0.1 RecName: Full=Ubiquitination network signaling protein acrB; AltName: Full=Acriflavine resistance protein B && -	-
FGSG_06587	15669	13833.9	7757.9	6539.83	2719.67	3059.18	12420.3	4106.23	1.59693	0.00330639	0.0240557	-	4	516590	517855	+	890	protein_coding	- && O43105.2 RecName: Full=40S ribosomal protein S7; AltName: Full=Cytoplasmic ribosomal protein 15 && PF01251:Ribosomal protein S7e	-
FGSG_03862	249.488	130.836	296.306	1539.77	341.833	616.342	225.543	832.649	-1.88377	0.00332568	0.0241772	-	2	5795049	5796879	+	1602	protein_coding	- && B6HJU0.1 RecName: Full=Efflux pump roqT; AltName: Full=Roquefortine/meleagrin synthesis protein T && PF07690:Major Facilitator Superfamily	MFS_1
FGSG_01669	95.6684	134.874	79.6429	327.552	216.31	283.65	103.395	275.837	-1.4137	0.00332741	0.0241772	-	1	5538067	5538824	+	624	protein_coding	- && - && PF00172:Fungal Zn(2)-Cys(6) binuclear cluster domain	Zn_clus
FGSG_08141	10.3172	5.65341	0.856375	114.783	3.94727	34.4621	5.60899	51.0641	-3.1857	0.00332898	0.0241772	-	2	2771041	2773457	+	2070	protein_coding	- && D4B1R0.1 RecName: Full=Probable glutamate carboxypeptidase ARB_02390; Flags: Precursor && PF04253:Transferrin receptor-like dimerisation domain|PF04389:Peptidase family M28	TFR_dimer
FGSG_02125	3060.45	1666.95	2807.2	7697.46	3277.02	15409.9	2511.53	8794.79	-1.80804	0.00333959	0.02424	-	1	6954293	6956331	-	1903	protein_coding	- && D4B388.1 RecName: Full=Fasciclin-like arabinogalactan protein ARB_02922; Flags: Precursor && -	-
FGSG_02923	77.8478	134.874	47.957	27.9959	27.6309	18.5565	86.893	24.7278	1.8102	0.00335358	0.0243273	-	2	8289275	8290951	+	1140	protein_coding	- && - && -	-
FGSG_08906	1391.88	2549.69	2760.1	691.498	570.775	1118.69	2233.89	793.656	1.49347	0.00337186	0.0244455	-	2	205947	208489	-	2543	protein_coding	- && P25333.1 RecName: Full=Serine/threonine-protein kinase HAL4/SAT4; AltName: Full=Halotolerance protein 4 && PF00069:Protein kinase domain	Pkinase
[truncated: 347 more rows]
