# Supplementary material for: The Transcription Factor FgAtrR Regulates Asexual and Sexual Development, Virulence, and DON Production and Contributes to Intrinsic Resistance to Azole Fungicides in Fusarium graminearum
Source: Biology (Basel). 2022 Feb 18;11(2):326. doi: 10.3390/biology11020326 (PMC8869466; doi:10.3390/biology11020326)
Supplement: Supplementary file 1 [file biology-11-00326-s001.zip › Supplementary Materials/Table S3 MTvsWT_GOenrich.xlsx]

## Sheet: MTvsWT_GOenrich
Category	GOID	Description	GeneRatio	BgRatio	pvalue	padj	geneID	geneName	Count
BP	GO:0006629	lipid metabolic process	21/379	139/3810	0.0322435	1	FGSG_11174/FGSG_05740/FGSG_01836/FGSG_05060/FGSG_03846/FGSG_07491/FGSG_08067/FGSG_03486/FGSG_04087/FGSG_06184/FGSG_02289/FGSG_13888/FGSG_13954/FGSG_08790/FGSG_03875/FGSG_10097/FGSG_11714/FGSG_13963/FGSG_05154/FGSG_05784/FGSG_06730	-/-/-/-/-/-/-/-/-/-/-/-/-/-/-/-/-/-/-/-/-	21
BP	GO:0015698	inorganic anion transport	4/379	16/3810	0.0669273	1	FGSG_02426/FGSG_11293/FGSG_11973/FGSG_03172	-/-/-/-	4
BP	GO:0033013	tetrapyrrole metabolic process	3/379	10/3810	0.0690414	1	FGSG_06145/FGSG_05316/FGSG_10739	-/-/-	3
BP	GO:0006820	anion transport	9/379	53/3810	0.0750201	1	FGSG_08221/FGSG_02426/FGSG_00116/FGSG_11293/FGSG_11973/FGSG_13360/FGSG_03172/FGSG_00161/FGSG_02145	-/-/-/-/-/-/-/-/-	9
BP	GO:0006950	response to stress	15/379	103/3810	0.0827849	1	FGSG_06656/FGSG_13391/FGSG_04517/FGSG_09210/FGSG_05968/FGSG_08151/FGSG_08058/FGSG_09728/FGSG_12369/FGSG_08649/FGSG_03045/FGSG_01782/FGSG_05285/FGSG_10201/FGSG_03759	-/-/-/-/-/-/-/-/-/-/-/-/-/-/-	15
BP	GO:0016042	lipid catabolic process	3/379	13/3810	0.132	1	FGSG_03846/FGSG_03486/FGSG_03875	-/-/-	3
BP	GO:0005975	carbohydrate metabolic process	29/379	237/3810	0.135778	1	FGSG_03544/FGSG_06549/FGSG_01836/FGSG_10939/FGSG_01596/FGSG_09947/FGSG_06553/FGSG_11098/FGSG_05663/FGSG_02314/FGSG_02262/FGSG_08265/FGSG_11777/FGSG_03827/FGSG_00184/FGSG_10462/FGSG_07785/FGSG_08601/FGSG_10561/FGSG_05330/FGSG_04143/FGSG_04752/FGSG_01283/FGSG_11011/FGSG_03247/FGSG_05400/FGSG_13861/FGSG_04014/FGSG_10444	-/-/-/-/-/-/-/-/-/-/-/-/-/-/-/-/-/-/-/-/-/-/-/-/-/-/-/-/-	29
BP	GO:0006979	response to oxidative stress	3/379	14/3810	0.156247	1	FGSG_08151/FGSG_12369/FGSG_01782	-/-/-	3
BP	GO:1901615	organic hydroxy compound metabolic process	4/379	22/3810	0.169104	1	FGSG_07598/FGSG_13888/FGSG_11347/FGSG_11193	-/-/-/-	4
BP	GO:0015711	organic anion transport	5/379	34/3810	0.245539	1	FGSG_08221/FGSG_00116/FGSG_13360/FGSG_00161/FGSG_02145	-/-/-/-/-	5
BP	GO:0015849	organic acid transport	5/379	34/3810	0.245539	1	FGSG_08221/FGSG_00116/FGSG_13360/FGSG_00161/FGSG_02145	-/-/-/-/-	5
BP	GO:0046942	carboxylic acid transport	5/379	34/3810	0.245539	1	FGSG_08221/FGSG_00116/FGSG_13360/FGSG_00161/FGSG_02145	-/-/-/-/-	5
BP	GO:0006811	ion transport	17/379	144/3810	0.261357	1	FGSG_04854/FGSG_08221/FGSG_02426/FGSG_11088/FGSG_02248/FGSG_00116/FGSG_11293/FGSG_09117/FGSG_11973/FGSG_00110/FGSG_00773/FGSG_13360/FGSG_03172/FGSG_00161/FGSG_03834/FGSG_05470/FGSG_02145	-/-/-/-/-/-/-/-/-/-/-/-/-/-/-/-/-	17
BP	GO:0015988	energy coupled proton transmembrane transport, against electrochemical gradient	2/379	12/3810	0.338638	1	FGSG_04854/FGSG_05470	-/-	2
BP	GO:0015991	ATP hydrolysis coupled proton transport	2/379	12/3810	0.338638	1	FGSG_04854/FGSG_05470	-/-	2
BP	GO:0090662	ATP hydrolysis coupled transmembrane transport	2/379	12/3810	0.338638	1	FGSG_04854/FGSG_05470	-/-	2
BP	GO:0099131	ATP hydrolysis coupled ion transmembrane transport	2/379	12/3810	0.338638	1	FGSG_04854/FGSG_05470	-/-	2
BP	GO:0099132	ATP hydrolysis coupled cation transmembrane transport	2/379	12/3810	0.338638	1	FGSG_04854/FGSG_05470	-/-	2
BP	GO:0003333	amino acid transmembrane transport	4/379	31/3810	0.372312	1	FGSG_08221/FGSG_00116/FGSG_00161/FGSG_02145	-/-/-/-	4
BP	GO:0006865	amino acid transport	4/379	31/3810	0.372312	1	FGSG_08221/FGSG_00116/FGSG_00161/FGSG_02145	-/-/-/-	4
BP	GO:0006066	alcohol metabolic process	2/379	13/3810	0.376208	1	FGSG_07598/FGSG_11193	-/-	2
BP	GO:0006790	sulfur compound metabolic process	3/379	22/3810	0.376755	1	FGSG_07880/FGSG_08875/FGSG_08266	-/-/-	3
BP	GO:0098656	anion transmembrane transport	4/379	33/3810	0.419193	1	FGSG_08221/FGSG_00116/FGSG_00161/FGSG_02145	-/-/-/-	4
BP	GO:1903825	organic acid transmembrane transport	4/379	33/3810	0.419193	1	FGSG_08221/FGSG_00116/FGSG_00161/FGSG_02145	-/-/-/-	4
BP	GO:1905039	carboxylic acid transmembrane transport	4/379	33/3810	0.419193	1	FGSG_08221/FGSG_00116/FGSG_00161/FGSG_02145	-/-/-/-	4
BP	GO:0034220	ion transmembrane transport	7/379	62/3810	0.421966	1	FGSG_04854/FGSG_08221/FGSG_00116/FGSG_00773/FGSG_00161/FGSG_05470/FGSG_02145	-/-/-/-/-/-/-	7
BP	GO:0008610	lipid biosynthetic process	5/379	45/3810	0.468567	1	FGSG_05740/FGSG_13954/FGSG_10097/FGSG_11714/FGSG_05154	-/-/-/-/-	5
BP	GO:0009116	nucleoside metabolic process	3/379	27/3810	0.512281	1	FGSG_08263/FGSG_13401/FGSG_08155	-/-/-	3
BP	GO:1901657	glycosyl compound metabolic process	3/379	27/3810	0.512281	1	FGSG_08263/FGSG_13401/FGSG_08155	-/-/-	3
BP	GO:0006631	fatty acid metabolic process	2/379	17/3810	0.515707	1	FGSG_13954/FGSG_13963	-/-	2
BP	GO:0098655	cation transmembrane transport	3/379	28/3810	0.537546	1	FGSG_04854/FGSG_00773/FGSG_05470	-/-/-	3
BP	GO:0098660	inorganic ion transmembrane transport	3/379	28/3810	0.537546	1	FGSG_04854/FGSG_00773/FGSG_05470	-/-/-	3
BP	GO:0098662	inorganic cation transmembrane transport	3/379	28/3810	0.537546	1	FGSG_04854/FGSG_00773/FGSG_05470	-/-/-	3
BP	GO:1902600	proton transmembrane transport	2/379	18/3810	0.547251	1	FGSG_04854/FGSG_05470	-/-	2
BP	GO:0051186	cofactor metabolic process	5/379	50/3810	0.56501	1	FGSG_10624/FGSG_06145/FGSG_08266/FGSG_05316/FGSG_10739	-/-/-/-/-	5
BP	GO:0046700	heterocycle catabolic process	2/379	19/3810	0.57733	1	FGSG_12851/FGSG_06145	-/-	2
BP	GO:0050896	response to stimulus	20/379	211/3810	0.628272	1	FGSG_06656/FGSG_13391/FGSG_04517/FGSG_09210/FGSG_05968/FGSG_08151/FGSG_05060/FGSG_08058/FGSG_09728/FGSG_03080/FGSG_12369/FGSG_08790/FGSG_08649/FGSG_03045/FGSG_07493/FGSG_01782/FGSG_07646/FGSG_05285/FGSG_10201/FGSG_03759	-/-/-/-/-/-/-/-/-/-/-/-/-/-/-/-/-/-/-/-	20
BP	GO:0019725	cellular homeostasis	2/379	21/3810	0.633026	1	FGSG_11915/FGSG_05144	-/-	2
BP	GO:0044270	cellular nitrogen compound catabolic process	2/379	21/3810	0.633026	1	FGSG_12851/FGSG_06145	-/-	2
BP	GO:0045454	cell redox homeostasis	2/379	21/3810	0.633026	1	FGSG_11915/FGSG_05144	-/-	2
BP	GO:0006812	cation transport	8/379	86/3810	0.634227	1	FGSG_04854/FGSG_11088/FGSG_02248/FGSG_09117/FGSG_00110/FGSG_00773/FGSG_03834/FGSG_05470	-/-/-/-/-/-/-/-	8
BP	GO:0006298	mismatch repair	1/379	10/3810	0.649741	1	FGSG_09728	-	1
BP	GO:0015672	monovalent inorganic cation transport	2/379	22/3810	0.658653	1	FGSG_04854/FGSG_05470	-/-	2
BP	GO:1901361	organic cyclic compound catabolic process	2/379	22/3810	0.658653	1	FGSG_12851/FGSG_06145	-/-	2
BP	GO:0044255	cellular lipid metabolic process	7/379	78/3810	0.670635	1	FGSG_01836/FGSG_04087/FGSG_13954/FGSG_03875/FGSG_10097/FGSG_13963/FGSG_05154	-/-/-/-/-/-/-	7
BP	GO:0030001	metal ion transport	4/379	46/3810	0.685473	1	FGSG_02248/FGSG_09117/FGSG_00110/FGSG_00773	-/-/-/-	4
BP	GO:0048519	negative regulation of biological process	1/379	12/3810	0.716132	1	FGSG_04997	-	1
BP	GO:0051188	cofactor biosynthetic process	3/379	37/3810	0.727604	1	FGSG_10624/FGSG_05316/FGSG_10739	-/-/-	3
BP	GO:0006508	proteolysis	12/379	138/3810	0.733606	1	FGSG_02645/FGSG_10432/FGSG_02748/FGSG_08668/FGSG_05815/FGSG_13826/FGSG_02147/FGSG_10712/FGSG_08102/FGSG_13441/FGSG_03331/FGSG_10982	-/-/-/-/-/-/-/-/-/-/-/-	12
BP	GO:0005996	monosaccharide metabolic process	1/379	13/3810	0.744459	1	FGSG_08601	-	1
BP	GO:0006575	cellular modified amino acid metabolic process	1/379	13/3810	0.744459	1	FGSG_10624	-	1
BP	GO:0042592	homeostatic process	2/379	26/3810	0.747026	1	FGSG_11915/FGSG_05144	-/-	2
BP	GO:0032787	monocarboxylic acid metabolic process	2/379	28/3810	0.783364	1	FGSG_13954/FGSG_13963	-/-	2
BP	GO:0030258	lipid modification	1/379	15/3810	0.792933	1	FGSG_01836	-	1
BP	GO:0006357	regulation of transcription by RNA polymerase II	1/379	16/3810	0.813613	1	FGSG_06811	-	1
BP	GO:0006643	membrane lipid metabolic process	1/379	17/3810	0.832232	1	FGSG_04087	-	1
BP	GO:0046434	organophosphate catabolic process	1/379	17/3810	0.832232	1	FGSG_03875	-	1
BP	GO:0006281	DNA repair	4/379	57/3810	0.833317	1	FGSG_08058/FGSG_09728/FGSG_08649/FGSG_10201	-/-/-/-	4
BP	GO:1901575	organic substance catabolic process	6/379	83/3810	0.847978	1	FGSG_03846/FGSG_03486/FGSG_08668/FGSG_03875/FGSG_12851/FGSG_06145	-/-/-/-/-/-	6
BP	GO:0044283	small molecule biosynthetic process	5/379	71/3810	0.849146	1	FGSG_13954/FGSG_07880/FGSG_08601/FGSG_10624/FGSG_11193	-/-/-/-/-	5
BP	GO:0016053	organic acid biosynthetic process	3/379	46/3810	0.850654	1	FGSG_13954/FGSG_07880/FGSG_10624	-/-/-	3
BP	GO:0046394	carboxylic acid biosynthetic process	3/379	46/3810	0.850654	1	FGSG_13954/FGSG_07880/FGSG_10624	-/-/-	3
BP	GO:0006974	cellular response to DNA damage stimulus	4/379	59/3810	0.852822	1	FGSG_08058/FGSG_09728/FGSG_08649/FGSG_10201	-/-/-/-	4
BP	GO:0006732	coenzyme metabolic process	2/379	33/3810	0.854829	1	FGSG_10624/FGSG_08266	-/-	2
BP	GO:0033554	cellular response to stress	4/379	60/3810	0.861829	1	FGSG_08058/FGSG_09728/FGSG_08649/FGSG_10201	-/-/-/-	4
BP	GO:0000160	phosphorelay signal transduction system	1/379	19/3810	0.864088	1	FGSG_07493	-	1
BP	GO:0072330	monocarboxylic acid biosynthetic process	1/379	19/3810	0.864088	1	FGSG_13954	-	1
BP	GO:1901565	organonitrogen compound catabolic process	3/379	49/3810	0.879272	1	FGSG_08668/FGSG_12851/FGSG_06145	-/-/-	3
BP	GO:1901607	alpha-amino acid biosynthetic process	1/379	21/3810	0.889908	1	FGSG_07880	-	1
BP	GO:0019439	aromatic compound catabolic process	1/379	22/3810	0.90092	1	FGSG_06145	-	1
BP	GO:0009056	catabolic process	6/379	92/3810	0.907903	1	FGSG_03846/FGSG_03486/FGSG_08668/FGSG_03875/FGSG_12851/FGSG_06145	-/-/-/-/-/-	6
BP	GO:0008654	phospholipid biosynthetic process	1/379	23/3810	0.910833	1	FGSG_05154	-	1
BP	GO:0006644	phospholipid metabolic process	2/379	40/3810	0.919114	1	FGSG_03875/FGSG_05154	-/-	2
BP	GO:0065008	regulation of biological quality	2/379	41/3810	0.925742	1	FGSG_11915/FGSG_05144	-/-	2
BP	GO:0006511	ubiquitin-dependent protein catabolic process	1/379	25/3810	0.92779	1	FGSG_08668	-	1
BP	GO:0008652	cellular amino acid biosynthetic process	1/379	25/3810	0.92779	1	FGSG_07880	-	1
BP	GO:0019941	modification-dependent protein catabolic process	1/379	25/3810	0.92779	1	FGSG_08668	-	1
BP	GO:0043632	modification-dependent macromolecule catabolic process	1/379	25/3810	0.92779	1	FGSG_08668	-	1
BP	GO:0055086	nucleobase-containing small molecule metabolic process	4/379	72/3810	0.937944	1	FGSG_08263/FGSG_13401/FGSG_08155/FGSG_03767	-/-/-/-	4
BP	GO:0071702	organic substance transport	6/379	99/3810	0.939257	1	FGSG_08221/FGSG_00116/FGSG_13360/FGSG_08926/FGSG_00161/FGSG_02145	-/-/-/-/-/-	6
BP	GO:0009108	coenzyme biosynthetic process	1/379	27/3810	0.941529	1	FGSG_10624	-	1
BP	GO:0009150	purine ribonucleotide metabolic process	1/379	27/3810	0.941529	1	FGSG_08263	-	1
BP	GO:0009259	ribonucleotide metabolic process	1/379	27/3810	0.941529	1	FGSG_08263	-	1
BP	GO:0070085	glycosylation	1/379	27/3810	0.941529	1	FGSG_01836	-	1
BP	GO:0006163	purine nucleotide metabolic process	1/379	28/3810	0.947387	1	FGSG_08263	-	1
BP	GO:0006366	transcription by RNA polymerase II	1/379	28/3810	0.947387	1	FGSG_06811	-	1
BP	GO:0019693	ribose phosphate metabolic process	1/379	29/3810	0.952659	1	FGSG_08263	-	1
BP	GO:0072521	purine-containing compound metabolic process	1/379	31/3810	0.961675	1	FGSG_08263	-	1
BP	GO:0044248	cellular catabolic process	4/379	80/3810	0.96495	1	FGSG_08668/FGSG_03875/FGSG_12851/FGSG_06145	-/-/-/-	4
BP	GO:0044257	cellular protein catabolic process	1/379	32/3810	0.965519	1	FGSG_08668	-	1
BP	GO:0051603	proteolysis involved in cellular protein catabolic process	1/379	32/3810	0.965519	1	FGSG_08668	-	1
BP	GO:0030163	protein catabolic process	1/379	33/3810	0.968978	1	FGSG_08668	-	1
BP	GO:0071705	nitrogen compound transport	5/379	96/3810	0.969239	1	FGSG_08221/FGSG_00116/FGSG_08926/FGSG_00161/FGSG_02145	-/-/-/-/-	5
BP	GO:0006259	DNA metabolic process	5/379	97/3810	0.971294	1	FGSG_08058/FGSG_03026/FGSG_09728/FGSG_08649/FGSG_10201	-/-/-/-/-	5
BP	GO:0044265	cellular macromolecule catabolic process	1/379	36/3810	0.977413	1	FGSG_08668	-	1
BP	GO:0006260	DNA replication	1/379	37/3810	0.979681	1	FGSG_03026	-	1
BP	GO:1901605	alpha-amino acid metabolic process	1/379	37/3810	0.979681	1	FGSG_07880	-	1
BP	GO:0017144	drug metabolic process	1/379	39/3810	0.983559	1	FGSG_12851	-	1
BP	GO:0010468	regulation of gene expression	22/379	324/3810	0.984949	1	FGSG_06810/FGSG_03044/FGSG_06593/FGSG_04747/FGSG_02323/FGSG_03399/FGSG_06811/FGSG_04888/FGSG_00725/FGSG_02410/FGSG_03508/FGSG_00313/FGSG_04311/FGSG_04997/FGSG_00052/FGSG_03040/FGSG_00217/FGSG_00404/FGSG_12742/FGSG_01669/FGSG_10266/FGSG_13759	-/-/-/-/-/-/-/-/-/-/-/-/-/-/-/-/-/-/-/-/-/-	22
BP	GO:1901135	carbohydrate derivative metabolic process	4/379	92/3810	0.985784	1	FGSG_08263/FGSG_13401/FGSG_08155/FGSG_03767	-/-/-/-	4
BP	GO:0009057	macromolecule catabolic process	1/379	42/3810	0.988035	1	FGSG_08668	-	1
BP	GO:0035556	intracellular signal transduction	3/379	79/3810	0.988582	1	FGSG_05060/FGSG_08790/FGSG_07493	-/-/-	3
BP	GO:0006355	regulation of transcription, DNA-templated	21/379	320/3810	0.989679	1	FGSG_06810/FGSG_03044/FGSG_06593/FGSG_04747/FGSG_02323/FGSG_03399/FGSG_06811/FGSG_04888/FGSG_00725/FGSG_02410/FGSG_03508/FGSG_00313/FGSG_04311/FGSG_00052/FGSG_03040/FGSG_00217/FGSG_00404/FGSG_12742/FGSG_01669/FGSG_10266/FGSG_13759	-/-/-/-/-/-/-/-/-/-/-/-/-/-/-/-/-/-/-/-/-	21
BP	GO:0051252	regulation of RNA metabolic process	21/379	320/3810	0.989679	1	FGSG_06810/FGSG_03044/FGSG_06593/FGSG_04747/FGSG_02323/FGSG_03399/FGSG_06811/FGSG_04888/FGSG_00725/FGSG_02410/FGSG_03508/FGSG_00313/FGSG_04311/FGSG_00052/FGSG_03040/FGSG_00217/FGSG_00404/FGSG_12742/FGSG_01669/FGSG_10266/FGSG_13759	-/-/-/-/-/-/-/-/-/-/-/-/-/-/-/-/-/-/-/-/-	21
BP	GO:1903506	regulation of nucleic acid-templated transcription	21/379	320/3810	0.989679	1	FGSG_06810/FGSG_03044/FGSG_06593/FGSG_04747/FGSG_02323/FGSG_03399/FGSG_06811/FGSG_04888/FGSG_00725/FGSG_02410/FGSG_03508/FGSG_00313/FGSG_04311/FGSG_00052/FGSG_03040/FGSG_00217/FGSG_00404/FGSG_12742/FGSG_01669/FGSG_10266/FGSG_13759	-/-/-/-/-/-/-/-/-/-/-/-/-/-/-/-/-/-/-/-/-	21
BP	GO:2001141	regulation of RNA biosynthetic process	21/379	320/3810	0.989679	1	FGSG_06810/FGSG_03044/FGSG_06593/FGSG_04747/FGSG_02323/FGSG_03399/FGSG_06811/FGSG_04888/FGSG_00725/FGSG_02410/FGSG_03508/FGSG_00313/FGSG_04311/FGSG_00052/FGSG_03040/FGSG_00217/FGSG_00404/FGSG_12742/FGSG_01669/FGSG_10266/FGSG_13759	-/-/-/-/-/-/-/-/-/-/-/-/-/-/-/-/-/-/-/-/-	21
BP	GO:0019219	regulation of nucleobase-containing compound metabolic process	21/379	322/3810	0.990627	1	FGSG_06810/FGSG_03044/FGSG_06593/FGSG_04747/FGSG_02323/FGSG_03399/FGSG_06811/FGSG_04888/FGSG_00725/FGSG_02410/FGSG_03508/FGSG_00313/FGSG_04311/FGSG_00052/FGSG_03040/FGSG_00217/FGSG_00404/FGSG_12742/FGSG_01669/FGSG_10266/FGSG_13759	-/-/-/-/-/-/-/-/-/-/-/-/-/-/-/-/-/-/-/-/-	21
BP	GO:0060255	regulation of macromolecule metabolic process	22/379	335/3810	0.990997	1	FGSG_06810/FGSG_03044/FGSG_06593/FGSG_04747/FGSG_02323/FGSG_03399/FGSG_06811/FGSG_04888/FGSG_00725/FGSG_02410/FGSG_03508/FGSG_00313/FGSG_04311/FGSG_04997/FGSG_00052/FGSG_03040/FGSG_00217/FGSG_00404/FGSG_12742/FGSG_01669/FGSG_10266/FGSG_13759	-/-/-/-/-/-/-/-/-/-/-/-/-/-/-/-/-/-/-/-/-/-	22
BP	GO:0009889	regulation of biosynthetic process	21/379	323/3810	0.991071	1	FGSG_06810/FGSG_03044/FGSG_06593/FGSG_04747/FGSG_02323/FGSG_03399/FGSG_06811/FGSG_04888/FGSG_00725/FGSG_02410/FGSG_03508/FGSG_00313/FGSG_04311/FGSG_00052/FGSG_03040/FGSG_00217/FGSG_00404/FGSG_12742/FGSG_01669/FGSG_10266/FGSG_13759	-/-/-/-/-/-/-/-/-/-/-/-/-/-/-/-/-/-/-/-/-	21
BP	GO:0010556	regulation of macromolecule biosynthetic process	21/379	323/3810	0.991071	1	FGSG_06810/FGSG_03044/FGSG_06593/FGSG_04747/FGSG_02323/FGSG_03399/FGSG_06811/FGSG_04888/FGSG_00725/FGSG_02410/FGSG_03508/FGSG_00313/FGSG_04311/FGSG_00052/FGSG_03040/FGSG_00217/FGSG_00404/FGSG_12742/FGSG_01669/FGSG_10266/FGSG_13759	-/-/-/-/-/-/-/-/-/-/-/-/-/-/-/-/-/-/-/-/-	21
BP	GO:0031326	regulation of cellular biosynthetic process	21/379	323/3810	0.991071	1	FGSG_06810/FGSG_03044/FGSG_06593/FGSG_04747/FGSG_02323/FGSG_03399/FGSG_06811/FGSG_04888/FGSG_00725/FGSG_02410/FGSG_03508/FGSG_00313/FGSG_04311/FGSG_00052/FGSG_03040/FGSG_00217/FGSG_00404/FGSG_12742/FGSG_01669/FGSG_10266/FGSG_13759	-/-/-/-/-/-/-/-/-/-/-/-/-/-/-/-/-/-/-/-/-	21
BP	GO:2000112	regulation of cellular macromolecule biosynthetic process	21/379	323/3810	0.991071	1	FGSG_06810/FGSG_03044/FGSG_06593/FGSG_04747/FGSG_02323/FGSG_03399/FGSG_06811/FGSG_04888/FGSG_00725/FGSG_02410/FGSG_03508/FGSG_00313/FGSG_04311/FGSG_00052/FGSG_03040/FGSG_00217/FGSG_00404/FGSG_12742/FGSG_01669/FGSG_10266/FGSG_13759	-/-/-/-/-/-/-/-/-/-/-/-/-/-/-/-/-/-/-/-/-	21
BP	GO:0019222	regulation of metabolic process	22/379	337/3810	0.991822	1	FGSG_06810/FGSG_03044/FGSG_06593/FGSG_04747/FGSG_02323/FGSG_03399/FGSG_06811/FGSG_04888/FGSG_00725/FGSG_02410/FGSG_03508/FGSG_00313/FGSG_04311/FGSG_04997/FGSG_00052/FGSG_03040/FGSG_00217/FGSG_00404/FGSG_12742/FGSG_01669/FGSG_10266/FGSG_13759	-/-/-/-/-/-/-/-/-/-/-/-/-/-/-/-/-/-/-/-/-/-	22
BP	GO:0009117	nucleotide metabolic process	1/379	46/3810	0.992172	1	FGSG_08263	-	1
BP	GO:0006753	nucleoside phosphate metabolic process	1/379	47/3810	0.99296	1	FGSG_08263	-	1
BP	GO:0006468	protein phosphorylation	5/379	119/3810	0.994226	1	FGSG_04770/FGSG_07742/FGSG_10591/FGSG_04769/FGSG_02153	-/-/-/-/-	5
BP	GO:0051171	regulation of nitrogen compound metabolic process	21/379	332/3810	0.99428	1	FGSG_06810/FGSG_03044/FGSG_06593/FGSG_04747/FGSG_02323/FGSG_03399/FGSG_06811/FGSG_04888/FGSG_00725/FGSG_02410/FGSG_03508/FGSG_00313/FGSG_04311/FGSG_00052/FGSG_03040/FGSG_00217/FGSG_00404/FGSG_12742/FGSG_01669/FGSG_10266/FGSG_13759	-/-/-/-/-/-/-/-/-/-/-/-/-/-/-/-/-/-/-/-/-	21
BP	GO:0080090	regulation of primary metabolic process	21/379	332/3810	0.99428	1	FGSG_06810/FGSG_03044/FGSG_06593/FGSG_04747/FGSG_02323/FGSG_03399/FGSG_06811/FGSG_04888/FGSG_00725/FGSG_02410/FGSG_03508/FGSG_00313/FGSG_04311/FGSG_00052/FGSG_03040/FGSG_00217/FGSG_00404/FGSG_12742/FGSG_01669/FGSG_10266/FGSG_13759	-/-/-/-/-/-/-/-/-/-/-/-/-/-/-/-/-/-/-/-/-	21
BP	GO:0031323	regulation of cellular metabolic process	21/379	333/3810	0.994562	1	FGSG_06810/FGSG_03044/FGSG_06593/FGSG_04747/FGSG_02323/FGSG_03399/FGSG_06811/FGSG_04888/FGSG_00725/FGSG_02410/FGSG_03508/FGSG_00313/FGSG_04311/FGSG_00052/FGSG_03040/FGSG_00217/FGSG_00404/FGSG_12742/FGSG_01669/FGSG_10266/FGSG_13759	-/-/-/-/-/-/-/-/-/-/-/-/-/-/-/-/-/-/-/-/-	21
BP	GO:0019752	carboxylic acid metabolic process	6/379	139/3810	0.995997	1	FGSG_11442/FGSG_13954/FGSG_03391/FGSG_13963/FGSG_07880/FGSG_10624	-/-/-/-/-/-	6
BP	GO:0019637	organophosphate metabolic process	3/379	92/3810	0.996249	1	FGSG_08263/FGSG_03875/FGSG_05154	-/-/-	3
BP	GO:0006886	intracellular protein transport	1/379	54/3810	0.996654	1	FGSG_08926	-	1
BP	GO:0043436	oxoacid metabolic process	6/379	142/3810	0.996797	1	FGSG_11442/FGSG_13954/FGSG_03391/FGSG_13963/FGSG_07880/FGSG_10624	-/-/-/-/-/-	6
BP	GO:0006396	RNA processing	2/379	77/3810	0.997211	1	FGSG_01918/FGSG_09025	-/-	2
BP	GO:0006082	organic acid metabolic process	6/379	144/3810	0.997242	1	FGSG_11442/FGSG_13954/FGSG_03391/FGSG_13963/FGSG_07880/FGSG_10624	-/-/-/-/-/-	6
BP	GO:0090407	organophosphate biosynthetic process	1/379	57/3810	0.997568	1	FGSG_05154	-	1
BP	GO:0051716	cellular response to stimulus	7/379	161/3810	0.997619	1	FGSG_05060/FGSG_08058/FGSG_09728/FGSG_08790/FGSG_08649/FGSG_07493/FGSG_10201	-/-/-/-/-/-/-	7
BP	GO:1901137	carbohydrate derivative biosynthetic process	1/379	58/3810	0.997814	1	FGSG_03767	-	1
BP	GO:0044281	small molecule metabolic process	13/379	247/3810	0.997871	1	FGSG_07598/FGSG_11442/FGSG_08263/FGSG_13401/FGSG_13954/FGSG_08155/FGSG_03391/FGSG_13963/FGSG_07880/FGSG_08601/FGSG_10624/FGSG_03767/FGSG_11193	-/-/-/-/-/-/-/-/-/-/-/-/-	13
BP	GO:0016310	phosphorylation	5/379	134/3810	0.998208	1	FGSG_04770/FGSG_07742/FGSG_10591/FGSG_04769/FGSG_02153	-/-/-/-/-	5
BP	GO:0015031	protein transport	1/379	60/3810	0.998233	1	FGSG_08926	-	1
BP	GO:0015833	peptide transport	1/379	60/3810	0.998233	1	FGSG_08926	-	1
BP	GO:0042886	amide transport	1/379	60/3810	0.998233	1	FGSG_08926	-	1
BP	GO:0007154	cell communication	3/379	101/3810	0.998303	1	FGSG_05060/FGSG_08790/FGSG_07493	-/-/-	3
BP	GO:0007165	signal transduction	3/379	101/3810	0.998303	1	FGSG_05060/FGSG_08790/FGSG_07493	-/-/-	3
BP	GO:0023052	signaling	3/379	101/3810	0.998303	1	FGSG_05060/FGSG_08790/FGSG_07493	-/-/-	3
BP	GO:0034613	cellular protein localization	1/379	61/3810	0.998412	1	FGSG_08926	-	1
BP	GO:0070727	cellular macromolecule localization	1/379	61/3810	0.998412	1	FGSG_08926	-	1
BP	GO:0045184	establishment of protein localization	1/379	62/3810	0.998572	1	FGSG_08926	-	1
BP	GO:0046907	intracellular transport	1/379	62/3810	0.998572	1	FGSG_08926	-	1
BP	GO:0051649	establishment of localization in cell	1/379	62/3810	0.998572	1	FGSG_08926	-	1
BP	GO:0008104	protein localization	1/379	67/3810	0.999162	1	FGSG_08926	-	1
BP	GO:0033036	macromolecule localization	1/379	72/3810	0.999509	1	FGSG_08926	-	1
BP	GO:0006351	transcription, DNA-templated	25/379	433/3810	0.999624	1	FGSG_06810/FGSG_03044/FGSG_06593/FGSG_04747/FGSG_02323/FGSG_03399/FGSG_11216/FGSG_06811/FGSG_04888/FGSG_00725/FGSG_02410/FGSG_03508/FGSG_00313/FGSG_04311/FGSG_03783/FGSG_00052/FGSG_03040/FGSG_00217/FGSG_00404/FGSG_12742/FGSG_01669/FGSG_10266/FGSG_13759/FGSG_07575/FGSG_05827	-/-/-/-/-/-/-/-/-/-/-/-/-/-/-/-/-/-/-/-/-/-/-/-/-	25
BP	GO:0097659	nucleic acid-templated transcription	25/379	433/3810	0.999624	1	FGSG_06810/FGSG_03044/FGSG_06593/FGSG_04747/FGSG_02323/FGSG_03399/FGSG_11216/FGSG_06811/FGSG_04888/FGSG_00725/FGSG_02410/FGSG_03508/FGSG_00313/FGSG_04311/FGSG_03783/FGSG_00052/FGSG_03040/FGSG_00217/FGSG_00404/FGSG_12742/FGSG_01669/FGSG_10266/FGSG_13759/FGSG_07575/FGSG_05827	-/-/-/-/-/-/-/-/-/-/-/-/-/-/-/-/-/-/-/-/-/-/-/-/-	25
BP	GO:0032774	RNA biosynthetic process	25/379	435/3810	0.999664	1	FGSG_06810/FGSG_03044/FGSG_06593/FGSG_04747/FGSG_02323/FGSG_03399/FGSG_11216/FGSG_06811/FGSG_04888/FGSG_00725/FGSG_02410/FGSG_03508/FGSG_00313/FGSG_04311/FGSG_03783/FGSG_00052/FGSG_03040/FGSG_00217/FGSG_00404/FGSG_12742/FGSG_01669/FGSG_10266/FGSG_13759/FGSG_07575/FGSG_05827	-/-/-/-/-/-/-/-/-/-/-/-/-/-/-/-/-/-/-/-/-/-/-/-/-	25
BP	GO:0051641	cellular localization	1/379	78/3810	0.999742	1	FGSG_08926	-	1
BP	GO:0050789	regulation of biological process	27/379	473/3810	0.999836	1	FGSG_06810/FGSG_03044/FGSG_06593/FGSG_04747/FGSG_02323/FGSG_05060/FGSG_03399/FGSG_06811/FGSG_04888/FGSG_00725/FGSG_02410/FGSG_03508/FGSG_00313/FGSG_08790/FGSG_04311/FGSG_11915/FGSG_07493/FGSG_04997/FGSG_05144/FGSG_00052/FGSG_03040/FGSG_00217/FGSG_00404/FGSG_12742/FGSG_01669/FGSG_10266/FGSG_13759	-/-/-/-/-/-/-/-/-/-/-/-/-/-/-/-/-/-/-/-/-/-/-/-/-/-/-	27
BP	GO:0006793	phosphorus metabolic process	9/379	228/3810	0.999845	1	FGSG_04770/FGSG_07742/FGSG_08263/FGSG_03875/FGSG_05154/FGSG_10591/FGSG_08266/FGSG_04769/FGSG_02153	-/-/-/-/-/-/-/-/-	9
BP	GO:0050794	regulation of cellular process	26/379	468/3810	0.999896	1	FGSG_06810/FGSG_03044/FGSG_06593/FGSG_04747/FGSG_02323/FGSG_05060/FGSG_03399/FGSG_06811/FGSG_04888/FGSG_00725/FGSG_02410/FGSG_03508/FGSG_00313/FGSG_08790/FGSG_04311/FGSG_11915/FGSG_07493/FGSG_05144/FGSG_00052/FGSG_03040/FGSG_00217/FGSG_00404/FGSG_12742/FGSG_01669/FGSG_10266/FGSG_13759	-/-/-/-/-/-/-/-/-/-/-/-/-/-/-/-/-/-/-/-/-/-/-/-/-/-	26
BP	GO:0034654	nucleobase-containing compound biosynthetic process	26/379	473/3810	0.999923	1	FGSG_06810/FGSG_03044/FGSG_06593/FGSG_04747/FGSG_02323/FGSG_03399/FGSG_11216/FGSG_06811/FGSG_04888/FGSG_00725/FGSG_02410/FGSG_03508/FGSG_00313/FGSG_04311/FGSG_03783/FGSG_03767/FGSG_00052/FGSG_03040/FGSG_00217/FGSG_00404/FGSG_12742/FGSG_01669/FGSG_10266/FGSG_13759/FGSG_07575/FGSG_05827	-/-/-/-/-/-/-/-/-/-/-/-/-/-/-/-/-/-/-/-/-/-/-/-/-/-	26
BP	GO:0065007	biological regulation	27/379	486/3810	0.999923	1	FGSG_06810/FGSG_03044/FGSG_06593/FGSG_04747/FGSG_02323/FGSG_05060/FGSG_03399/FGSG_06811/FGSG_04888/FGSG_00725/FGSG_02410/FGSG_03508/FGSG_00313/FGSG_08790/FGSG_04311/FGSG_11915/FGSG_07493/FGSG_04997/FGSG_05144/FGSG_00052/FGSG_03040/FGSG_00217/FGSG_00404/FGSG_12742/FGSG_01669/FGSG_10266/FGSG_13759	-/-/-/-/-/-/-/-/-/-/-/-/-/-/-/-/-/-/-/-/-/-/-/-/-/-/-	27
BP	GO:0006520	cellular amino acid metabolic process	1/379	93/3810	0.999948	1	FGSG_07880	-	1
BP	GO:0006796	phosphate-containing compound metabolic process	8/379	227/3810	0.99995	1	FGSG_04770/FGSG_07742/FGSG_08263/FGSG_03875/FGSG_05154/FGSG_10591/FGSG_04769/FGSG_02153	-/-/-/-/-/-/-/-	8
BP	GO:0006464	cellular protein modification process	6/379	208/3810	0.999985	1	FGSG_04770/FGSG_07742/FGSG_10591/FGSG_05924/FGSG_04769/FGSG_02153	-/-/-/-/-/-	6
BP	GO:0036211	protein modification process	6/379	208/3810	0.999985	1	FGSG_04770/FGSG_07742/FGSG_10591/FGSG_05924/FGSG_04769/FGSG_02153	-/-/-/-/-/-	6
BP	GO:0043603	cellular amide metabolic process	3/379	164/3810	0.999995	1	FGSG_04087/FGSG_10624/FGSG_12851	-/-/-	3
BP	GO:0043412	macromolecule modification	6/379	225/3810	0.999997	1	FGSG_04770/FGSG_07742/FGSG_10591/FGSG_05924/FGSG_04769/FGSG_02153	-/-/-/-/-/-	6
BP	GO:0043604	amide biosynthetic process	1/379	151/3810	1	1	FGSG_10624	-	1
BP	GO:0019538	protein metabolic process	18/379	475/3810	1	1	FGSG_02645/FGSG_04770/FGSG_07742/FGSG_10432/FGSG_02748/FGSG_08668/FGSG_05815/FGSG_13826/FGSG_02147/FGSG_10712/FGSG_10591/FGSG_05924/FGSG_08102/FGSG_13441/FGSG_03331/FGSG_04769/FGSG_10982/FGSG_02153	-/-/-/-/-/-/-/-/-/-/-/-/-/-/-/-/-/-	18
BP	GO:1901566	organonitrogen compound biosynthetic process	4/379	261/3810	1	1	FGSG_07880/FGSG_10624/FGSG_05316/FGSG_10739	-/-/-/-	4
BP	GO:0044267	cellular protein metabolic process	7/379	381/3810	1	1	FGSG_04770/FGSG_07742/FGSG_08668/FGSG_10591/FGSG_05924/FGSG_04769/FGSG_02153	-/-/-/-/-/-/-	7
CC	GO:0005576	extracellular region	5/117	24/1658	0.0230587	0.507292	FGSG_00060/FGSG_00062/FGSG_00061/FGSG_03909/FGSG_01831	-/-/-/-/-	5
CC	GO:0016469	proton-transporting two-sector ATPase complex	2/117	16/1658	0.313317	1	FGSG_04854/FGSG_05470	-/-	2
CC	GO:0005886	plasma membrane	1/117	12/1658	0.585716	1	FGSG_00849	-	1
CC	GO:0016592	mediator complex	1/117	17/1658	0.713592	1	FGSG_06811	-	1
CC	GO:0071944	cell periphery	1/117	24/1658	0.829513	1	FGSG_00849	-	1
CC	GO:0098796	membrane protein complex	2/117	52/1658	0.893701	1	FGSG_04854/FGSG_05470	-/-	2
CC	GO:0005654	nucleoplasm	1/117	31/1658	0.89875	1	FGSG_06811	-	1
CC	GO:0005783	endoplasmic reticulum	1/117	31/1658	0.89875	1	FGSG_04911	-	1
CC	GO:0044451	nucleoplasm part	1/117	31/1658	0.89875	1	FGSG_06811	-	1
CC	GO:0044428	nuclear part	2/117	73/1658	0.971197	1	FGSG_06811/FGSG_04997	-/-	2
CC	GO:0005634	nucleus	24/117	467/1658	0.980546	1	FGSG_06810/FGSG_03044/FGSG_06593/FGSG_04747/FGSG_02323/FGSG_03399/FGSG_11216/FGSG_06811/FGSG_04888/FGSG_00725/FGSG_02410/FGSG_03508/FGSG_00313/FGSG_04311/FGSG_04997/FGSG_03783/FGSG_00052/FGSG_00217/FGSG_00404/FGSG_12742/FGSG_01669/FGSG_10266/FGSG_07575/FGSG_05827	-/-/-/-/-/-/-/-/-/-/-/-/-/-/-/-/-/-/-/-/-/-/-/-	24
CC	GO:0031981	nuclear lumen	1/117	53/1658	0.980612	1	FGSG_06811	-	1
CC	GO:0012505	endomembrane system	1/117	57/1658	0.985681	1	FGSG_04911	-	1
CC	GO:0031974	membrane-enclosed lumen	1/117	57/1658	0.985681	1	FGSG_06811	-	1
CC	GO:0043233	organelle lumen	1/117	57/1658	0.985681	1	FGSG_06811	-	1
CC	GO:0070013	intracellular organelle lumen	1/117	57/1658	0.985681	1	FGSG_06811	-	1
CC	GO:1990904	ribonucleoprotein complex	1/117	108/1658	0.99972	1	FGSG_04997	-	1
CC	GO:0044422	organelle part	2/117	181/1658	0.999987	1	FGSG_06811/FGSG_04997	-/-	2
CC	GO:0044446	intracellular organelle part	2/117	181/1658	0.999987	1	FGSG_06811/FGSG_04997	-/-	2
CC	GO:0032991	protein-containing complex	4/117	293/1658	1	1	FGSG_04854/FGSG_06811/FGSG_04997/FGSG_05470	-/-/-/-	4
CC	GO:0044444	cytoplasmic part	1/117	205/1658	1	1	FGSG_04911	-	1
CC	GO:0005737	cytoplasm	2/117	255/1658	1	1	FGSG_04911/FGSG_03767	-/-	2
MF	GO:0022804	active transmembrane transporter activity	20/434	72/4659	5.00149e-06	0.000780233	FGSG_00220/FGSG_02426/FGSG_11988/FGSG_11088/FGSG_02139/FGSG_11973/FGSG_02870/FGSG_03080/FGSG_13360/FGSG_10995/FGSG_08309/FGSG_07634/FGSG_03172/FGSG_08312/FGSG_03882/FGSG_03323/FGSG_02847/FGSG_02316/FGSG_03032/FGSG_04240	-/-/-/-/-/-/-/-/-/-/-/-/-/-/-/-/-/-/-/-	20
MF	GO:0015291	secondary active transmembrane transporter activity	9/434	21/4659	5.16062e-05	0.00402528	FGSG_00220/FGSG_02426/FGSG_11088/FGSG_11973/FGSG_03080/FGSG_13360/FGSG_07634/FGSG_03172/FGSG_04240	-/-/-/-/-/-/-/-/-	9
MF	GO:0020037	heme binding	26/434	134/4659	0.000201327	0.00785173	FGSG_13797/FGSG_13796/FGSG_02217/FGSG_03686/FGSG_08151/FGSG_07596/FGSG_01868/FGSG_04092/FGSG_03264/FGSG_03086/FGSG_02118/FGSG_00765/FGSG_12369/FGSG_06596/FGSG_11585/FGSG_08207/FGSG_10629/FGSG_02117/FGSG_02111/FGSG_11038/FGSG_02371/FGSG_08377/FGSG_03498/FGSG_11423/FGSG_06554/FGSG_01745	-/-/-/-/-/-/-/-/-/-/-/-/-/-/-/-/-/-/-/-/-/-/-/-/-/-	26
MF	GO:0046906	tetrapyrrole binding	26/434	134/4659	0.000201327	0.00785173	FGSG_13797/FGSG_13796/FGSG_02217/FGSG_03686/FGSG_08151/FGSG_07596/FGSG_01868/FGSG_04092/FGSG_03264/FGSG_03086/FGSG_02118/FGSG_00765/FGSG_12369/FGSG_06596/FGSG_11585/FGSG_08207/FGSG_10629/FGSG_02117/FGSG_02111/FGSG_11038/FGSG_02371/FGSG_08377/FGSG_03498/FGSG_11423/FGSG_06554/FGSG_01745	-/-/-/-/-/-/-/-/-/-/-/-/-/-/-/-/-/-/-/-/-/-/-/-/-/-	26
MF	GO:0048037	cofactor binding	66/434	469/4659	0.000259606	0.00809971	FGSG_10611/FGSG_02327/FGSG_13797/FGSG_10612/FGSG_02321/FGSG_13796/FGSG_10609/FGSG_02217/FGSG_08205/FGSG_06548/FGSG_04728/FGSG_03651/FGSG_07606/FGSG_03686/FGSG_08151/FGSG_09684/FGSG_11215/FGSG_13875/FGSG_03373/FGSG_01476/FGSG_07627/FGSG_07596/FGSG_03026/FGSG_03593/FGSG_01868/FGSG_04092/FGSG_03782/FGSG_03264/FGSG_03086/FGSG_02118/FGSG_02370/FGSG_03710/FGSG_03824/FGSG_00765/FGSG_09834/FGSG_12369/FGS…	-/-/-/-/-/-/-/-/-/-/-/-/-/-/-/-/-/-/-/-/-/-/-/-/-/-/-/-/-/-/-/-/-/-/-/-/-/-/-/-/-/-/-/-/-/-/-/-/-/-/-/-/-/-/-/-/-/-/-/-/-/-/-/-/-/-	66
MF	GO:0016705	oxidoreductase activity, acting on paired donors, with incorporation or reduction of molecular oxygen	25/434	135/4659	0.000559811	0.0145551	FGSG_02327/FGSG_13797/FGSG_13796/FGSG_03686/FGSG_13875/FGSG_07596/FGSG_01868/FGSG_04092/FGSG_03264/FGSG_03086/FGSG_02118/FGSG_11585/FGSG_08207/FGSG_10629/FGSG_00712/FGSG_02117/FGSG_02111/FGSG_11038/FGSG_02371/FGSG_08377/FGSG_06145/FGSG_03498/FGSG_06215/FGSG_00590/FGSG_01745	-/-/-/-/-/-/-/-/-/-/-/-/-/-/-/-/-/-/-/-/-/-/-/-/-	25
MF	GO:0050660	flavin adenine dinucleotide binding	25/434	146/4659	0.00181187	0.0357609	FGSG_10611/FGSG_02327/FGSG_10612/FGSG_02321/FGSG_10609/FGSG_04728/FGSG_11215/FGSG_13875/FGSG_03373/FGSG_07627/FGSG_03593/FGSG_03782/FGSG_02370/FGSG_03824/FGSG_13983/FGSG_12256/FGSG_00712/FGSG_04368/FGSG_03775/FGSG_10643/FGSG_03309/FGSG_06215/FGSG_10986/FGSG_12172/FGSG_02433	-/-/-/-/-/-/-/-/-/-/-/-/-/-/-/-/-/-/-/-/-/-/-/-/-	25
MF	GO:0016887	ATPase activity	16/434	78/4659	0.00183389	0.0357609	FGSG_05589/FGSG_05076/FGSG_11988/FGSG_02139/FGSG_02870/FGSG_08373/FGSG_07165/FGSG_10995/FGSG_08309/FGSG_08312/FGSG_03882/FGSG_03323/FGSG_02847/FGSG_02316/FGSG_03032/FGSG_09706	-/-/-/-/-/-/-/-/-/-/-/-/-/-/-/-	16
MF	GO:0005506	iron ion binding	22/434	135/4659	0.00618472	0.0744381	FGSG_13797/FGSG_13796/FGSG_03686/FGSG_07596/FGSG_01868/FGSG_04092/FGSG_03264/FGSG_03086/FGSG_02118/FGSG_13954/FGSG_11585/FGSG_08207/FGSG_10629/FGSG_02117/FGSG_02111/FGSG_11038/FGSG_02371/FGSG_11347/FGSG_08377/FGSG_03498/FGSG_00590/FGSG_01745	-/-/-/-/-/-/-/-/-/-/-/-/-/-/-/-/-/-/-/-/-/-	22
MF	GO:0015399	primary active transmembrane transporter activity	11/434	51/4659	0.00620318	0.0744381	FGSG_11988/FGSG_02139/FGSG_02870/FGSG_10995/FGSG_08309/FGSG_08312/FGSG_03882/FGSG_03323/FGSG_02847/FGSG_02316/FGSG_03032	-/-/-/-/-/-/-/-/-/-/-	11
MF	GO:0015405	P-P-bond-hydrolysis-driven transmembrane transporter activity	11/434	51/4659	0.00620318	0.0744381	FGSG_11988/FGSG_02139/FGSG_02870/FGSG_10995/FGSG_08309/FGSG_08312/FGSG_03882/FGSG_03323/FGSG_02847/FGSG_02316/FGSG_03032	-/-/-/-/-/-/-/-/-/-/-	11
MF	GO:0042626	ATPase activity, coupled to transmembrane movement of substances	11/434	51/4659	0.00620318	0.0744381	FGSG_11988/FGSG_02139/FGSG_02870/FGSG_10995/FGSG_08309/FGSG_08312/FGSG_03882/FGSG_03323/FGSG_02847/FGSG_02316/FGSG_03032	-/-/-/-/-/-/-/-/-/-/-	11
MF	GO:0043492	ATPase activity, coupled to movement of substances	11/434	51/4659	0.00620318	0.0744381	FGSG_11988/FGSG_02139/FGSG_02870/FGSG_10995/FGSG_08309/FGSG_08312/FGSG_03882/FGSG_03323/FGSG_02847/FGSG_02316/FGSG_03032	-/-/-/-/-/-/-/-/-/-/-	11
MF	GO:0022857	transmembrane transporter activity	40/434	296/4659	0.00910274	0.10143	FGSG_09060/FGSG_00220/FGSG_04854/FGSG_08221/FGSG_02426/FGSG_11988/FGSG_11088/FGSG_02248/FGSG_00116/FGSG_11293/FGSG_09117/FGSG_02139/FGSG_11973/FGSG_00110/FGSG_02870/FGSG_00015/FGSG_00773/FGSG_03080/FGSG_13360/FGSG_10995/FGSG_08309/FGSG_07634/FGSG_03172/FGSG_00161/FGSG_03834/FGSG_08312/FGSG_03882/FGSG_04636/FGSG_05470/FGSG_02978/FGSG_03323/FGSG_02847/FGSG_10483/FGSG_02316/FGSG_10474/FGSG_02580/FGS…	-/-/-/-/-/-/-/-/-/-/-/-/-/-/-/-/-/-/-/-/-/-/-/-/-/-/-/-/-/-/-/-/-/-/-/-/-/-/-/-	40
MF	GO:0015318	inorganic molecular entity transmembrane transporter activity	19/434	118/4659	0.0119765	0.124556	FGSG_00220/FGSG_04854/FGSG_08221/FGSG_02426/FGSG_11088/FGSG_02248/FGSG_00116/FGSG_11293/FGSG_09117/FGSG_11973/FGSG_00110/FGSG_00773/FGSG_13360/FGSG_07634/FGSG_03172/FGSG_00161/FGSG_05470/FGSG_02145/FGSG_04240	-/-/-/-/-/-/-/-/-/-/-/-/-/-/-/-/-/-/-	19
MF	GO:0008081	phosphoric diester hydrolase activity	6/434	23/4659	0.0161483	0.157446	FGSG_05060/FGSG_07491/FGSG_08067/FGSG_02289/FGSG_08790/FGSG_06730	-/-/-/-/-/-	6
MF	GO:0005215	transporter activity	42/434	328/4659	0.0185168	0.169919	FGSG_09060/FGSG_00220/FGSG_04854/FGSG_08221/FGSG_02426/FGSG_11988/FGSG_11088/FGSG_02248/FGSG_00116/FGSG_11293/FGSG_09117/FGSG_02139/FGSG_11973/FGSG_00110/FGSG_02870/FGSG_00015/FGSG_00773/FGSG_03080/FGSG_13360/FGSG_10995/FGSG_08309/FGSG_07634/FGSG_02839/FGSG_03172/FGSG_00161/FGSG_03834/FGSG_08312/FGSG_03882/FGSG_04636/FGSG_05470/FGSG_02978/FGSG_03323/FGSG_02847/FGSG_10483/FGSG_02316/FGSG_10474/FGS…	-/-/-/-/-/-/-/-/-/-/-/-/-/-/-/-/-/-/-/-/-/-/-/-/-/-/-/-/-/-/-/-/-/-/-/-/-/-/-/-/-/-	42
MF	GO:0050662	coenzyme binding	39/434	305/4659	0.0232932	0.197287	FGSG_10611/FGSG_02327/FGSG_10612/FGSG_02321/FGSG_10609/FGSG_08205/FGSG_06548/FGSG_04728/FGSG_03651/FGSG_07606/FGSG_09684/FGSG_11215/FGSG_13875/FGSG_03373/FGSG_01476/FGSG_07627/FGSG_07596/FGSG_03593/FGSG_03782/FGSG_02370/FGSG_03710/FGSG_03824/FGSG_09834/FGSG_13983/FGSG_03391/FGSG_12256/FGSG_00712/FGSG_04368/FGSG_03775/FGSG_13587/FGSG_10643/FGSG_09218/FGSG_03309/FGSG_06215/FGSG_03041/FGSG_10986/FGS…	-/-/-/-/-/-/-/-/-/-/-/-/-/-/-/-/-/-/-/-/-/-/-/-/-/-/-/-/-/-/-/-/-/-/-/-/-/-/-	39
MF	GO:0015077	monovalent inorganic cation transmembrane transporter activity	7/434	32/4659	0.0250599	0.197287	FGSG_00220/FGSG_04854/FGSG_11088/FGSG_13360/FGSG_07634/FGSG_05470/FGSG_04240	-/-/-/-/-/-/-	7
MF	GO:0042623	ATPase activity, coupled	11/434	62/4659	0.0261645	0.197287	FGSG_11988/FGSG_02139/FGSG_02870/FGSG_10995/FGSG_08309/FGSG_08312/FGSG_03882/FGSG_03323/FGSG_02847/FGSG_02316/FGSG_03032	-/-/-/-/-/-/-/-/-/-/-	11
MF	GO:0016298	lipase activity	5/434	19/4659	0.0265578	0.197287	FGSG_05060/FGSG_03846/FGSG_03486/FGSG_08790/FGSG_03875	-/-/-/-/-	5
MF	GO:0016701	oxidoreductase activity, acting on single donors with incorporation of molecular oxygen	5/434	20/4659	0.0327847	0.222366	FGSG_03067/FGSG_02216/FGSG_02625/FGSG_11347/FGSG_10065	-/-/-/-/-	5
MF	GO:0051213	dioxygenase activity	5/434	20/4659	0.0327847	0.222366	FGSG_03067/FGSG_02216/FGSG_02625/FGSG_11347/FGSG_00590	-/-/-/-/-	5
MF	GO:0016667	oxidoreductase activity, acting on a sulfur group of donors	4/434	14/4659	0.0349541	0.227201	FGSG_09500/FGSG_04911/FGSG_09833/FGSG_00815	-/-/-/-	4
MF	GO:0071949	FAD binding	8/434	42/4659	0.037164	0.231903	FGSG_10612/FGSG_11215/FGSG_02370/FGSG_03824/FGSG_13983/FGSG_04368/FGSG_03775/FGSG_10643	-/-/-/-/-/-/-/-	8
MF	GO:0046873	metal ion transmembrane transporter activity	8/434	43/4659	0.042098	0.252588	FGSG_00220/FGSG_02248/FGSG_09117/FGSG_00110/FGSG_00773/FGSG_13360/FGSG_07634/FGSG_04240	-/-/-/-/-/-/-/-	8
MF	GO:0022890	inorganic cation transmembrane transporter activity	11/434	68/4659	0.0477858	0.276096	FGSG_00220/FGSG_04854/FGSG_11088/FGSG_02248/FGSG_09117/FGSG_00110/FGSG_00773/FGSG_13360/FGSG_07634/FGSG_05470/FGSG_04240	-/-/-/-/-/-/-/-/-/-/-	11
MF	GO:0016702	oxidoreductase activity, acting on single donors with incorporation of molecular oxygen, incorporation of two atoms of oxygen	4/434	16/4659	0.0548209	0.286177	FGSG_03067/FGSG_02216/FGSG_02625/FGSG_11347	-/-/-/-	4
MF	GO:0004497	monooxygenase activity	5/434	23/4659	0.0565501	0.286177	FGSG_02327/FGSG_13875/FGSG_00712/FGSG_10065/FGSG_06215	-/-/-/-/-	5
MF	GO:0004601	peroxidase activity	5/434	23/4659	0.0565501	0.286177	FGSG_02217/FGSG_08151/FGSG_12369/FGSG_06596/FGSG_06554	-/-/-/-/-	5
MF	GO:0008061	chitin binding	3/434	10/4659	0.058703	0.286177	FGSG_06549/FGSG_10561/FGSG_04752	-/-/-	3
MF	GO:0016860	intramolecular oxidoreductase activity	3/434	10/4659	0.058703	0.286177	FGSG_04911/FGSG_13888/FGSG_05330	-/-/-	3
MF	GO:0004252	serine-type endopeptidase activity	7/434	39/4659	0.0654251	0.309282	FGSG_10432/FGSG_05815/FGSG_13826/FGSG_10712/FGSG_08102/FGSG_13441/FGSG_03331	-/-/-/-/-/-/-	7
MF	GO:0008171	O-methyltransferase activity	3/434	11/4659	0.0753111	0.345545	FGSG_02326/FGSG_02615/FGSG_03568	-/-/-	3
MF	GO:0016614	oxidoreductase activity, acting on CH-OH group of donors	17/434	127/4659	0.0790794	0.352468	FGSG_10611/FGSG_02321/FGSG_10609/FGSG_06548/FGSG_04728/FGSG_03373/FGSG_07627/FGSG_03593/FGSG_03782/FGSG_12256/FGSG_11714/FGSG_13963/FGSG_08203/FGSG_03309/FGSG_10986/FGSG_12172/FGSG_10444	-/-/-/-/-/-/-/-/-/-/-/-/-/-/-/-/-	17
MF	GO:0008324	cation transmembrane transporter activity	12/434	84/4659	0.0872842	0.373821	FGSG_00220/FGSG_04854/FGSG_11088/FGSG_02248/FGSG_09117/FGSG_00110/FGSG_00773/FGSG_13360/FGSG_07634/FGSG_03834/FGSG_05470/FGSG_04240	-/-/-/-/-/-/-/-/-/-/-/-	12
MF	GO:0016810	hydrolase activity, acting on carbon-nitrogen (but not peptide) bonds	8/434	50/4659	0.0886626	0.373821	FGSG_03544/FGSG_06549/FGSG_11158/FGSG_04087/FGSG_10599/FGSG_05663/FGSG_08114/FGSG_12851	-/-/-/-/-/-/-/-	8
MF	GO:0017111	nucleoside-triphosphatase activity	16/434	121/4659	0.0942526	0.386932	FGSG_05589/FGSG_05076/FGSG_11988/FGSG_02139/FGSG_02870/FGSG_08373/FGSG_07165/FGSG_10995/FGSG_08309/FGSG_08312/FGSG_03882/FGSG_03323/FGSG_02847/FGSG_02316/FGSG_03032/FGSG_09706	-/-/-/-/-/-/-/-/-/-/-/-/-/-/-/-	16
MF	GO:0016684	oxidoreductase activity, acting on peroxide as acceptor	5/434	27/4659	0.100225	0.400901	FGSG_02217/FGSG_08151/FGSG_12369/FGSG_06596/FGSG_06554	-/-/-/-/-	5
MF	GO:0015075	ion transmembrane transporter activity	17/434	132/4659	0.104147	0.406172	FGSG_00220/FGSG_04854/FGSG_08221/FGSG_11088/FGSG_02248/FGSG_00116/FGSG_11293/FGSG_09117/FGSG_00110/FGSG_00773/FGSG_13360/FGSG_07634/FGSG_00161/FGSG_03834/FGSG_05470/FGSG_02145/FGSG_04240	-/-/-/-/-/-/-/-/-/-/-/-/-/-/-/-/-	17
MF	GO:0016709	oxidoreductase activity, acting on paired donors, with incorporation or reduction of molecular oxygen, NAD(P)H as one donor, and incorporation of one atom of oxygen	4/434	20/4659	0.108991	0.408471	FGSG_02327/FGSG_13875/FGSG_00712/FGSG_06215	-/-/-/-	4
MF	GO:0016462	pyrophosphatase activity	16/434	124/4659	0.111078	0.408471	FGSG_05589/FGSG_05076/FGSG_11988/FGSG_02139/FGSG_02870/FGSG_08373/FGSG_07165/FGSG_10995/FGSG_08309/FGSG_08312/FGSG_03882/FGSG_03323/FGSG_02847/FGSG_02316/FGSG_03032/FGSG_09706	-/-/-/-/-/-/-/-/-/-/-/-/-/-/-/-	16
MF	GO:0004620	phospholipase activity	3/434	13/4659	0.113778	0.408471	FGSG_05060/FGSG_08790/FGSG_03875	-/-/-	3
MF	GO:0042578	phosphoric ester hydrolase activity	8/434	53/4659	0.11521	0.408471	FGSG_05060/FGSG_07491/FGSG_08067/FGSG_02289/FGSG_08790/FGSG_07462/FGSG_07375/FGSG_06730	-/-/-/-/-/-/-/-	8
MF	GO:0016818	hydrolase activity, acting on acid anhydrides, in phosphorus-containing anhydrides	16/434	128/4659	0.136164	0.464545	FGSG_05589/FGSG_05076/FGSG_11988/FGSG_02139/FGSG_02870/FGSG_08373/FGSG_07165/FGSG_10995/FGSG_08309/FGSG_08312/FGSG_03882/FGSG_03323/FGSG_02847/FGSG_02316/FGSG_03032/FGSG_09706	-/-/-/-/-/-/-/-/-/-/-/-/-/-/-/-	16
MF	GO:0008168	methyltransferase activity	9/434	64/4659	0.136981	0.464545	FGSG_02326/FGSG_08624/FGSG_05740/FGSG_02615/FGSG_00457/FGSG_03568/FGSG_10647/FGSG_12571/FGSG_07880	-/-/-/-/-/-/-/-/-	9
MF	GO:0016209	antioxidant activity	5/434	31/4659	0.156481	0.510004	FGSG_02217/FGSG_08151/FGSG_12369/FGSG_06596/FGSG_06554	-/-/-/-/-	5
MF	GO:0016817	hydrolase activity, acting on acid anhydrides	16/434	131/4659	0.156924	0.510004	FGSG_05589/FGSG_05076/FGSG_11988/FGSG_02139/FGSG_02870/FGSG_08373/FGSG_07165/FGSG_10995/FGSG_08309/FGSG_08312/FGSG_03882/FGSG_03323/FGSG_02847/FGSG_02316/FGSG_03032/FGSG_09706	-/-/-/-/-/-/-/-/-/-/-/-/-/-/-/-	16
MF	GO:0005342	organic acid transmembrane transporter activity	5/434	32/4659	0.172234	0.537371	FGSG_08221/FGSG_00116/FGSG_13360/FGSG_00161/FGSG_02145	-/-/-/-/-	5
MF	GO:0046943	carboxylic acid transmembrane transporter activity	5/434	32/4659	0.172234	0.537371	FGSG_08221/FGSG_00116/FGSG_13360/FGSG_00161/FGSG_02145	-/-/-/-/-	5
MF	GO:0008514	organic anion transmembrane transporter activity	5/434	33/4659	0.188569	0.563369	FGSG_08221/FGSG_00116/FGSG_13360/FGSG_00161/FGSG_02145	-/-/-/-/-	5
MF	GO:0008236	serine-type peptidase activity	8/434	60/4659	0.191401	0.563369	FGSG_10432/FGSG_05815/FGSG_13826/FGSG_10712/FGSG_08102/FGSG_13441/FGSG_03331/FGSG_10982	-/-/-/-/-/-/-/-	8
MF	GO:0017171	serine hydrolase activity	8/434	60/4659	0.191401	0.563369	FGSG_10432/FGSG_05815/FGSG_13826/FGSG_10712/FGSG_08102/FGSG_13441/FGSG_03331/FGSG_10982	-/-/-/-/-/-/-/-	8
MF	GO:0016741	transferase activity, transferring one-carbon groups	9/434	72/4659	0.224083	0.640278	FGSG_02326/FGSG_08624/FGSG_05740/FGSG_02615/FGSG_00457/FGSG_03568/FGSG_10647/FGSG_12571/FGSG_07880	-/-/-/-/-/-/-/-/-	9
MF	GO:0016407	acetyltransferase activity	8/434	63/4659	0.229264	0.640278	FGSG_13979/FGSG_07598/FGSG_04993/FGSG_07826/FGSG_00117/FGSG_03195/FGSG_06329/FGSG_07646	-/-/-/-/-/-/-/-	8
MF	GO:0004553	hydrolase activity, hydrolyzing O-glycosyl compounds	18/434	160/4659	0.230987	0.640278	FGSG_10939/FGSG_01596/FGSG_11098/FGSG_02314/FGSG_02262/FGSG_08265/FGSG_11777/FGSG_03827/FGSG_00184/FGSG_07785/FGSG_10561/FGSG_04143/FGSG_04752/FGSG_01283/FGSG_11011/FGSG_05400/FGSG_13861/FGSG_04014	-/-/-/-/-/-/-/-/-/-/-/-/-/-/-/-/-/-	18
MF	GO:0004175	endopeptidase activity	9/434	73/4659	0.236237	0.640278	FGSG_02645/FGSG_10432/FGSG_02748/FGSG_05815/FGSG_13826/FGSG_10712/FGSG_08102/FGSG_13441/FGSG_03331	-/-/-/-/-/-/-/-/-	9
MF	GO:0008509	anion transmembrane transporter activity	6/434	45/4659	0.238052	0.640278	FGSG_08221/FGSG_00116/FGSG_11293/FGSG_13360/FGSG_00161/FGSG_02145	-/-/-/-/-/-	6
MF	GO:0016798	hydrolase activity, acting on glycosyl bonds	18/434	163/4659	0.255908	0.670364	FGSG_10939/FGSG_01596/FGSG_11098/FGSG_02314/FGSG_02262/FGSG_08265/FGSG_11777/FGSG_03827/FGSG_00184/FGSG_07785/FGSG_10561/FGSG_04143/FGSG_04752/FGSG_01283/FGSG_11011/FGSG_05400/FGSG_13861/FGSG_04014	-/-/-/-/-/-/-/-/-/-/-/-/-/-/-/-/-/-	18
MF	GO:0004499	N,N-dimethylaniline monooxygenase activity	3/434	19/4659	0.257832	0.670364	FGSG_02327/FGSG_13875/FGSG_00712	-/-/-	3
MF	GO:0015297	antiporter activity	2/434	11/4659	0.273459	0.699337	FGSG_11088/FGSG_03080	-/-	2
MF	GO:0004521	endoribonuclease activity	2/434	12/4659	0.309405	0.771991	FGSG_02686/FGSG_09025	-/-	2
MF	GO:0016788	hydrolase activity, acting on ester bonds	16/434	150/4659	0.320901	0.771991	FGSG_02324/FGSG_05060/FGSG_03846/FGSG_07491/FGSG_08067/FGSG_05080/FGSG_03486/FGSG_02289/FGSG_08790/FGSG_02686/FGSG_03875/FGSG_07462/FGSG_07375/FGSG_03902/FGSG_09025/FGSG_06730	-/-/-/-/-/-/-/-/-/-/-/-/-/-/-/-	16
MF	GO:0015171	amino acid transmembrane transporter activity	4/434	31/4659	0.326031	0.771991	FGSG_08221/FGSG_00116/FGSG_00161/FGSG_02145	-/-/-/-	4
MF	GO:0016830	carbon-carbon lyase activity	4/434	31/4659	0.326031	0.771991	FGSG_06553/FGSG_03391/FGSG_08601/FGSG_11193	-/-/-/-	4
MF	GO:0016829	lyase activity	11/434	100/4659	0.326612	0.771991	FGSG_02171/FGSG_06553/FGSG_05048/FGSG_03391/FGSG_03160/FGSG_03909/FGSG_08601/FGSG_10453/FGSG_05316/FGSG_01791/FGSG_11193	-/-/-/-/-/-/-/-/-/-/-	11
MF	GO:0016831	carboxy-lyase activity	3/434	22/4659	0.337112	0.774807	FGSG_03391/FGSG_08601/FGSG_11193	-/-/-	3
MF	GO:0008080	N-acetyltransferase activity	6/434	51/4659	0.337737	0.774807	FGSG_13979/FGSG_04993/FGSG_00117/FGSG_03195/FGSG_06329/FGSG_07646	-/-/-/-/-/-	6
MF	GO:0016410	N-acyltransferase activity	6/434	52/4659	0.35491	0.802405	FGSG_13979/FGSG_04993/FGSG_00117/FGSG_03195/FGSG_06329/FGSG_07646	-/-/-/-/-/-	6
MF	GO:0016853	isomerase activity	5/434	43/4659	0.372068	0.826199	FGSG_04911/FGSG_13888/FGSG_10462/FGSG_03767/FGSG_05330	-/-/-/-/-	5
MF	GO:0016765	transferase activity, transferring alkyl or aryl (other than methyl) groups	2/434	14/4659	0.379923	0.826199	FGSG_10613/FGSG_01256	-/-	2
MF	GO:0016747	transferase activity, transferring acyl groups other than amino-acyl groups	9/434	84/4659	0.381323	0.826199	FGSG_04692/FGSG_13979/FGSG_07598/FGSG_04993/FGSG_07826/FGSG_00117/FGSG_03195/FGSG_06329/FGSG_07646	-/-/-/-/-/-/-/-/-	9
MF	GO:0005507	copper ion binding	3/434	25/4659	0.41593	0.888836	FGSG_02328/FGSG_10395/FGSG_11427	-/-/-	3
MF	GO:0030246	carbohydrate binding	4/434	36/4659	0.435415	0.917903	FGSG_13422/FGSG_09947/FGSG_10462/FGSG_00590	-/-/-/-	4
MF	GO:0015078	proton transmembrane transporter activity	3/434	26/4659	0.441591	0.918008	FGSG_04854/FGSG_11088/FGSG_05470	-/-/-	3
MF	GO:0004540	ribonuclease activity	2/434	16/4659	0.447235	0.918008	FGSG_02686/FGSG_09025	-/-	2
MF	GO:0051536	iron-sulfur cluster binding	3/434	27/4659	0.466805	0.93361	FGSG_03026/FGSG_05651/FGSG_02433	-/-/-	3
MF	GO:0051540	metal cluster binding	3/434	27/4659	0.466805	0.93361	FGSG_03026/FGSG_05651/FGSG_02433	-/-/-	3
MF	GO:0004519	endonuclease activity	2/434	17/4659	0.479328	0.94652	FGSG_02686/FGSG_09025	-/-	2
MF	GO:0050661	NADP binding	3/434	28/4659	0.491502	0.95843	FGSG_02327/FGSG_13875/FGSG_00712	-/-/-	3
MF	GO:0052689	carboxylic ester hydrolase activity	2/434	18/4659	0.510253	0.973887	FGSG_03846/FGSG_03486	-/-	2
MF	GO:0016757	transferase activity, transferring glycosyl groups	7/434	72/4659	0.511915	0.973887	FGSG_01836/FGSG_04346/FGSG_03255/FGSG_13169/FGSG_05924/FGSG_00933/FGSG_10282	-/-/-/-/-/-/-	7
MF	GO:0019842	vitamin binding	6/434	64/4659	0.556827	0.998972	FGSG_08205/FGSG_07606/FGSG_09834/FGSG_03391/FGSG_13587/FGSG_00590	-/-/-/-/-/-	6
MF	GO:0051287	NAD binding	3/434	33/4659	0.605494	0.998972	FGSG_06548/FGSG_09218/FGSG_03041	-/-/-	3
MF	GO:0008289	lipid binding	2/434	22/4659	0.621355	0.998972	FGSG_00986/FGSG_02709	-/-	2
MF	GO:0016763	transferase activity, transferring pentosyl groups	1/434	10/4659	0.624242	0.998972	FGSG_05924	-	1
MF	GO:0046915	transition metal ion transmembrane transporter activity	1/434	10/4659	0.624242	0.998972	FGSG_00773	-	1
MF	GO:1901681	sulfur compound binding	1/434	10/4659	0.624242	0.998972	FGSG_09834	-	1
MF	GO:0010181	FMN binding	3/434	34/4659	0.626161	0.998972	FGSG_09684/FGSG_07596/FGSG_03710	-/-/-	3
MF	GO:0070011	peptidase activity, acting on L-amino acid peptides	12/434	137/4659	0.634125	0.998972	FGSG_02645/FGSG_10432/FGSG_02748/FGSG_08668/FGSG_05815/FGSG_13826/FGSG_02147/FGSG_10712/FGSG_08102/FGSG_13441/FGSG_03331/FGSG_10982	-/-/-/-/-/-/-/-/-/-/-/-	12
MF	GO:0008237	metallopeptidase activity	2/434	23/4659	0.645904	0.998972	FGSG_02748/FGSG_02147	-/-	2
MF	GO:0016866	intramolecular transferase activity	1/434	11/4659	0.65932	0.998972	FGSG_03767	-	1
MF	GO:0016746	transferase activity, transferring acyl groups	9/434	106/4659	0.665957	0.998972	FGSG_04692/FGSG_13979/FGSG_07598/FGSG_04993/FGSG_07826/FGSG_00117/FGSG_03195/FGSG_06329/FGSG_07646	-/-/-/-/-/-/-/-/-	9
MF	GO:0008234	cysteine-type peptidase activity	2/434	24/4659	0.669177	0.998972	FGSG_02645/FGSG_08668	-/-	2
MF	GO:0008233	peptidase activity	12/434	141/4659	0.674053	0.998972	FGSG_02645/FGSG_10432/FGSG_02748/FGSG_08668/FGSG_05815/FGSG_13826/FGSG_02147/FGSG_10712/FGSG_08102/FGSG_13441/FGSG_03331/FGSG_10982	-/-/-/-/-/-/-/-/-/-/-/-	12
MF	GO:0015103	inorganic anion transmembrane transporter activity	1/434	12/4659	0.691131	0.998972	FGSG_11293	-	1
MF	GO:0016846	carbon-sulfur lyase activity	1/434	12/4659	0.691131	0.998972	FGSG_02171	-	1
MF	GO:0000287	magnesium ion binding	2/434	25/4659	0.691198	0.998972	FGSG_09834/FGSG_08779	-/-	2
MF	GO:0016791	phosphatase activity	2/434	26/4659	0.711999	0.998972	FGSG_07462/FGSG_07375	-/-	2
MF	GO:0004222	metalloendopeptidase activity	1/434	13/4659	0.719977	0.998972	FGSG_02748	-	1
MF	GO:0008484	sulfuric ester hydrolase activity	1/434	14/4659	0.746135	0.998972	FGSG_05080	-	1
MF	GO:0005524	ATP binding	37/434	435/4659	0.75389	0.998972	FGSG_05589/FGSG_07734/FGSG_05940/FGSG_02130/FGSG_07742/FGSG_05076/FGSG_08223/FGSG_04990/FGSG_09728/FGSG_10471/FGSG_11988/novel.171/FGSG_02139/FGSG_11716/FGSG_11234/FGSG_02870/FGSG_05889/FGSG_08373/FGSG_07165/FGSG_10995/FGSG_08309/FGSG_08597/FGSG_02186/FGSG_11003/FGSG_08312/FGSG_03882/FGSG_03319/FGSG_10591/FGSG_08601/FGSG_03323/FGSG_02847/FGSG_02316/FGSG_08875/FGSG_03032/FGSG_09706/FGSG_09025/FGSG…	-/-/-/-/-/-/-/-/-/-/-/-/-/-/-/-/-/-/-/-/-/-/-/-/-/-/-/-/-/-/-/-/-/-/-/-/-	37
MF	GO:0030170	pyridoxal phosphate binding	4/434	55/4659	0.767307	0.998972	FGSG_08205/FGSG_07606/FGSG_03391/FGSG_13587	-/-/-/-	4
MF	GO:0070279	vitamin B6 binding	4/434	55/4659	0.767307	0.998972	FGSG_08205/FGSG_07606/FGSG_03391/FGSG_13587	-/-/-/-	4
MF	GO:0000155	phosphorelay sensor kinase activity	1/434	15/4659	0.769855	0.998972	FGSG_07493	-	1
MF	GO:0004673	protein histidine kinase activity	1/434	15/4659	0.769855	0.998972	FGSG_07493	-	1
MF	GO:0016775	phosphotransferase activity, nitrogenous group as acceptor	1/434	15/4659	0.769855	0.998972	FGSG_07493	-	1
MF	GO:0032559	adenyl ribonucleotide binding	37/434	441/4659	0.782766	0.998972	FGSG_05589/FGSG_07734/FGSG_05940/FGSG_02130/FGSG_07742/FGSG_05076/FGSG_08223/FGSG_04990/FGSG_09728/FGSG_10471/FGSG_11988/novel.171/FGSG_02139/FGSG_11716/FGSG_11234/FGSG_02870/FGSG_05889/FGSG_08373/FGSG_07165/FGSG_10995/FGSG_08309/FGSG_08597/FGSG_02186/FGSG_11003/FGSG_08312/FGSG_03882/FGSG_03319/FGSG_10591/FGSG_08601/FGSG_03323/FGSG_02847/FGSG_02316/FGSG_08875/FGSG_03032/FGSG_09706/FGSG_09025/FGSG…	-/-/-/-/-/-/-/-/-/-/-/-/-/-/-/-/-/-/-/-/-/-/-/-/-/-/-/-/-/-/-/-/-/-/-/-/-	37
MF	GO:0004180	carboxypeptidase activity	1/434	16/4659	0.791363	0.998972	FGSG_02147	-	1
MF	GO:0008483	transaminase activity	1/434	16/4659	0.791363	0.998972	FGSG_08205	-	1
MF	GO:0016769	transferase activity, transferring nitrogenous groups	1/434	16/4659	0.791363	0.998972	FGSG_08205	-	1
MF	GO:0030554	adenyl nucleotide binding	37/434	443/4659	0.791887	0.998972	FGSG_05589/FGSG_07734/FGSG_05940/FGSG_02130/FGSG_07742/FGSG_05076/FGSG_08223/FGSG_04990/FGSG_09728/FGSG_10471/FGSG_11988/novel.171/FGSG_02139/FGSG_11716/FGSG_11234/FGSG_02870/FGSG_05889/FGSG_08373/FGSG_07165/FGSG_10995/FGSG_08309/FGSG_08597/FGSG_02186/FGSG_11003/FGSG_08312/FGSG_03882/FGSG_03319/FGSG_10591/FGSG_08601/FGSG_03323/FGSG_02847/FGSG_02316/FGSG_08875/FGSG_03032/FGSG_09706/FGSG_09025/FGSG…	-/-/-/-/-/-/-/-/-/-/-/-/-/-/-/-/-/-/-/-/-/-/-/-/-/-/-/-/-/-/-/-/-/-/-/-/-	37
MF	GO:0046983	protein dimerization activity	3/434	45/4659	0.804127	0.998972	FGSG_04035/FGSG_02814/FGSG_03313	-/-/-	3
MF	GO:0001076	transcription factor activity, RNA polymerase II transcription factor binding	1/434	17/4659	0.810865	0.998972	FGSG_06811	-	1
MF	GO:0001104	RNA polymerase II transcription cofactor activity	1/434	17/4659	0.810865	0.998972	FGSG_06811	-	1
MF	GO:0019783	ubiquitin-like protein-specific protease activity	1/434	17/4659	0.810865	0.998972	FGSG_08668	-	1
MF	GO:0036459	thiol-dependent ubiquitinyl hydrolase activity	1/434	17/4659	0.810865	0.998972	FGSG_08668	-	1
MF	GO:0101005	ubiquitinyl hydrolase activity	1/434	17/4659	0.810865	0.998972	FGSG_08668	-	1
MF	GO:0016758	transferase activity, transferring hexosyl groups	3/434	46/4659	0.81609	0.998972	FGSG_01836/FGSG_04346/FGSG_00933	-/-/-	3
MF	GO:0043565	sequence-specific DNA binding	2/434	33/4659	0.826803	0.998972	FGSG_03040/FGSG_13759	-/-	2
MF	GO:0000981	RNA polymerase II transcription factor activity, sequence-specific DNA binding	18/434	232/4659	0.829197	0.998972	FGSG_06810/FGSG_03044/FGSG_06593/FGSG_04747/FGSG_02323/FGSG_03399/FGSG_04888/FGSG_00725/FGSG_02410/FGSG_03508/FGSG_00313/FGSG_04311/FGSG_00052/FGSG_00217/FGSG_00404/FGSG_12742/FGSG_01669/FGSG_10266	-/-/-/-/-/-/-/-/-/-/-/-/-/-/-/-/-/-	18
MF	GO:0016616	oxidoreductase activity, acting on the CH-OH group of donors, NAD or NADP as acceptor	4/434	61/4659	0.833373	0.998972	FGSG_06548/FGSG_11714/FGSG_13963/FGSG_10444	-/-/-/-	4
MF	GO:0016835	carbon-oxygen lyase activity	2/434	34/4659	0.839343	0.998972	FGSG_03909/FGSG_10453	-/-	2
MF	GO:0000988	transcription factor activity, protein binding	1/434	19/4659	0.844581	0.998972	FGSG_06811	-	1
MF	GO:0000989	transcription factor activity, transcription factor binding	1/434	19/4659	0.844581	0.998972	FGSG_06811	-	1
MF	GO:0003712	transcription cofactor activity	1/434	19/4659	0.844581	0.998972	FGSG_06811	-	1
MF	GO:0005543	phospholipid binding	1/434	19/4659	0.844581	0.998972	FGSG_00986	-	1
MF	GO:0038023	signaling receptor activity	1/434	19/4659	0.844581	0.998972	FGSG_07493	-	1
MF	GO:0060089	molecular transducer activity	1/434	19/4659	0.844581	0.998972	FGSG_07493	-	1
MF	GO:0016836	hydro-lyase activity	1/434	20/4659	0.859118	0.998972	FGSG_10453	-	1
MF	GO:0016779	nucleotidyltransferase activity	3/434	51/4659	0.866979	0.998972	FGSG_01918/FGSG_09076/FGSG_08875	-/-/-	3
MF	GO:0003700	DNA binding transcription factor activity	20/434	266/4659	0.87638	0.998972	FGSG_06810/FGSG_03044/FGSG_06593/FGSG_04747/FGSG_02323/FGSG_03399/FGSG_04888/FGSG_00725/FGSG_02410/FGSG_03508/FGSG_00313/FGSG_04311/FGSG_00052/FGSG_03040/FGSG_00217/FGSG_00404/FGSG_12742/FGSG_01669/FGSG_10266/FGSG_13759	-/-/-/-/-/-/-/-/-/-/-/-/-/-/-/-/-/-/-/-	20
MF	GO:0004518	nuclease activity	2/434	38/4659	0.881678	0.998972	FGSG_02686/FGSG_09025	-/-	2
MF	GO:0004871	signal transducer activity	1/434	23/4659	0.895082	0.998972	FGSG_07493	-	1
MF	GO:0005509	calcium ion binding	1/434	23/4659	0.895082	0.998972	FGSG_00986	-	1
MF	GO:0140110	transcription regulator activity	21/434	285/4659	0.901608	0.998972	FGSG_06810/FGSG_03044/FGSG_06593/FGSG_04747/FGSG_02323/FGSG_03399/FGSG_06811/FGSG_04888/FGSG_00725/FGSG_02410/FGSG_03508/FGSG_00313/FGSG_04311/FGSG_00052/FGSG_03040/FGSG_00217/FGSG_00404/FGSG_12742/FGSG_01669/FGSG_10266/FGSG_13759	-/-/-/-/-/-/-/-/-/-/-/-/-/-/-/-/-/-/-/-/-	21
MF	GO:0016627	oxidoreductase activity, acting on the CH-CH group of donors	1/434	27/4659	0.929198	0.998972	FGSG_10739	-	1
MF	GO:0008238	exopeptidase activity	1/434	28/4659	0.935832	0.998972	FGSG_02147	-	1
MF	GO:0034062	5'-3' RNA polymerase activity	1/434	28/4659	0.935832	0.998972	FGSG_09076	-	1
MF	GO:0097747	RNA polymerase activity	1/434	28/4659	0.935832	0.998972	FGSG_09076	-	1
MF	GO:0008270	zinc ion binding	30/434	424/4659	0.963962	0.998972	FGSG_06810/FGSG_03044/FGSG_06593/FGSG_04747/FGSG_02323/FGSG_03399/FGSG_12133/FGSG_11216/FGSG_04888/FGSG_00725/FGSG_02410/FGSG_03508/FGSG_00313/FGSG_04311/FGSG_03520/FGSG_02147/FGSG_03783/FGSG_07880/FGSG_00052/FGSG_05330/FGSG_00217/FGSG_00404/FGSG_12742/FGSG_01669/FGSG_10453/FGSG_10266/FGSG_09462/FGSG_13319/FGSG_07575/FGSG_05827	-/-/-/-/-/-/-/-/-/-/-/-/-/-/-/-/-/-/-/-/-/-/-/-/-/-/-/-/-/-	30
MF	GO:0016773	phosphotransferase activity, alcohol group as acceptor	9/434	169/4659	0.981165	0.998972	FGSG_04770/FGSG_07742/FGSG_07493/FGSG_10591/FGSG_08875/FGSG_03247/FGSG_04998/FGSG_04769/FGSG_02153	-/-/-/-/-/-/-/-/-	9
MF	GO:0004672	protein kinase activity	6/434	128/4659	0.983915	0.998972	FGSG_04770/FGSG_07742/FGSG_07493/FGSG_10591/FGSG_04769/FGSG_02153	-/-/-/-/-/-	6
MF	GO:0140096	catalytic activity, acting on a protein	19/434	307/4659	0.984043	0.998972	FGSG_02645/FGSG_04770/FGSG_07742/FGSG_04911/FGSG_10432/FGSG_02748/FGSG_08668/FGSG_05815/FGSG_13826/FGSG_07493/FGSG_02147/FGSG_10712/FGSG_10591/FGSG_08102/FGSG_13441/FGSG_03331/FGSG_04769/FGSG_10982/FGSG_02153	-/-/-/-/-/-/-/-/-/-/-/-/-/-/-/-/-/-/-	19
MF	GO:0016301	kinase activity	8/434	163/4659	0.98838	0.998972	FGSG_04770/FGSG_07742/FGSG_07493/FGSG_10591/FGSG_08875/FGSG_04998/FGSG_04769/FGSG_02153	-/-/-/-/-/-/-/-	8
MF	GO:0016772	transferase activity, transferring phosphorus-containing groups	13/434	245/4659	0.99359	0.998972	FGSG_04770/FGSG_07742/FGSG_01918/FGSG_07493/FGSG_05154/FGSG_10591/FGSG_09076/FGSG_08875/FGSG_03247/FGSG_04998/FGSG_04769/FGSG_08779/FGSG_02153	-/-/-/-/-/-/-/-/-/-/-/-/-	13
MF	GO:0140098	catalytic activity, acting on RNA	3/434	96/4659	0.99536	0.998972	FGSG_02686/FGSG_09076/FGSG_09025	-/-/-	3
MF	GO:0001883	purine nucleoside binding	2/434	77/4659	0.995443	0.998972	FGSG_05721/FGSG_03595	-/-	2
MF	GO:0005525	GTP binding	2/434	77/4659	0.995443	0.998972	FGSG_05721/FGSG_03595	-/-	2
MF	GO:0032549	ribonucleoside binding	2/434	77/4659	0.995443	0.998972	FGSG_05721/FGSG_03595	-/-	2
MF	GO:0032550	purine ribonucleoside binding	2/434	77/4659	0.995443	0.998972	FGSG_05721/FGSG_03595	-/-	2
MF	GO:0032561	guanyl ribonucleotide binding	2/434	77/4659	0.995443	0.998972	FGSG_05721/FGSG_03595	-/-	2
MF	GO:0001882	nucleoside binding	2/434	78/4659	0.995826	0.998972	FGSG_05721/FGSG_03595	-/-	2
MF	GO:0003723	RNA binding	3/434	98/4659	0.996052	0.998972	FGSG_02686/FGSG_01918/FGSG_09025	-/-/-	3
MF	GO:0019001	guanyl nucleotide binding	2/434	80/4659	0.9965	0.998972	FGSG_05721/FGSG_03595	-/-	2
MF	GO:0003677	DNA binding	18/434	349/4659	0.998972	0.998972	FGSG_06810/FGSG_02323/FGSG_09728/FGSG_11216/FGSG_04888/FGSG_03783/FGSG_00052/FGSG_03040/FGSG_00217/FGSG_00404/FGSG_10201/FGSG_12742/FGSG_13759/FGSG_07097/FGSG_13319/FGSG_07575/FGSG_05827/FGSG_09025	-/-/-/-/-/-/-/-/-/-/-/-/-/-/-/-/-/-	18
