# Supplementary material for: The Transcription Factor FgAtrR Regulates Asexual and Sexual Development, Virulence, and DON Production and Contributes to Intrinsic Resistance to Azole Fungicides in Fusarium graminearum
Source: Biology (Basel). 2022 Feb 18;11(2):326. doi: 10.3390/biology11020326 (PMC8869466; doi:10.3390/biology11020326)
Supplement: Supplementary file 1 [file biology-11-00326-s001.zip › Supplementary Materials/Table S4 MTvsWT_KEGGenrich.xlsx]

## Sheet: MTvsWT_KEGGenrich
KEGGID	Description	GeneRatio	BgRatio	pvalue	padj	geneID	geneName	keggID	Count
fgr00010	Glycolysis / Gluconeogenesis	13/141	57/2333	2.02163e-05	0.00155665	FGSG_13865/FGSG_02392/FGSG_05831/FGSG_11482/FGSG_00231/FGSG_09834/FGSG_02160/FGSG_02034/FGSG_10855/FGSG_10462/FGSG_08601/FGSG_08980/FGSG_10444	-/-/-/-/-/-/-/-/-/-/-/-/-	fgr:FGSG_13865/fgr:FGSG_02392/fgr:FGSG_05831/fgr:FGSG_11482/fgr:FGSG_00231/fgr:FGSG_09834/fgr:FGSG_02160/fgr:FGSG_02034/fgr:FGSG_10855/fgr:FGSG_10462/fgr:FGSG_08601/fgr:FGSG_08980/fgr:FGSG_10444	13
fgr02010	ABC transporters	9/141	32/2333	7.08275e-05	0.00272686	FGSG_10547/FGSG_11988/FGSG_02139/FGSG_02870/FGSG_08373/FGSG_08312/FGSG_03882/FGSG_03323/FGSG_02847	-/-/-/-/-/-/-/-/-	fgr:FGSG_10547/fgr:FGSG_11988/fgr:FGSG_02139/fgr:FGSG_02870/fgr:FGSG_08373/fgr:FGSG_08312/fgr:FGSG_03882/fgr:FGSG_03323/fgr:FGSG_02847	9
fgr01110	Biosynthesis of secondary metabolites	47/141	481/2333	0.000186882	0.00479664	FGSG_10613/FGSG_03816/FGSG_02217/FGSG_05740/FGSG_13865/FGSG_02392/FGSG_03801/FGSG_03686/FGSG_05831/FGSG_11482/FGSG_03065/FGSG_00231/FGSG_03066/FGSG_04092/FGSG_00109/FGSG_01256/FGSG_13888/FGSG_11198/FGSG_11295/FGSG_03838/FGSG_03438/FGSG_09834/FGSG_12369/FGSG_06596/FGSG_02160/FGSG_02034/FGSG_10855/FGSG_11721/FGSG_10097/FGSG_11714/FGSG_03160/FGSG_03826/FGSG_11450/FGSG_10462/FGSG_08601/FGSG_11528/FGS…	-/-/-/-/-/-/-/-/-/-/-/-/-/-/-/-/-/-/-/-/-/-/-/-/-/-/-/-/-/-/-/-/-/-/-/-/-/-/-/-/-/-/-/-/-/-/-	fgr:FGSG_10613/fgr:FGSG_03816/fgr:FGSG_02217/fgr:FGSG_05740/fgr:FGSG_13865/fgr:FGSG_02392/fgr:FGSG_03801/fgr:FGSG_03686/fgr:FGSG_05831/fgr:FGSG_11482/fgr:FGSG_03065/fgr:FGSG_00231/fgr:FGSG_03066/fgr:FGSG_04092/fgr:FGSG_00109/fgr:FGSG_01256/fgr:FGSG_13888/fgr:FGSG_11198/fgr:FGSG_11295/fgr:FGSG_03838/fgr:FGSG_03438/fgr:FGSG_09834/fgr:FGSG_12369/fgr:FGSG_06596/fgr:FGSG_02160/fgr:FGSG_02034/fgr:FGSG_…	47
fgr00071	Fatty acid degradation	8/141	35/2333	0.000852031	0.0164016	FGSG_13865/FGSG_02392/FGSG_05831/FGSG_07596/FGSG_11295/FGSG_02034/FGSG_10855/FGSG_03363	-/-/-/-/-/-/-/-	fgr:FGSG_13865/fgr:FGSG_02392/fgr:FGSG_05831/fgr:FGSG_07596/fgr:FGSG_11295/fgr:FGSG_02034/fgr:FGSG_10855/fgr:FGSG_03363	8
fgr00380	Tryptophan metabolism	10/141	54/2333	0.00113662	0.017504	FGSG_02217/FGSG_13865/FGSG_02392/FGSG_05831/FGSG_07596/FGSG_11295/FGSG_12369/FGSG_06596/FGSG_07505/FGSG_06554	-/-/-/-/-/-/-/-/-/-	fgr:FGSG_02217/fgr:FGSG_13865/fgr:FGSG_02392/fgr:FGSG_05831/fgr:FGSG_07596/fgr:FGSG_11295/fgr:FGSG_12369/fgr:FGSG_06596/fgr:FGSG_07505/fgr:FGSG_06554	10
fgr00340	Histidine metabolism	6/141	24/2333	0.00238147	0.0305622	FGSG_13865/FGSG_02392/FGSG_05831/FGSG_11482/FGSG_02160/FGSG_12773	-/-/-/-/-/-	fgr:FGSG_13865/fgr:FGSG_02392/fgr:FGSG_05831/fgr:FGSG_11482/fgr:FGSG_02160/fgr:FGSG_12773	6
fgr00350	Tyrosine metabolism	10/141	62/2333	0.00336372	0.0370009	FGSG_03801/FGSG_11482/FGSG_11729/FGSG_02160/FGSG_02034/FGSG_10855/FGSG_11450/FGSG_11528/FGSG_01988/FGSG_04775	-/-/-/-/-/-/-/-/-/-	fgr:FGSG_03801/fgr:FGSG_11482/fgr:FGSG_11729/fgr:FGSG_02160/fgr:FGSG_02034/fgr:FGSG_10855/fgr:FGSG_11450/fgr:FGSG_11528/fgr:FGSG_01988/fgr:FGSG_04775	10
fgr00920	Sulfur metabolism	5/141	20/2333	0.0055631	0.0535448	FGSG_08875/FGSG_08463/FGSG_01508/FGSG_08528/FGSG_03259	-/-/-/-/-	fgr:FGSG_08875/fgr:FGSG_08463/fgr:FGSG_01508/fgr:FGSG_08528/fgr:FGSG_03259	5
fgr00100	Steroid biosynthesis	6/141	31/2333	0.0091757	0.0785033	FGSG_05740/FGSG_03686/FGSG_04092/FGSG_13888/FGSG_11714/FGSG_06215	-/-/-/-/-/-	fgr:FGSG_05740/fgr:FGSG_03686/fgr:FGSG_04092/fgr:FGSG_13888/fgr:FGSG_11714/fgr:FGSG_06215	6
fgr00053	Ascorbate and aldarate metabolism	4/141	15/2333	0.0103433	0.0796433	FGSG_03816/FGSG_13865/FGSG_02392/FGSG_05831	-/-/-/-	fgr:FGSG_03816/fgr:FGSG_13865/fgr:FGSG_02392/fgr:FGSG_05831	4
fgr00520	Amino sugar and nucleotide sugar metabolism	9/141	63/2333	0.0119555	0.0836624	FGSG_10939/FGSG_04903/FGSG_06550/FGSG_02314/FGSG_03767/FGSG_05330/FGSG_04143/FGSG_04752/FGSG_01283	-/-/-/-/-/-/-/-/-	fgr:FGSG_10939/fgr:FGSG_04903/fgr:FGSG_06550/fgr:FGSG_02314/fgr:FGSG_03767/fgr:FGSG_05330/fgr:FGSG_04143/fgr:FGSG_04752/fgr:FGSG_01283	9
fgr01212	Fatty acid metabolism	7/141	43/2333	0.0130383	0.0836624	FGSG_06184/FGSG_11198/FGSG_11295/FGSG_03838/FGSG_03438/FGSG_03363/FGSG_05784	-/-/-/-/-/-/-	fgr:FGSG_06184/fgr:FGSG_11198/fgr:FGSG_11295/fgr:FGSG_03838/fgr:FGSG_03438/fgr:FGSG_03363/fgr:FGSG_05784	7
fgr00410	beta-Alanine metabolism	6/141	34/2333	0.0144346	0.085497	FGSG_13865/FGSG_02392/FGSG_05831/FGSG_11482/FGSG_11295/FGSG_02160	-/-/-/-/-/-	fgr:FGSG_13865/fgr:FGSG_02392/fgr:FGSG_05831/fgr:FGSG_11482/fgr:FGSG_11295/fgr:FGSG_02160	6
fgr00561	Glycerolipid metabolism	6/141	37/2333	0.0214999	0.118249	FGSG_13865/FGSG_02392/FGSG_05831/FGSG_00231/FGSG_08980/FGSG_03247	-/-/-/-/-/-	fgr:FGSG_13865/fgr:FGSG_02392/fgr:FGSG_05831/fgr:FGSG_00231/fgr:FGSG_08980/fgr:FGSG_03247	6
fgr00780	Biotin metabolism	3/141	11/2333	0.0249113	0.127878	FGSG_11198/FGSG_03838/FGSG_03438	-/-/-	fgr:FGSG_11198/fgr:FGSG_03838/fgr:FGSG_03438	3
fgr00061	Fatty acid biosynthesis	4/141	20/2333	0.029023	0.139673	FGSG_11198/FGSG_03838/FGSG_03438/FGSG_03363	-/-/-/-	fgr:FGSG_11198/fgr:FGSG_03838/fgr:FGSG_03438/fgr:FGSG_03363	4
fgr00040	Pentose and glucuronate interconversions	6/141	41/2333	0.034125	0.145979	FGSG_00231/FGSG_03001/FGSG_03909/FGSG_04223/FGSG_08980/FGSG_11011	-/-/-/-/-/-	fgr:FGSG_00231/fgr:FGSG_03001/fgr:FGSG_03909/fgr:FGSG_04223/fgr:FGSG_08980/fgr:FGSG_11011	6
fgr00310	Lysine degradation	6/141	41/2333	0.034125	0.145979	FGSG_13865/FGSG_02392/FGSG_05831/FGSG_11295/FGSG_03154/FGSG_03071	-/-/-/-/-/-	fgr:FGSG_13865/fgr:FGSG_02392/fgr:FGSG_05831/fgr:FGSG_11295/fgr:FGSG_03154/fgr:FGSG_03071	6
fgr04933	AGE-RAGE signaling pathway in diabetic complications	3/141	14/2333	0.048128	0.195045	FGSG_05060/FGSG_08790/FGSG_07934	-/-/-	fgr:FGSG_05060/fgr:FGSG_08790/fgr:FGSG_07934	3
fgr04070	Phosphatidylinositol signaling system	4/141	24/2333	0.0528397	0.203433	FGSG_05060/FGSG_08790/FGSG_05154/FGSG_04998	-/-/-/-	fgr:FGSG_05060/fgr:FGSG_08790/fgr:FGSG_05154/fgr:FGSG_04998	4
fgr00620	Pyruvate metabolism	6/141	49/2333	0.0716967	0.262888	FGSG_13865/FGSG_02392/FGSG_05831/FGSG_08601/FGSG_08266/FGSG_10444	-/-/-/-/-/-	fgr:FGSG_13865/fgr:FGSG_02392/fgr:FGSG_05831/fgr:FGSG_08601/fgr:FGSG_08266/fgr:FGSG_10444	6
fgr00630	Glyoxylate and dicarboxylate metabolism	6/141	51/2333	0.0837704	0.293196	FGSG_02217/FGSG_06596/FGSG_05048/FGSG_03826/FGSG_06554/FGSG_10362	-/-/-/-/-/-	fgr:FGSG_02217/fgr:FGSG_06596/fgr:FGSG_05048/fgr:FGSG_03826/fgr:FGSG_06554/fgr:FGSG_10362	6
fgr00330	Arginine and proline metabolism	6/141	53/2333	0.0969074	0.324429	FGSG_13865/FGSG_02392/FGSG_05831/FGSG_05048/FGSG_07505/FGSG_11721	-/-/-/-/-/-	fgr:FGSG_13865/fgr:FGSG_02392/fgr:FGSG_05831/fgr:FGSG_05048/fgr:FGSG_07505/fgr:FGSG_11721	6
fgr00562	Inositol phosphate metabolism	4/141	31/2333	0.113439	0.363949	FGSG_05060/FGSG_08790/FGSG_05154/FGSG_04998	-/-/-/-	fgr:FGSG_05060/fgr:FGSG_08790/fgr:FGSG_05154/fgr:FGSG_04998	4
fgr00450	Selenocompound metabolism	2/141	11/2333	0.139548	0.40693	FGSG_08875/FGSG_08613	-/-	fgr:FGSG_08875/fgr:FGSG_08614	2
fgr00511	Other glycan degradation	2/141	11/2333	0.139548	0.40693	FGSG_01283/FGSG_13861	-/-	fgr:FGSG_01283/fgr:FGSG_13861	2
fgr03410	Base excision repair	3/141	22/2333	0.143881	0.40693	FGSG_08058/FGSG_05924/FGSG_10201	-/-/-	fgr:FGSG_08058/fgr:FGSG_05924/fgr:FGSG_10201	3
fgr00280	Valine, leucine and isoleucine degradation	5/141	47/2333	0.150854	0.40693	FGSG_13865/FGSG_02392/FGSG_05831/FGSG_00109/FGSG_11295	-/-/-/-/-	fgr:FGSG_13865/fgr:FGSG_02392/fgr:FGSG_05831/fgr:FGSG_00109/fgr:FGSG_11295	5
fgr00480	Glutathione metabolism	4/141	35/2333	0.157488	0.40693	FGSG_03802/FGSG_04863/FGSG_03943/FGSG_10434	-/-/-/-	fgr:FGSG_03802/fgr:FGSG_04863/fgr:FGSG_03943/fgr:FGSG_10434	4
fgr00910	Nitrogen metabolism	3/141	23/2333	0.158544	0.40693	FGSG_11585/FGSG_10065/FGSG_10453	-/-/-	fgr:FGSG_11585/fgr:FGSG_10065/fgr:FGSG_10453	3
fgr01040	Biosynthesis of unsaturated fatty acids	2/141	13/2333	0.183209	0.455068	FGSG_06184/FGSG_05784	-/-	fgr:FGSG_06184/fgr:FGSG_05784	2
fgr00730	Thiamine metabolism	2/141	14/2333	0.205723	0.495021	FGSG_02469/FGSG_01672	-/-	fgr:FGSG_02469/fgr:FGSG_01672	2
fgr00360	Phenylalanine metabolism	4/141	40/2333	0.219789	0.51284	FGSG_11482/FGSG_12369/FGSG_02160/FGSG_07505	-/-/-/-	fgr:FGSG_11482/fgr:FGSG_12369/fgr:FGSG_02160/fgr:FGSG_07505	4
fgr00030	Pentose phosphate pathway	3/141	28/2333	0.237455	0.537766	FGSG_03816/FGSG_06553/FGSG_06328	-/-/-	fgr:FGSG_03816/fgr:FGSG_06553/fgr:FGSG_06328	3
fgr04146	Peroxisome	6/141	70/2333	0.245664	0.54046	FGSG_02217/FGSG_06596/FGSG_03363/FGSG_06554/FGSG_03154/FGSG_03071	-/-/-/-/-/-	fgr:FGSG_02217/fgr:FGSG_06596/fgr:FGSG_03363/fgr:FGSG_06554/fgr:FGSG_03154/fgr:FGSG_03071	6
fgr00860	Porphyrin and chlorophyll metabolism	2/141	18/2333	0.297476	0.636268	FGSG_05316/FGSG_10739	-/-	fgr:FGSG_05316/fgr:FGSG_10739	2
fgr00052	Galactose metabolism	3/141	34/2333	0.338539	0.695135	FGSG_03255/FGSG_10462/FGSG_02339	-/-/-	fgr:FGSG_03255/fgr:FGSG_10462/fgr:FGSG_02339	3
fgr00900	Terpenoid backbone biosynthesis	2/141	20/2333	0.343054	0.695135	FGSG_01256/FGSG_10097	-/-	fgr:FGSG_01256/fgr:FGSG_10097	2
fgr00770	Pantothenate and CoA biosynthesis	2/141	21/2333	0.365512	0.721651	FGSG_00109/FGSG_08779	-/-	fgr:FGSG_00109/fgr:FGSG_08779	2
fgr00564	Glycerophospholipid metabolism	4/141	53/2333	0.399921	0.769848	FGSG_07491/FGSG_05008/FGSG_03875/FGSG_05154	-/-/-/-	fgr:FGSG_07491/fgr:FGSG_05008/fgr:FGSG_03875/fgr:FGSG_05154	4
fgr00270	Cysteine and methionine metabolism	4/141	54/2333	0.413932	0.777384	FGSG_00109/FGSG_08648/FGSG_01508/FGSG_10444	-/-/-/-	fgr:FGSG_00109/fgr:FGSG_08648/fgr:FGSG_01508/fgr:FGSG_10444	4
fgr00650	Butanoate metabolism	2/141	26/2333	0.472548	0.866338	FGSG_03936/FGSG_11295	-/-	fgr:FGSG_03936/fgr:FGSG_11295	2
fgr00062	Fatty acid elongation	1/141	11/2333	0.497052	0.890069	FGSG_11295	-	fgr:FGSG_11295	1
fgr00640	Propanoate metabolism	2/141	29/2333	0.531427	0.929998	FGSG_11295/FGSG_10444	-/-	fgr:FGSG_11295/fgr:FGSG_10444	2
fgr04141	Protein processing in endoplasmic reticulum	5/141	81/2333	0.548708	0.931183	FGSG_00554/FGSG_04911/FGSG_11915/FGSG_09471/FGSG_00838	-/-/-/-/-	fgr:FGSG_00554/fgr:FGSG_04911/fgr:FGSG_11915/fgr:FGSG_09471/fgr:FGSG_00838	5
fgr00300	Lysine biosynthesis	1/141	13/2333	0.556291	0.931183	FGSG_03160	-	fgr:FGSG_03160	1
fgr00565	Ether lipid metabolism	1/141	14/2333	0.583258	0.95555	FGSG_13181	-	fgr:FGSG_13181	1
fgr04011	MAPK signaling pathway - yeast	4/141	69/2333	0.609087	0.973755	FGSG_02217/FGSG_06596/FGSG_06554/FGSG_10272	-/-/-/-	fgr:FGSG_02217/fgr:FGSG_06596/fgr:FGSG_06554/fgr:FGSG_10272	4
fgr00130	Ubiquinone and other terpenoid-quinone biosynthesis	1/141	16/2333	0.632405	0.973755	FGSG_10613	-	fgr:FGSG_10613	1
fgr04145	Phagosome	2/141	36/2333	0.65072	0.973755	FGSG_04854/FGSG_05470	-/-	fgr:FGSG_04854/fgr:FGSG_05470	2
fgr00051	Fructose and mannose metabolism	2/141	37/2333	0.66566	0.973755	FGSG_03767/FGSG_05330	-/-	fgr:FGSG_03767/fgr:FGSG_05330	2
fgr00790	Folate biosynthesis	1/141	18/2333	0.675793	0.973755	FGSG_11787	-	fgr:FGSG_11787	1
fgr01200	Carbon metabolism	7/141	130/2333	0.682869	0.973755	FGSG_03816/FGSG_02217/FGSG_03128/FGSG_11295/FGSG_06596/FGSG_08601/FGSG_06554	-/-/-/-/-/-/-	fgr:FGSG_03816/fgr:FGSG_02217/fgr:FGSG_03127/fgr:FGSG_11295/fgr:FGSG_06596/fgr:FGSG_08601/fgr:FGSG_06554	7
fgr00230	Purine metabolism	3/141	58/2333	0.692233	0.973755	FGSG_04126/FGSG_12851/FGSG_08875	-/-/-	fgr:FGSG_04126/fgr:FGSG_12851/fgr:FGSG_08875	3
fgr03060	Protein export	1/141	19/2333	0.695539	0.973755	FGSG_09471	-	fgr:FGSG_09471	1
fgr00290	Valine, leucine and isoleucine biosynthesis	1/141	20/2333	0.714091	0.981875	FGSG_00109	-	fgr:FGSG_00109	1
fgr03430	Mismatch repair	1/141	22/2333	0.747893	0.996734	FGSG_09728	-	fgr:FGSG_09728	1
fgr00260	Glycine, serine and threonine metabolism	3/141	64/2333	0.754968	0.996734	FGSG_02308/FGSG_03154/FGSG_03071	-/-/-	fgr:FGSG_02308/fgr:FGSG_03154/fgr:FGSG_03071	3
fgr00220	Arginine biosynthesis	1/141	24/2333	0.777725	0.996734	FGSG_11721	-	fgr:FGSG_11721	1
fgr00600	Sphingolipid metabolism	1/141	26/2333	0.804048	0.996734	FGSG_04087	-	fgr:FGSG_04087	1
fgr04144	Endocytosis	3/141	74/2333	0.836434	0.996734	FGSG_00838/FGSG_03595/FGSG_10272	-/-/-	fgr:FGSG_00838/fgr:FGSG_03595/fgr:FGSG_10272	3
fgr00020	Citrate cycle (TCA cycle)	1/141	32/2333	0.865838	0.996734	FGSG_08601	-	fgr:FGSG_08601	1
fgr00513	Various types of N-glycan biosynthesis	1/141	32/2333	0.865838	0.996734	FGSG_01283	-	fgr:FGSG_01283	1
fgr04120	Ubiquitin mediated proteolysis	2/141	58/2333	0.875964	0.996734	FGSG_10272/FGSG_08768	-/-	fgr:FGSG_10272/fgr:FGSG_08768	2
fgr00500	Starch and sucrose metabolism	2/141	66/2333	0.917338	0.996734	FGSG_11777/FGSG_02339	-/-	fgr:FGSG_11777/fgr:FGSG_02339	2
fgr04138	Autophagy - yeast	2/141	67/2333	0.921493	0.996734	FGSG_03331/FGSG_04998	-/-	fgr:FGSG_03331/fgr:FGSG_04998	2
fgr00970	Aminoacyl-tRNA biosynthesis	1/141	41/2333	0.924139	0.996734	FGSG_08613	-	fgr:FGSG_08614	1
fgr00250	Alanine, aspartate and glutamate metabolism	1/141	42/2333	0.928806	0.996734	FGSG_03936	-	fgr:FGSG_03936	1
fgr01210	2-Oxocarboxylic acid metabolism	1/141	43/2333	0.933187	0.996734	FGSG_00109	-	fgr:FGSG_00109	1
fgr03015	mRNA surveillance pathway	1/141	47/2333	0.948193	0.996734	FGSG_02702	-	fgr:FGSG_02702	1
fgr03018	RNA degradation	1/141	47/2333	0.948193	0.996734	FGSG_07165	-	fgr:FGSG_07165	1
fgr00190	Oxidative phosphorylation	2/141	77/2333	0.953552	0.996734	FGSG_04854/FGSG_05470	-/-	fgr:FGSG_04854/fgr:FGSG_05470	2
fgr03008	Ribosome biogenesis in eukaryotes	1/141	67/2333	0.985578	0.996734	FGSG_05463	-	fgr:FGSG_05463	1
fgr04113	Meiosis - yeast	1/141	69/2333	0.987317	0.996734	FGSG_02978	-	fgr:FGSG_02978	1
fgr01230	Biosynthesis of amino acids	3/141	134/2333	0.990581	0.996734	FGSG_00109/FGSG_11721/FGSG_03160	-/-/-	fgr:FGSG_00109/fgr:FGSG_11721/fgr:FGSG_03160	3
fgr03013	RNA transport	1/141	87/2333	0.996032	0.996734	FGSG_05463	-	fgr:FGSG_05463	1
fgr03040	Spliceosome	1/141	90/2333	0.996734	0.996734	FGSG_00838	-	fgr:FGSG_00838	1
